# Supplementary material for: Sex chromosome evolution in parasitic nematodes of humans
Source: Nat Commun. 2020 Apr 23;11:1964. doi: 10.1038/s41467-020-15654-6 (PMC7181701; doi:10.1038/s41467-020-15654-6)
Supplement: Supplementary file 4 — Supplementary Dataset 1 [file 41467_2020_15654_MOESM4_ESM.xlsx]

## Sheet: Average Sequencing Depth
Supplementary Data 1. Sequencing Depth and calculations of N for the single males (paired end), the pool of gravid Wolbachia-depleted females (mate pair and paired end), and the pool of the virgin females (paired end) that were used for determining the putative Y contigs.
Sheet 1. Average Sequencing Depth per contig
	AM_1	AM_2	AM_3	AM_4	BM3	BM4	F3_male_1_m1	F3_male_2_m1	F3_male_3_m1	F3_male_4_m1	TRS_male_5_M1	TRS_male_6_M1	UN_1_male_M1	UN_2_male_M1	UN_3_male_M1	UN_7_male_M1	W_male_1_M1	W_male_2_M1	W_male_3_M1	W_male_4_M1	W_male_5_M1	W_male_6_M1	SRR488253	SRR488256	ERR1333959
	single male	single male	single male	single male	single male	single male	single male	single male	single male	single male	single male	single male	single male	single male	single male	single male	single male	single male	single male	single male	single male	single male	Wb-reduced gravid female pool	Wb-reduced gravid female pool	Virgin female pool
	SRR3111731	SRR3111738	SRR3111864	SRR3112012	SRR3111504	SRR3111510	SRR3111544	SRR3111568	SRR3111579	SRR3111581	SRR3111514	SRR3111517	SRR3111629,SRR3111630	SRR3111634	SRR3111636	SRR3111640	SRR3111318,SRR3111319	SRR5190290,SRR5190289	SRR3111488	SRR3111493	SRR3111498	SRR5190287,SRR5190288	SRR488253	SRR488256	ERR1333959
Bm_006	485	571	459	430	370	180	597	432	565	242	176	212	344	483	335	177	744	1743	509	985	840	1872	5	1	3390
Bm_007	139	110	94	106	98	58	87	99	86	92	92	94	87	86	67	78	92	223	103	79	110	329	133	18	96
Bm_008	180	143	120	131	129	75	112	127	111	116	131	127	110	118	86	109	132	296	146	120	144	430	177	24	125
Bm_009	369	308	265	282	236	153	251	270	249	248	286	276	243	247	193	224	281	515	295	263	286	620	177	36	7
Bm_010	145	116	95	106	99	68	88	99	90	94	103	102	94	90	81	93	105	261	113	119	116	335	108	19	25
Bm_011	73	49	50	69	53	55	65	65	49	66	90	65	62	67	48	66	65	165	72	71	81	249	99	20	72
Bm_012	343	281	237	252	218	139	231	245	219	222	261	255	214	226	171	204	252	508	277	229	263	649	159	34	25
Bm_013	859	844	696	858	589	548	761	698	649	710	746	838	799	780	779	868	744	1221	774	640	740	1325	349	68	1148
Bm_014	113	63	78	85	74	74	78	86	72	55	83	42	39	59	33	80	86	113	92	67	75	175	91	18	89
Bm_015	403	343	302	318	284	211	291	303	286	282	317	312	299	294	247	283	313	593	335	285	322	715	235	55	16
Bm_016	235	190	155	168	143	85	141	151	142	142	166	160	139	140	108	128	163	361	172	178	170	449	142	25	5
Bm_017	190	158	134	151	130	95	132	137	128	126	146	147	141	137	117	132	138	300	160	115	148	388	93	19	23
Bm_018	103	74	75	65	104	37	77	89	73	107	72	104	87	76	57	68	100	199	87	87	66	281	131	26	90
Bm_019	233	191	158	174	155	90	150	167	155	151	178	172	148	153	113	138	171	367	185	172	177	460	123	20	7
Bm_020_hap	139	108	92	106	105	65	89	100	85	82	102	102	98	97	77	86	100	234	110	72	107	313	63	12	2
Bm_021	569	440	37	732	486	529	458	38	33	695	490	38	387	435	28	28	478	856	46	305	39	1368	154	62	444
Bm_022_hap	81	65	54	61	59	36	52	58	51	52	58	59	52	55	40	51	58	145	65	50	63	205	45	7	16
Bm_023	159	123	64	145	122	99	110	91	78	133	118	88	106	120	61	79	112	282	101	68	96	471	90	18	138
Bm_024	492	416	361	382	319	209	350	367	337	341	388	380	333	345	266	314	373	669	401	347	383	797	239	79	14
Bm_025	360	292	255	258	218	144	241	258	233	238	275	260	221	233	174	208	272	508	286	255	272	654	155	43	7
Bm_026	192	160	130	138	179	178	144	145	140	150	191	168	163	150	157	185	165	403	207	195	241	653	253	47	181
Bm_027	129	84	66	72	84	76	97	99	90	93	116	112	95	101	92	87	115	302	128	153	135	402	224	38	74
Bm_028	602	492	1247	21	468	500	447	797	645	26	717	844	449	455	703	794	475	875	1145	339	796	1397	371	167	1007
Bm_029	796	578	584	596	583	352	351	526	509	485	396	427	588	488	484	444	619	1109	396	962	713	1913	639	110	367
Bm_030	274	227	195	211	169	116	186	198	186	183	204	202	190	190	153	176	200	435	219	170	212	528	140	50	4
Bm_031	300	256	213	235	204	125	209	223	200	211	242	232	193	205	155	187	232	399	250	229	240	499	150	28	23
Bm_032	137	106	88	103	58	175	171	143	122	85	142	96	90	136	42	17	91	269	113	17	147	429	116	25	127
Bm_033	35	30	27	27	25	84	81	32	22	20	137	110	23	106	67	67	114	282	129	72	96	183	74	12	100
Bm_034_hap	67	49	35	46	46	26	40	46	32	58	64	53	43	60	47	30	64	148	41	40	70	166	55	9	47
Bm_035	488	415	355	377	317	198	337	368	330	335	400	378	314	327	261	306	374	667	402	407	384	791	279	42	4
Bm_036	336	278	245	258	209	130	236	241	225	227	262	243	208	213	165	195	262	483	264	266	260	642	156	43	5
Bm_037	516	470	426	445	389	286	415	437	412	411	452	442	396	408	334	383	439	642	459	420	451	693	311	50	7
Bm_038	40	31	27	32	62	42	42	56	48	74	71	69	58	58	41	51	70	143	57	68	78	227	76	22	78
Bm_039	339	262	32	435	286	289	280	47	40	406	304	49	223	246	33	41	296	523	55	193	48	921	105	39	254
Bm_040	482	392	332	351	289	187	313	339	306	310	359	342	301	309	233	284	355	696	373	322	356	852	201	42	7
Bm_041_hap	76	46	45	56	19	27	28	21	19	51	53	42	18	18	38	49	34	116	40	28	43	111	45	7	38
Bm_042	638	474	61	796	519	605	468	93	71	773	512	86	417	459	58	61	509	1020	102	330	79	1656	182	56	419
Bm_043	559	461	394	414	339	220	373	390	363	360	422	405	358	361	285	332	416	835	445	396	414	995	255	59	16
Bm_044	403	331	256	281	245	136	224	240	233	228	268	256	237	238	179	217	258	644	279	289	279	755	266	33	3
Bm_045	1538	1376	1214	1306	1137	841	1206	1253	1156	1172	1313	1302	1191	1225	1015	1137	1254	1976	1347	1089	1276	2148	902	266	16
Bm_046	856	679	583	637	537	351	570	601	537	551	639	620	540	555	417	513	624	1238	663	547	639	1446	367	98	14
Bm_047	755	564	958	86	488	619	497	916	752	92	765	985	501	417	769	858	572	1249	1240	373	927	2099	443	166	1115
Bm_048	241	186	156	183	99	840	805	544	442	150	533	170	152	552	64	9	143	1123	516	20	534	1671	304	74	499
Bm_049	622	523	471	486	453	340	452	504	468	462	493	496	445	450	390	425	497	888	545	498	508	1096	378	72	130
Bm_050	159	64	79	28	204	243	145	247	199	201	111	165	139	103	82	139	156	225	356	143	117	649	87	63	315
Bm_051	619	911	868	870	873	804	663	916	909	670	729	682	951	909	433	667	903	1514	466	816	972	2186	1081	323	1426
Bm_052	1077	898	824	843	889	1002	1014	1078	718	944	975	994	900	1038	760	923	820	1601	960	471	981	2237	621	240	1481
Bm_053_hap	71	62	50	57	53	35	49	47	58	59	55	67	47	56	35	62	68	123	64	49	59	233	68	10	60
Bm_054	61	48	42	52	44	35	46	47	45	44	41	53	44	47	34	40	45	152	49	39	45	214	73	9	74
Bm_055	165	135	118	129	125	34	73	71	41	109	46	117	161	123	103	41	107	318	80	43	119	229	65	15	120
Bm_056	112	87	73	84	46	421	408	264	226	73	262	81	79	269	37	14	79	574	257	23	273	900	197	41	222
Bm_057	1815	1577	1483	1469	1318	1189	1424	1491	1419	1421	1528	1486	1416	1379	1297	1352	1535	2537	1562	1490	1523	2836	1132	323	17
Bm_058	987	820	683	747	580	401	663	700	634	631	763	730	647	641	519	597	718	1294	779	652	735	1478	375	84	7
Bm_059	700	195	175	193	964	537	444	852	688	796	163	547	740	174	104	834	467	324	618	431	154	2361	304	111	880
Bm_060_hap	62	49	41	67	40	83	70	77	35	53	84	62	55	55	66	82	47	146	74	66	117	291	95	14	62
Bm_061	148	117	86	110	66	86	107	110	86	87	106	96	80	96	39	29	85	171	78	33	105	277	81	20	107
Bm_062_hap	73	82	69	57	51	37	45	52	26	27	29	28	47	48	38	70	50	129	58	57	31	206	71	10	57
Bm_063	498	420	362	383	332	224	347	371	342	344	386	380	349	352	277	325	381	703	404	335	387	855	220	32	18
Bm_064	30	28	28	58	43	19	48	33	28	84	109	79	68	64	22	59	78	163	38	54	82	259	62	11	77
Bm_065	749	271	236	320	524	639	591	502	399	463	488	500	498	549	518	513	475	1024	99	224	484	1779	317	124	1305
Bm_066	53	56	42	53	54	25	31	30	28	77	65	93	86	62	70	36	37	230	56	59	74	334	73	12	63
Bm_067	54	42	37	41	39	29	35	40	23	24	25	41	37	39	19	36	38	100	29	27	26	152	41	7	60
Bm_068_hap	80	62	53	57	57	35	50	54	48	49	57	57	49	55	38	49	54	128	62	42	58	185	36	5	8
Bm_069	146	114	100	108	63	74	82	69	64	47	91	75	53	65	31	31	56	151	63	29	76	240	86	17	72
Bm_070	78	62	52	60	56	34	50	55	48	49	56	55	51	55	39	50	55	130	63	42	59	190	35	5	2
Bm_071	216	166	163	121	158	174	164	215	170	114	173	236	148	167	163	197	193	388	263	100	212	677	113	52	367
Bm_072	1029	877	748	825	658	442	734	762	699	700	817	791	698	716	551	659	777	1415	838	701	800	1667	531	86	7
Bm_073	195	151	148	145	77	1069	1081	690	576	145	673	162	172	745	69	13	160	1448	702	23	711	2064	415	91	666
Bm_074	177	139	109	129	115	146	105	114	131	108	118	83	114	113	94	148	147	391	132	95	126	622	132	29	110
Bm_075_hap	159	129	105	125	124	87	104	112	98	101	117	115	110	115	94	110	111	251	129	91	124	345	75	10	5
Bm_076_hap	116	91	54	88	59	22	52	58	28	52	57	91	54	80	43	48	31	73	64	47	61	195	70	10	46
Bm_077	53	41	30	40	24	182	162	114	93	29	107	33	27	106	12	1	24	262	103	1	107	399	52	18	117
Bm_078	1767	1418	1150	1331	1356	1108	1100	1184	1014	1094	1270	1269	1272	1246	1062	1212	1192	2928	1374	782	1295	4077	781	134	17
Bm_079_hap	40	33	27	58	31	22	50	31	29	55	88	27	51	54	20	49	54	132	36	49	59	195	65	9	46
Bm_080	37	24	23	27	27	22	29	26	27	83	36	153	156	90	123	25	31	404	33	53	91	628	73	14	86
Bm_081	1908	1578	1328	1470	1173	793	1300	1364	1245	1244	1465	1421	1261	1276	975	1164	1404	2823	1513	1254	1431	3414	923	180	7
Bm_082	244	203	161	164	197	193	166	155	154	167	200	182	177	151	160	195	183	431	215	206	232	696	285	55	161
Bm_083_hap	39	29	24	25	51	19	31	44	21	32	25	24	33	35	38	33	23	126	26	18	51	148	32	6	50
Bm_084_hap	98	79	64	63	50	35	46	50	43	29	32	33	47	47	37	66	51	129	58	55	34	256	72	10	57
Bm_085	69	20	16	7	30	26	63	25	21	29	30	29	31	29	61	25	25	79	16	18	30	122	33	7	82
Bm_086	662	534	398	111	444	434	427	752	607	96	511	815	450	416	626	719	495	864	823	370	727	1341	480	161	741
Bm_087	137	172	146	167	43	32	38	102	37	39	44	96	36	36	74	88	106	107	47	48	47	309	105	17	51
Bm_088	596	57	56	29	734	441	401	825	657	747	68	453	710	50	53	731	420	123	567	448	72	1475	230	78	701
Bm_089	229	119	106	139	122	152	168	139	122	131	134	126	126	135	141	125	143	320	50	90	140	585	107	66	406
Bm_090	21	17	15	15	19	62	15	21	17	19	192	101	13	93	11	170	102	159	120	168	17	339	121	16	53
Bm_091	1091	814	678	12	694	853	690	1497	1273	16	761	1435	678	712	1086	1283	785	1798	1583	558	1466	3347	656	288	1567
Bm_092_hap	82	42	56	92	63	42	76	62	52	77	89	38	36	59	29	58	40	96	44	50	68	223	80	12	63
Bm_093_hap	47	37	40	37	42	30	39	43	36	38	41	28	33	33	26	41	32	112	39	23	36	141	38	7	52
Bm_094_hap	71	56	55	74	57	46	52	52	48	51	57	53	56	66	44	48	68	140	63	46	55	196	67	10	53
Bm_095	496	395	321	338	277	199	318	334	309	298	356	339	304	303	241	283	358	804	379	331	352	1092	183	66	2
Bm_096	38	30	22	26	43	36	44	45	43	42	36	36	45	46	40	61	50	138	64	59	55	211	54	9	47
Bm_097_hap	92	77	63	57	89	43	47	79	72	76	57	108	77	72	42	96	66	151	121	113	71	235	126	17	58
Bm_098_hap	125	117	93	121	107	105	85	98	104	143	115	110	90	104	70	83	120	289	72	92	115	441	111	43	279
Bm_099	87	70	58	68	67	42	57	61	54	56	64	63	58	56	47	60	77	147	70	80	69	239	143	19	99
Bm_100	410	325	277	305	95	52	88	74	70	79	83	91	100	87	73	80	87	280	81	63	96	435	82	16	100
Bm_101_hap	158	128	106	110	123	82	95	120	110	114	114	124	126	116	107	114	138	304	152	124	150	455	156	24	81
Bm_102	304	253	197	218	233	256	196	190	175	194	252	215	204	188	211	247	211	515	270	257	308	866	358	61	189
Bm_103	453	365	19	584	413	445	384	23	21	558	407	24	318	356	14	13	393	670	31	268	22	1117	130	59	385
Bm_104	651	468	416	539	320	345	534	341	290	333	335	327	310	348	449	304	346	748	137	194	333	1193	249	98	968
Bm_105	172	112	99	96	121	287	195	152	124	105	173	212	122	194	168	115	214	495	233	70	202	730	81	45	357
Bm_106	1183	1118	1063	1083	998	867	1051	1071	1038	1039	1099	1089	1025	1041	943	1005	1088	1337	1111	1062	1089	1456	872	257	27
Bm_107	560	221	195	222	249	260	431	320	268	305	305	292	276	303	328	262	313	639	66	207	315	945	199	95	798
Bm_108	401	221	163	277	233	275	288	212	177	291	269	215	234	277	170	182	259	617	139	135	212	1018	139	74	674
Bm_109	363	276	40	476	269	314	267	40	33	447	285	48	240	287	34	28	281	625	59	165	51	980	91	40	313
Bm_110_hap	66	77	63	74	61	21	64	71	52	54	49	96	54	57	22	88	30	115	105	72	55	133	82	11	53
Bm_111	1607	1302	1228	13	1273	1458	1162	2116	1712	16	1256	2154	1192	1275	1703	2016	1189	2270	2268	790	2018	3705	1089	434	2149
Bm_112	89	41	34	90	71	84	63	52	67	61	86	33	74	30	64	31	112	226	38	43	109	345	108	17	62
Bm_113	507	380	34	672	421	528	388	33	28	641	413	33	339	382	21	21	411	848	40	253	35	1558	118	54	400
Bm_114_hap	59	54	52	44	36	33	46	40	39	38	37	36	33	33	26	31	34	90	45	21	36	167	37	6	47
Bm_115_hap	50	46	38	38	56	39	49	42	47	49	54	54	34	40	31	39	43	83	55	46	46	131	72	10	45
Bm_116	202	142	197	121	128	1226	1012	158	131	141	1096	1123	139	1088	815	128	1109	2105	1234	107	1096	1167	306	158	1237
Bm_117_hap	29	22	19	73	19	45	62	72	62	66	21	70	20	17	16	18	72	164	80	67	147	240	45	8	44
Bm_118_hap	34	28	33	39	16	12	37	18	35	16	43	16	17	15	12	38	18	103	20	22	18	242	26	5	35
Bm_119	192	154	124	171	129	154	142	126	106	128	128	124	122	133	116	122	133	331	62	83	124	589	92	37	318
Bm_120_hap	71	64	46	53	47	19	51	51	40	35	43	31	52	59	44	55	52	83	56	47	53	194	42	8	46
Bm_121	386	288	746	33	260	451	307	503	400	37	461	573	254	319	443	453	353	832	757	184	554	1311	232	74	662
Bm_122_hap	83	73	37	71	19	34	41	73	61	41	20	46	44	45	36	43	21	55	53	30	49	192	47	8	56
Bm_123_hap	65	63	53	50	52	28	19	43	38	39	28	20	67	68	51	19	42	119	49	18	46	92	35	6	39
Bm_124	372	158	139	163	182	211	295	202	171	190	198	187	185	198	246	182	199	490	49	125	200	873	142	49	484
Bm_125_hap	72	78	63	55	74	52	79	70	58	62	72	69	49	85	54	64	68	128	58	52	75	262	82	13	68
Bm_126_hap	70	61	47	64	52	44	55	60	52	45	53	52	52	54	42	57	60	149	60	47	59	212	67	10	61
Bm_127_hap	60	28	18	44	74	29	22	26	37	18	52	26	24	19	30	17	25	108	36	20	28	106	48	7	47
Bm_128	154	121	98	34	38	18	26	24	155	25	26	23	88	23	19	20	186	58	31	81	23	312	75	11	39
Bm_129	683	519	34	906	640	748	581	33	28	854	630	32	451	526	26	19	611	1065	39	375	36	1942	165	67	550
Bm_130_hap	129	76	49	51	53	61	67	77	66	95	53	51	93	71	73	66	81	180	118	82	111	313	118	16	73
Bm_131	194	156	126	116	135	102	112	136	125	110	119	162	141	119	135	126	149	350	172	150	157	430	176	26	70
Bm_132_hap	60	28	24	62	22	44	55	39	29	19	40	42	43	62	45	38	31	71	43	17	25	176	46	7	50
Bm_133	100	71	66	67	76	60	61	68	72	66	66	69	104	55	73	64	73	233	79	59	77	267	187	73	124
Bm_134	221	169	131	181	120	95	159	211	149	172	172	170	182	184	179	238	152	392	167	148	141	361	112	18	177
Bm_135	792	403	598	700	628	570	588	646	528	402	725	148	160	450	49	653	616	408	692	241	436	836	263	89	885
Bm_136_hap	71	55	45	60	60	40	48	53	41	53	55	56	50	53	43	50	57	119	69	53	63	195	73	11	49
Bm_137_hap	85	67	68	78	68	38	45	55	41	51	39	38	36	49	35	47	51	167	82	55	61	191	71	11	47
Bm_138_hap	57	40	38	40	33	32	37	31	28	46	62	44	43	43	23	37	39	117	49	36	46	176	45	8	54
Bm_139_hap	68	23	21	51	79	53	21	21	43	44	48	32	59	20	36	45	36	131	25	53	68	142	54	10	50
Bm_140	123	96	139	90	48	409	437	287	292	130	287	143	190	339	82	10	198	621	276	17	360	965	246	46	214
Bm_141_hap	79	69	52	67	63	36	47	61	51	47	61	59	48	55	40	48	51	120	77	46	57	199	75	11	50
Bm_142	288	222	145	224	118	371	380	314	230	141	310	158	104	267	46	10	112	525	248	22	274	861	182	51	309
Bm_143	104	86	71	87	73	282	66	87	66	68	253	69	69	74	213	239	76	184	268	244	445	720	273	47	126
Bm_144	2040	782	664	909	1708	1686	1853	1581	1257	1454	1587	1653	1599	1764	1681	1661	1417	2391	265	759	1522	3199	1049	282	2974
Bm_145	39	30	62	69	34	23	56	26	25	60	26	29	27	96	51	95	32	155	115	26	70	209	91	14	62
Bm_146_hap	150	163	113	130	134	60	110	82	103	111	85	82	79	114	99	116	128	204	139	134	140	434	131	22	88
Bm_147_hap	151	128	114	99	116	88	103	113	102	98	107	121	103	111	106	106	115	262	117	113	128	393	137	23	77
Bm_148_hap	81	65	32	35	78	19	22	50	42	44	48	49	45	74	36	45	26	62	27	38	27	186	57	8	45
Bm_149	449	355	315	112	329	301	298	501	396	106	342	544	311	320	412	484	318	659	562	238	500	998	330	87	506
Bm_150_hap	65	65	33	37	72	19	44	69	40	40	47	48	45	48	37	44	25	67	30	29	51	188	51	8	55
Bm_151_hap	113	96	82	94	82	73	94	105	78	62	106	84	90	93	74	89	91	265	110	63	89	374	116	18	102
Bm_152_hap	35	41	23	36	41	43	30	48	31	30	32	25	24	58	42	46	38	96	54	28	46	154	37	6	47
Bm_153_hap	63	43	38	44	71	28	52	56	35	46	67	55	38	44	36	48	40	172	46	31	55	166	51	8	52
Bm_154	119	98	77	106	38	76	32	58	30	53	199	124	85	109	80	173	119	292	117	197	58	389	201	21	56
Bm_155_hap	37	49	24	47	43	21	41	44	23	41	44	67	42	46	34	24	43	72	51	29	48	120	43	8	43
Bm_156_hap	39	21	27	31	20	85	31	34	22	15	42	18	15	23	32	56	28	43	50	20	68	170	27	6	52
Bm_157_hap	65	62	32	23	23	45	14	35	31	15	16	60	60	35	43	34	45	156	52	17	38	151	32	6	36
Bm_158_hap	48	39	28	27	37	29	36	41	37	27	31	28	34	28	21	26	31	85	30	30	41	154	87	9	43
Bm_159	95	69	51	55	53	60	53	88	48	51	90	93	92	48	48	56	71	217	69	60	69	221	118	18	58
Bm_160_hap	69	71	44	40	49	47	42	47	54	33	66	52	44	66	37	32	36	127	56	31	55	133	54	8	49
Bm_161_hap	136	96	49	84	100	42	32	35	54	58	35	101	60	63	49	60	63	81	63	48	108	238	58	9	43
Bm_162_hap	46	54	46	66	43	46	46	29	37	38	32	52	38	31	32	25	52	103	37	42	55	184	42	8	36
Bm_163	449	282	243	324	265	279	375	249	201	243	251	251	243	277	315	251	246	548	105	139	244	912	177	62	647
Bm_164_hap	118	91	59	88	68	41	46	63	55	76	53	83	57	59	47	58	67	114	70	65	93	210	87	13	47
Bm_165	3023	2479	2114	2243	1735	1042	2049	2206	1960	1979	2443	2252	1686	1886	1432	1668	2295	3862	2405	2449	2276	4502	1260	276	9
Bm_166_hap	67	52	38	42	34	33	47	52	46	48	62	55	47	47	37	30	37	146	61	47	59	196	48	9	47
Bm_167	324	37	39	14	436	277	200	448	359	416	28	224	364	20	12	372	207	63	367	248	26	1172	128	47	356
Bm_168_hap	37	29	26	20	35	19	33	45	48	33	35	57	21	20	21	53	21	80	42	16	47	212	40	7	51
Bm_169_hap	34	28	25	24	24	17	21	24	21	22	23	21	21	21	18	21	23	57	26	27	26	87	51	10	39
Bm_170_hap	74	58	49	55	54	33	46	52	45	48	53	54	48	50	37	47	52	121	61	41	57	175	37	6	10
Bm_171	110	84	97	80	47	473	404	269	236	96	254	109	138	320	54	2	115	594	258	1	285	934	141	33	286
Bm_172_hap	112	84	58	86	65	41	38	63	52	72	44	73	59	57	45	57	62	108	60	54	90	228	74	11	52
Bm_173	1987	1607	1342	1502	1178	800	1314	1383	1230	1254	1462	1433	1285	1283	981	1184	1427	2914	1536	1185	1440	3409	849	167	7
Bm_174	499	384	327	330	357	488	449	392	313	92	205	486	338	480	548	330	483	1075	237	69	481	1431	182	72	687
Bm_175_hap	49	35	29	36	60	43	37	56	49	29	31	37	55	57	24	29	44	109	49	32	45	156	44	8	49
Bm_176	360	181	160	206	180	202	278	190	152	185	192	191	172	200	216	170	180	442	91	110	190	785	127	57	621
Bm_177_hap	39	30	28	29	29	27	31	30	27	26	33	30	33	28	25	27	34	91	41	28	31	137	41	8	39
Bm_178	2867	2486	2229	2328	1957	1423	2151	2214	2142	2117	2363	2312	2084	2072	1802	1977	2337	3599	2358	2369	2311	3990	1668	339	14
Bm_179	511	396	402	7	217	258	345	676	625	15	368	592	287	296	412	447	415	811	708	340	664	1370	271	310	1020
Bm_180	439	339	321	290	826	900	328	878	686	931	515	358	293	358	132	290	339	813	1646	521	357	1622	351	123	756
Bm_181_hap	35	33	24	32	39	18	20	21	25	26	22	59	23	40	16	36	21	51	64	27	23	99	34	6	34
Bm_182_hap	76	59	51	58	37	26	33	57	47	33	20	58	19	34	18	21	23	96	42	24	23	156	33	6	47
Bm_183_hap	176	134	121	112	131	105	128	132	116	106	139	139	129	116	123	126	142	357	158	146	145	475	179	28	84
Bm_184	51	53	46	62	48	29	45	38	33	61	92	55	56	58	37	53	46	165	50	39	66	213	59	11	61
Bm_185_hap	18	15	14	16	12	11	13	13	13	15	15	15	11	14	11	11	14	31	16	12	16	56	16	8	15
Bm_186	160	121	117	113	68	2963	2761	1644	1325	114	1583	130	158	1839	64	1	132	3541	1844	1	1604	4265	812	197	1522
Bm_187	228	127	109	137	100	126	178	122	104	116	119	110	108	117	141	101	124	310	52	84	120	587	90	42	360
Bm_188	347	49	59	26	397	242	219	460	384	428	39	235	375	24	16	360	240	74	325	294	30	1220	136	59	358
Bm_189_hap	50	40	34	51	13	42	31	14	48	32	45	49	56	36	11	35	55	37	68	22	16	135	35	6	38
Bm_190_hap	56	44	55	41	21	31	41	61	23	27	21	25	43	45	31	27	42	71	25	38	43	177	49	8	47
Bm_191	2977	2518	1943	1943	1717	917	1489	1611	1678	1656	1918	1750	1597	1540	1294	1467	1880	4324	1867	3111	1993	4684	3309	305	6
Bm_192	93	90	68	120	53	52	71	67	66	101	66	112	85	109	103	96	77	224	118	93	113	331	117	15	85
Bm_193	108	132	151	76	114	60	104	121	111	43	47	47	86	67	57	117	41	233	121	228	51	353	327	54	69
Bm_194_hap	60	68	36	33	56	37	49	55	32	31	55	31	51	51	26	52	55	94	42	49	37	199	76	11	62
Bm_195_hap	54	41	33	39	39	29	34	36	32	33	36	36	36	35	31	35	37	93	42	34	41	150	70	12	65
Bm_196	1071	858	721	740	580	380	674	740	682	671	785	740	643	642	501	580	797	1709	806	787	778	2003	449	116	4
Bm_197	376	312	248	150	418	187	344	238	324	348	292	385	343	240	145	288	383	837	318	295	216	960	474	73	243
Bm_198_hap	68	56	48	58	69	40	44	53	49	54	59	59	48	69	37	52	48	142	67	37	59	219	65	10	59
Bm_199	674	533	484	469	502	547	452	459	425	441	490	508	446	535	387	440	506	1117	586	299	505	1736	307	93	785
Bm_200_hap	37	68	37	67	40	36	55	38	42	25	40	29	62	37	23	39	60	143	29	37	45	98	171	20	51
Bm_201	191	112	100	119	69	92	144	98	88	99	98	87	79	86	104	73	106	272	49	79	101	522	69	47	376
Bm_202	45	58	49	50	81	41	57	66	27	64	51	71	52	66	59	45	50	125	80	72	54	141	91	17	49
Bm_203	313	242	207	212	179	112	188	210	191	185	220	209	176	186	136	164	219	508	228	199	217	655	129	38	4
Bm_204	427	342	47	542	384	392	336	43	37	505	363	44	308	342	30	33	354	647	55	243	47	1072	149	47	310
Bm_205	206	165	142	84	149	73	80	96	87	105	90	101	105	108	101	87	98	219	103	129	108	340	178	28	64
Bm_206	155	127	106	23	51	47	20	43	38	44	37	32	17	31	22	27	31	84	102	35	30	117	38	7	35
Bm_207	312	148	167	108	279	258	238	321	258	276	206	263	266	151	123	270	250	396	349	182	180	1095	129	69	517
Bm_208	1229	460	401	460	445	501	909	539	448	511	522	525	471	546	706	484	524	1171	121	321	533	2048	330	142	1774
Bm_209	123	105	87	84	105	35	80	55	56	63	58	56	79	28	41	55	72	132	72	34	70	205	89	14	57
Bm_210_hap	28	23	36	42	57	17	36	24	18	53	20	37	35	35	41	20	25	50	43	27	39	86	48	7	47
Bm_211_hap	41	17	12	29	53	41	11	24	27	13	29	20	46	10	24	28	23	85	13	24	47	112	22	4	53
Bm_212	28	29	38	21	20	24	19	21	26	27	20	22	21	21	17	20	19	54	34	14	22	93	30	6	57
Bm_213	525	418	356	394	135	81	108	112	94	111	110	126	174	120	117	106	123	333	123	95	135	461	134	20	111
Bm_214_hap	71	54	49	55	50	34	34	53	36	49	50	52	54	37	41	48	53	116	62	36	58	240	57	10	74
Bm_215_hap	51	37	30	35	33	22	28	32	27	29	30	31	32	29	25	29	32	78	35	27	37	115	46	12	34
Bm_216_hap	42	34	28	31	32	31	29	31	30	31	33	32	31	31	26	29	30	91	41	18	36	132	19	4	19
Bm_217_hap	39	32	26	21	20	15	19	21	19	18	20	19	19	18	35	18	45	51	51	39	21	155	56	10	47
Bm_218_hap	53	41	35	42	38	29	33	38	34	33	41	40	42	37	34	37	39	107	45	35	41	163	83	16	72
Bm_219_hap	34	63	53	22	56	19	21	57	69	85	23	23	46	23	19	52	79	66	65	61	61	194	62	9	53
Bm_220	708	596	500	518	418	257	459	525	475	471	562	500	422	418	351	405	580	1016	542	586	535	1267	316	81	3
Bm_221_hap	60	47	48	45	53	31	47	53	44	41	52	42	40	49	38	47	43	122	49	36	49	157	59	10	43
Bm_222_hap	65	61	55	45	79	45	66	77	57	48	79	77	47	48	53	44	44	161	86	38	74	189	63	9	58
Bm_223_hap	97	48	62	71	24	30	38	69	21	22	24	45	22	34	42	39	67	57	27	36	28	155	45	7	39
Bm_224_hap	28	24	20	51	21	24	19	21	20	42	21	19	18	35	32	64	48	105	56	85	26	152	69	12	27
Bm_225	492	24	24	30	619	307	354	701	577	694	48	366	629	30	15	637	389	92	421	502	35	2032	220	96	512
Bm_226_hap	37	29	25	29	28	77	26	25	25	23	30	32	23	27	20	26	22	44	33	17	26	98	18	4	35
Bm_227	102	71	57	61	66	43	50	64	52	57	66	62	60	57	47	57	64	156	78	70	71	215	95	16	49
Bm_228_hap	19	39	14	24	13	40	45	48	40	46	36	29	27	18	39	28	44	137	69	12	52	133	38	6	44
Bm_229	66	54	40	53	33	209	180	126	103	40	122	45	39	125	17	2	34	287	112	2	124	479	67	19	154
Bm_230	118	92	47	91	55	41	106	53	75	76	53	84	50	47	42	47	63	209	133	62	58	393	100	16	61
Bm_231_hap	48	67	55	16	62	22	15	36	48	55	36	37	29	14	12	32	51	155	40	41	69	124	47	6	43
Bm_232	3118	2683	2304	2377	1950	1253	2283	2467	2223	2233	2695	2492	2041	2126	1697	1949	2572	4130	2630	2707	2578	4717	1499	264	8
Bm_233_hap	21	15	13	14	40	27	46	47	38	56	14	37	37	13	37	59	59	88	54	29	27	201	110	11	57
Bm_234_hap	36	29	27	27	20	19	21	20	23	26	21	29	18	17	16	16	18	43	30	13	24	68	32	7	23
Bm_235_hap	62	52	41	50	21	18	25	26	11	18	21	33	31	27	35	12	25	72	22	21	22	30	46	7	22
Bm_236	33	22	22	24	50	44	61	65	54	62	70	58	63	54	58	55	69	80	74	100	75	122	101	55	60
Bm_237_hap	60	47	29	47	30	23	58	28	37	40	30	43	27	27	22	26	36	109	71	30	49	225	37	7	39
Bm_238_hap	31	24	21	36	20	31	47	36	46	45	34	37	31	20	34	17	58	115	54	21	56	129	39	6	34
Bm_239	1064	571	498	640	475	483	848	504	405	465	488	498	459	510	666	470	477	1083	246	259	486	1779	363	118	1430
Bm_240	66	50	43	51	29	314	264	177	146	42	165	49	47	184	18	2	40	428	170	1	173	671	82	24	187
Bm_241	1382	635	555	766	872	985	1165	885	658	829	884	911	863	985	966	885	771	1580	218	365	848	2468	538	245	2232
Bm_242	458	232	203	293	239	306	381	241	181	222	233	238	229	262	321	234	213	551	94	103	230	1073	147	67	846
Bm_243	344	268	231	258	104	84	104	105	107	94	126	103	133	99	97	116	105	289	118	103	112	491	141	23	108
Bm_244	1434	1134	938	1012	810	562	918	967	900	885	1052	1001	899	896	687	811	1032	2191	1084	915	1023	2669	553	136	5
Bm_245	186	145	93	139	83	281	268	221	155	83	204	97	56	183	25	3	57	404	169	2	177	629	110	29	205
Bm_246	1804	358	319	356	980	1042	1534	1207	1015	1166	1218	1189	1063	1222	1123	1052	1148	2036	120	646	1221	2848	660	421	3118
Bm_247	143	79	93	111	47	50	65	99	42	42	47	72	50	46	54	67	102	114	53	62	51	256	85	15	56
Bm_248	125	105	87	98	75	65	51	55	62	67	122	85	82	124	35	63	53	268	77	81	103	279	165	16	77
Bm_249	266	191	174	231	197	353	357	274	225	237	402	399	250	377	270	253	408	848	368	181	402	1224	169	93	586
Bm_250	2245	1900	1709	1727	1427	911	1612	1717	1554	1577	1824	1730	1450	1518	1141	1391	1832	2774	1828	1849	1756	3266	1063	253	8
Bm_251	4949	4281	3709	3926	2986	1967	3418	3660	3480	3416	3997	3779	3242	3243	2656	3003	3965	5945	3920	4351	3898	6374	2539	449	16
Bm_252	42	29	52	34	30	52	28	26	49	25	27	60	96	30	46	56	53	227	76	31	64	234	34	6	46
Bm_253_hap	67	60	50	61	20	41	34	38	35	44	46	40	36	36	33	26	55	147	32	30	40	154	38	7	41
Bm_254_hap	37	27	21	25	27	19	23	23	21	21	24	26	26	26	19	22	24	57	28	14	25	90	13	3	1
Bm_255	260	213	396	213	120	671	605	425	524	390	417	477	728	766	283	2	546	870	376	1	648	1422	240	60	580
Bm_256_hap	33	25	13	27	30	25	31	21	27	39	32	22	24	31	12	16	27	111	34	17	34	142	24	4	36
Bm_257_hap	38	32	25	34	24	30	25	26	18	32	37	43	32	32	31	41	35	77	42	32	41	144	36	7	35
Bm_258	728	572	578	692	705	461	439	711	590	755	753	429	504	566	214	708	511	961	674	431	563	1690	357	104	889
Bm_259	223	71	79	82	31	28	157	40	31	36	79	32	31	55	168	29	42	161	182	76	93	163	351	81	93
Bm_260	2149	1704	1436	1481	1200	718	1341	1457	1294	1315	1564	1470	1256	1254	979	1108	1579	3326	1583	1677	1550	3948	939	148	6
Bm_261	2332	1924	1623	1672	1420	843	1536	1604	1469	1482	1761	1668	1420	1480	1072	1315	1711	2974	1770	1611	1705	3359	1008	174	8
Bm_262_hap	61	48	48	54	45	36	40	54	30	41	44	34	40	55	42	28	63	174	51	63	49	137	76	8	47
Bm_263	3327	2919	2640	2698	2383	1720	2570	2608	2466	2475	2748	2672	2480	2497	2086	2346	2640	4092	2755	2472	2698	4677	1845	308	17
Bm_264	3555	3093	2820	2946	2559	1804	2699	2874	2597	2659	2993	2894	2748	2702	2236	2561	2915	4327	3056	2542	2943	4779	1801	348	15
Bm_265_hap	41	65	44	45	43	21	39	40	37	28	41	42	39	40	50	56	13	151	67	24	42	63	35	6	24
Bm_266	2524	1993	1698	1771	1450	967	1566	1666	1535	1509	1766	1738	1656	1592	1250	1486	1756	3743	1863	1408	1720	4254	1044	214	10
Bm_267	1411	1156	969	1054	856	547	948	985	893	908	1092	1046	883	926	678	842	1041	1989	1125	872	1044	2412	589	116	7
Bm_268	4189	3670	3244	3281	2621	1799	2969	3180	3024	2952	3405	3253	2880	2836	2367	2671	3452	5376	3389	3419	3316	5885	2165	413	14
Bm_269	6199	5774	5289	5386	4521	3180	4946	5093	4862	4859	5469	5209	4652	4808	4020	4461	5342	6745	5470	5216	5266	6963	3355	534	23
Bm_270	640	432	389	403	296	338	504	389	327	334	363	372	316	353	401	326	390	776	121	242	376	1284	225	116	1003
Bm_271	1376	981	859	1198	971	1070	1092	1094	840	1020	1078	1097	979	1158	843	993	1000	1942	380	507	1055	2697	592	219	2260
Bm_272	143	116	105	107	122	38	63	66	25	99	26	114	229	119	115	25	104	311	75	27	111	154	44	13	122
Bm_273	558	467	438	558	292	195	347	320	296	303	342	324	333	310	247	270	343	760	355	316	326	975	192	71	36
Bm_274	345	268	189	225	191	146	139	200	187	221	144	210	182	168	177	181	211	384	167	242	280	651	240	42	98
Bm_275	5772	5358	4999	5201	4087	3075	4795	4955	4775	4718	5234	5074	4733	4702	4083	4464	5112	6285	5096	5151	5122	6358	3667	677	27
Bm_276	3658	3067	2664	2612	2120	1248	2448	2552	2356	2286	2847	2612	2135	2213	1801	2041	2799	4273	2796	2811	2663	4780	1542	252	11
Bm_277	5674	5063	4556	4676	3736	2487	4130	4476	4368	4197	4628	4491	4178	3928	3460	3657	4872	6228	4647	5158	4694	6221	3260	550	22
Bm_278	3082	2500	2123	2149	1851	1105	2245	2371	2148	2148	2621	2411	1877	2003	1530	1803	2539	4533	2596	2774	2488	5064	1368	254	8
Bm_279	415	335	284	294	241	154	273	291	258	268	308	298	252	258	185	225	293	623	330	270	314	801	175	42	2
Bm_280	2291	1904	1605	1694	1393	905	1545	1630	1461	1494	1758	1710	1462	1526	1132	1362	1713	3099	1827	1552	1714	3562	939	175	7
Bm_281	5022	4535	4118	4460	3634	2538	4282	4138	3927	3938	4378	4274	3784	3875	3260	3656	4290	5807	4398	4109	4291	6201	2721	377	19
Bm_282	79	115	90	136	15	56	120	72	93	13	79	12	94	64	110	11	110	485	14	15	225	329	163	21	67
Bm_283	446	356	285	314	276	180	251	278	272	277	299	289	265	241	216	254	307	901	306	435	335	1029	382	47	2
Bm_284	3194	2768	2447	2553	2173	1469	2378	2445	2270	2302	2571	2549	2258	2357	1819	2158	2471	4051	2636	2098	2519	4472	1499	246	14
Bm_285	2904	2352	1973	2049	1645	992	1838	2046	1819	1839	2271	2035	1637	1758	1299	1605	2140	3786	2215	2165	2119	4544	1237	178	8
Bm_286	2387	1925	1654	1630	1304	860	1508	1652	1545	1505	1762	1654	1410	1398	1118	1306	1800	3458	1765	1935	1753	4054	1080	193	5
Bm_287	3561	4331	3038	5044	2055	2073	4137	3079	2907	3463	3397	4814	4483	4134	5077	5823	3523	6586	3428	3109	3361	7153	707	64	6924
Bm_288	122	93	22	89	21	15	136	23	77	76	25	80	21	19	16	18	36	199	168	44	27	457	78	12	38
Bm_289	16	20	20	17	10	31	42	8	13	10	52	50	10	46	33	5	48	119	59	20	51	45	33	5	41
Bm_290	54	40	34	34	23	13	17	19	21	16	22	16	24	15	30	15	40	35	49	26	19	128	36	7	29
Bm_291	46	37	31	32	27	32	43	29	27	30	29	31	35	50	28	35	36	95	53	15	33	159	34	5	69
Bm_292	112	167	125	79	21	21	115	126	65	71	75	87	22	117	48	59	96	189	147	57	30	257	533	24	34
Bm_v4_Chr1_scaffold_001	153	122	101	114	114	66	99	112	96	101	113	112	99	104	74	98	111	263	125	94	122	391	145	20	109
Bm_v4_Chr2_contig_001	154	122	102	115	112	67	99	111	95	100	112	111	99	104	75	97	112	263	125	93	123	392	141	19	110
Bm_v4_Chr3_scaffold_001	157	124	104	117	113	67	99	111	95	100	113	111	98	104	75	97	112	263	125	94	123	391	143	20	110
Bm_v4_Chr4_scaffold_001	150	119	99	113	109	65	97	109	93	98	109	110	97	103	74	95	108	259	123	89	119	383	138	19	109
Bm_v4_ChrX_scaffold_001	90	72	59	67	66	38	58	65	56	58	66	64	57	60	43	56	65	152	72	57	71	239	125	17	113
Genome	149	118	99	112	108	69	99	109	94	98	111	109	97	102	75	95	109	250	121	93	119	371	141	21	118
gi|23307675|gb|AF538716.1|	4746	5427	4341	6007	3178	3091	5243	4311	3929	4756	4618	5826	5497	5374	5831	6580	4693	7382	4719	4169	4557	7713	1156	117	7812

## Sheet: Average N Individual
Supplementary Data 1. Sequencing Depth and calculations of N for the single males (paired end), the pool of gravid Wolbachia-depleted females (mate pair and paired end), and the pool of the virgin females (paired end) that were used for determining the putative Y contigs.
Sheet 2. Average calculation of N per individual sample
	AM_1	AM_2	AM_3	AM_4	BM3	BM4	F3_male_1_m1	F3_male_2_m1	F3_male_3_m1	F3_male_4_m1	TRS_male_5_M1	TRS_male_6_M1	UN_1_male_M1	UN_2_male_M1	UN_3_male_M1	UN_7_male_M1	W_male_1_M1	W_male_2_M1	W_male_3_M1	W_male_4_M1	W_male_5_M1	W_male_6_M1	SRR488253	SRR488256	ERR1333959
	single male	single male	single male	single male	single male	single male	single male	single male	single male	single male	single male	single male	single male	single male	single male	single male	single male	single male	single male	single male	single male	single male	Wb-reduced gravid female pool	Wb-reduced gravid female pool	Virgin female pool
Bm_006	6.51007	9.67797	9.27273	7.67857	6.85185	5.21739	12.0606	7.92661	12.0213	4.93878	3.17117	3.88991	7.09278	9.47059	8.93333	3.72632	13.6514	13.944	8.41322	21.1828	14.1176	10.0916	0.070922	0.0952381	57.4576
Bm_007	1.86577	1.86441	1.89899	1.89286	1.81481	1.68116	1.75758	1.81651	1.82979	1.87755	1.65766	1.72477	1.79381	1.68627	1.78667	1.64211	1.68807	1.784	1.70248	1.69892	1.84874	1.77358	1.88652	1.71429	1.62712
Bm_008	2.41611	2.42373	2.42424	2.33929	2.38889	2.17391	2.26263	2.33028	2.3617	2.36735	2.36036	2.33028	2.26804	2.31373	2.29333	2.29474	2.42202	2.368	2.41322	2.58065	2.42017	2.31806	2.51064	2.28571	2.11864
Bm_009	4.95302	5.22034	5.35354	5.03571	4.37037	4.43478	5.07071	4.95413	5.29787	5.06122	5.15315	5.06422	5.01031	4.84314	5.14667	4.71579	5.15596	4.12	4.87603	5.65591	4.80672	3.34232	2.51064	3.42857	0.118644
Bm_010	1.94631	1.9661	1.91919	1.89286	1.83333	1.97101	1.77778	1.81651	1.91489	1.91837	1.85586	1.87156	1.93814	1.76471	2.16	1.95789	1.92661	2.088	1.86777	2.55914	1.94958	1.80593	1.53191	1.80952	0.423729
Bm_011	0.979866	0.830508	1.0101	1.23214	0.981481	1.5942	1.31313	1.19266	1.04255	1.34694	1.62162	1.19266	1.27835	1.31373	1.28	1.38947	1.19266	1.32	1.19008	1.52688	1.36134	1.34232	1.40426	1.90476	1.22034
Bm_012	4.60403	4.76271	4.78788	4.5	4.03704	4.02899	4.66667	4.49541	4.65957	4.53061	4.7027	4.6789	4.41237	4.43137	4.56	4.29474	4.62385	4.064	4.57851	4.92473	4.42017	3.49865	2.25532	3.2381	0.423729
Bm_013	11.5302	14.3051	14.0606	15.3214	10.9074	15.8841	15.3737	12.8073	13.8085	14.4898	13.4414	15.3761	16.4742	15.2941	20.7733	18.2737	13.6514	9.768	12.7934	13.7634	12.437	7.14286	4.95035	6.47619	19.4576
Bm_014	1.51678	1.0678	1.57576	1.51786	1.37037	2.14493	1.57576	1.57798	1.53191	1.12245	1.4955	0.770642	0.804124	1.15686	0.88	1.68421	1.57798	0.904	1.52066	1.44086	1.2605	0.943396	1.29078	1.71429	1.50847
Bm_015	5.4094	5.81356	6.10101	5.67857	5.25926	6.11594	5.87879	5.55963	6.08511	5.7551	5.71171	5.72477	6.16495	5.76471	6.58667	5.95789	5.74312	4.744	5.53719	6.12903	5.41176	3.85445	3.33333	5.2381	0.271186
Bm_016	3.15436	3.22034	3.13131	3	2.64815	2.46377	2.84848	2.77064	3.02128	2.89796	2.99099	2.93578	2.86598	2.7451	2.88	2.69474	2.99083	2.888	2.84298	3.82796	2.85714	2.42049	2.01418	2.38095	0.0847458
Bm_017	2.55034	2.67797	2.70707	2.69643	2.40741	2.75362	2.66667	2.51376	2.7234	2.57143	2.63063	2.69725	2.90722	2.68627	3.12	2.77895	2.53211	2.4	2.64463	2.47312	2.48739	2.09164	1.31915	1.80952	0.389831
Bm_018	1.38255	1.25424	1.51515	1.16071	1.92593	1.07246	1.55556	1.63303	1.55319	2.18367	1.2973	1.90826	1.79381	1.4902	1.52	1.43158	1.83486	1.592	1.43802	1.87097	1.10924	1.51482	1.85816	2.47619	1.52542
Bm_019	3.12752	3.23729	3.19192	3.10714	2.87037	2.6087	3.0303	3.06422	3.29787	3.08163	3.20721	3.15596	3.05155	3	3.01333	2.90526	3.13761	2.936	3.05785	3.69892	2.97479	2.47978	1.74468	1.90476	0.118644
Bm_020_hap	1.86577	1.83051	1.85859	1.89286	1.94444	1.88406	1.79798	1.83486	1.80851	1.67347	1.83784	1.87156	2.02062	1.90196	2.05333	1.81053	1.83486	1.872	1.81818	1.54839	1.79832	1.68733	0.893617	1.14286	0.0338983
Bm_021	7.63758	7.45763	0.747475	13.0714	9	15.3333	9.25253	0.697248	0.702128	14.1837	8.82883	0.697248	7.97938	8.52941	0.746667	0.589474	8.77064	6.848	0.760331	6.55914	0.655462	7.37466	2.1844	5.90476	7.52542
Bm_022_hap	1.08725	1.10169	1.09091	1.08929	1.09259	1.04348	1.05051	1.06422	1.08511	1.06122	1.04505	1.08257	1.07216	1.07843	1.06667	1.07368	1.06422	1.16	1.07438	1.07527	1.05882	1.10512	0.638298	0.666667	0.271186
Bm_023	2.13423	2.08475	1.29293	2.58929	2.25926	2.86957	2.22222	1.66972	1.65957	2.71429	2.12613	1.61468	2.18557	2.35294	1.62667	1.66316	2.05505	2.256	1.66942	1.46237	1.61345	2.53908	1.2766	1.71429	2.33898
Bm_024	6.60403	7.05085	7.29293	6.82143	5.90741	6.05797	7.07071	6.73394	7.17021	6.95918	6.99099	6.97248	6.86598	6.76471	7.09333	6.61053	6.84404	5.352	6.6281	7.46237	6.43697	4.2965	3.39007	7.52381	0.237288
Bm_025	4.83221	4.94915	5.15152	4.60714	4.03704	4.17391	4.86869	4.73394	4.95745	4.85714	4.95495	4.77064	4.5567	4.56863	4.64	4.37895	4.99083	4.064	4.72727	5.48387	4.57143	3.52561	2.19858	4.09524	0.118644
Bm_026	2.57718	2.71186	2.62626	2.46429	3.31481	5.15942	2.90909	2.66055	2.97872	3.06122	3.44144	3.08257	3.36082	2.94118	4.18667	3.89474	3.02752	3.224	3.42149	4.19355	4.05042	3.52022	3.58865	4.47619	3.0678
Bm_027	1.73154	1.42373	1.33333	1.28571	1.55556	2.2029	1.9596	1.81651	1.91489	1.89796	2.09009	2.05505	1.95876	1.98039	2.45333	1.83158	2.11009	2.416	2.1157	3.29032	2.26891	2.16712	3.1773	3.61905	1.25424
Bm_028	8.08054	8.33898	25.1919	0.375	8.66667	14.4928	9.0303	14.6239	13.7234	0.530612	12.9189	15.4862	9.25773	8.92157	18.7467	16.7158	8.7156	7	18.9256	7.29032	13.3782	7.531	5.26241	15.9048	17.0678
Bm_029	10.6846	9.79661	11.798	10.6429	10.7963	10.2029	7.09091	9.65138	10.8298	9.89796	7.13514	7.83486	12.1237	9.56863	12.9067	9.34737	11.3578	8.872	6.54545	20.6882	11.9832	10.3127	9.06383	10.4762	6.22034
Bm_030	3.67785	3.84746	3.93939	3.76786	3.12963	3.36232	3.75758	3.63303	3.95745	3.73469	3.67568	3.70642	3.91753	3.72549	4.08	3.70526	3.66972	3.48	3.61983	3.65591	3.56303	2.84636	1.98582	4.7619	0.0677966
Bm_031	4.02685	4.33898	4.30303	4.19643	3.77778	3.62319	4.22222	4.09174	4.25532	4.30612	4.36036	4.25688	3.97938	4.01961	4.13333	3.93684	4.25688	3.192	4.13223	4.92473	4.03361	2.69003	2.12766	2.66667	0.389831
Bm_032	1.83893	1.79661	1.77778	1.83929	1.07407	5.07246	3.45455	2.62385	2.59574	1.73469	2.55856	1.76147	1.85567	2.66667	1.12	0.357895	1.66972	2.152	1.86777	0.365591	2.47059	2.31267	1.64539	2.38095	2.15254
Bm_033	0.469799	0.508475	0.545455	0.482143	0.462963	2.43478	1.63636	0.587156	0.468085	0.408163	2.46847	2.01835	0.474227	2.07843	1.78667	1.41053	2.09174	2.256	2.13223	1.54839	1.61345	0.986523	1.04965	1.14286	1.69492
Bm_034_hap	0.899329	0.830508	0.707071	0.821429	0.851852	0.753623	0.808081	0.844037	0.680851	1.18367	1.15315	0.972477	0.886598	1.17647	1.25333	0.631579	1.17431	1.184	0.677686	0.860215	1.17647	0.894879	0.780142	0.857143	0.79661
Bm_035	6.55034	7.0339	7.17172	6.73214	5.87037	5.73913	6.80808	6.75229	7.02128	6.83673	7.20721	6.93578	6.47423	6.41176	6.96	6.44211	6.86239	5.336	6.64463	8.75269	6.45378	4.26415	3.95745	4	0.0677966
Bm_036	4.51007	4.71186	4.94949	4.60714	3.87037	3.76812	4.76768	4.42202	4.78723	4.63265	4.72072	4.45872	4.28866	4.17647	4.4	4.10526	4.80734	3.864	4.36364	5.72043	4.36975	3.46092	2.21277	4.09524	0.0847458
Bm_037	6.92617	7.9661	8.60606	7.94643	7.2037	8.28986	8.38384	8.01835	8.76596	8.38776	8.14414	8.11009	8.16495	8	8.90667	8.06316	8.05505	5.136	7.58678	9.03226	7.57983	3.73585	4.41135	4.7619	0.118644
Bm_038	0.536913	0.525424	0.545455	0.571429	1.14815	1.21739	0.848485	1.02752	1.02128	1.5102	1.27928	1.26606	1.19588	1.13725	1.09333	1.07368	1.2844	1.144	0.942149	1.46237	1.31092	1.22372	1.07801	2.09524	1.32203
Bm_039	4.55034	4.44068	0.646465	7.76786	5.2963	8.37681	5.65657	0.862385	0.851064	8.28571	5.47748	0.899083	4.59794	4.82353	0.88	0.863158	5.43119	4.184	0.909091	4.15054	0.806723	4.96496	1.48936	3.71429	4.30508
Bm_040	6.4698	6.64407	6.70707	6.26786	5.35185	5.42029	6.32323	6.22018	6.51064	6.32653	6.46847	6.27523	6.20619	6.05882	6.21333	5.97895	6.51376	5.568	6.16529	6.92473	5.98319	4.59299	2.85106	4	0.118644
Bm_041_hap	1.02013	0.779661	0.909091	1	0.351852	0.782609	0.565657	0.385321	0.404255	1.04082	0.954955	0.770642	0.371134	0.352941	1.01333	1.03158	0.623853	0.928	0.661157	0.602151	0.722689	0.598383	0.638298	0.666667	0.644068
Bm_042	8.56376	8.0339	1.23232	14.2143	9.61111	17.5362	9.45455	1.70642	1.51064	15.7755	9.22523	1.57798	8.59794	9	1.54667	1.28421	9.33945	8.16	1.68595	7.09677	1.32773	8.92722	2.58156	5.33333	7.10169
Bm_043	7.50336	7.81356	7.9596	7.39286	6.27778	6.37681	7.53535	7.15596	7.7234	7.34694	7.6036	7.43119	7.38144	7.07843	7.6	6.98947	7.63303	6.68	7.35537	8.51613	6.95798	5.36388	3.61702	5.61905	0.271186
Bm_044	5.4094	5.61017	5.17172	5.01786	4.53704	3.94203	4.52525	4.40367	4.95745	4.65306	4.82883	4.69725	4.8866	4.66667	4.77333	4.56842	4.73394	5.152	4.61157	6.21505	4.68908	4.07008	3.77305	3.14286	0.0508475
Bm_045	20.6443	23.322	24.5253	23.3214	21.0556	24.3768	24.3636	22.9908	24.5957	23.9184	23.6577	23.8899	24.5567	24.0196	27.0667	23.9368	23.0092	15.808	22.2645	23.4194	21.4454	11.5795	12.7943	25.3333	0.271186
Bm_046	11.4899	11.5085	11.7778	11.375	9.94444	10.1739	11.5152	11.0275	11.4255	11.2449	11.5135	11.3761	11.134	10.8824	11.12	10.8	11.4495	9.904	10.9587	11.7634	10.7395	7.79515	5.20567	9.33333	0.237288
Bm_047	10.1342	9.55932	19.3535	1.53571	9.03704	17.942	10.0404	16.8073	16	1.87755	13.7838	18.0734	10.3299	8.17647	20.5067	18.0632	10.4954	9.992	20.4959	8.02151	15.5798	11.3154	6.28369	15.8095	18.8983
Bm_048	3.2349	3.15254	3.15152	3.26786	1.83333	24.3478	16.2626	9.98165	9.40426	3.06122	9.6036	3.11927	3.13402	10.8235	1.70667	0.189474	2.62385	8.984	8.52893	0.430108	8.97479	9.00809	4.31206	7.04762	8.45763
Bm_049	8.34899	8.86441	9.51515	8.67857	8.38889	9.85507	9.13131	9.24771	9.95745	9.42857	8.88288	9.10092	9.17526	8.82353	10.4	8.94737	9.11927	7.104	9.00826	10.7097	8.53782	5.90836	5.3617	6.85714	2.20339
Bm_050	2.13423	1.08475	1.59596	0.5	3.77778	7.04348	2.92929	4.53211	4.23404	4.10204	2	3.02752	2.86598	2.01961	2.18667	2.92632	2.86239	1.8	5.8843	3.07527	1.96639	3.49865	1.23404	6	5.33898
Bm_051	8.30872	15.4407	17.5354	15.5357	16.1667	23.3043	13.3939	16.8073	19.3404	13.6735	13.1351	12.5138	19.6082	17.8235	11.5467	14.0421	16.5688	12.112	7.70248	17.5484	16.3361	11.7844	15.3333	30.7619	24.1695
Bm_052	14.4564	15.2203	16.6465	15.0536	16.463	29.0435	20.4848	19.7798	15.2766	19.2653	17.5676	18.2385	18.5567	20.3529	20.2667	19.4316	15.0459	12.808	15.8678	10.129	16.4874	12.0593	8.80851	22.8571	25.1017
Bm_053_hap	0.95302	1.05085	1.0101	1.01786	0.981481	1.01449	0.989899	0.862385	1.23404	1.20408	0.990991	1.22936	0.969072	1.09804	0.933333	1.30526	1.24771	0.984	1.05785	1.05376	0.991597	1.25606	0.964539	0.952381	1.01695
Bm_054	0.818792	0.813559	0.848485	0.928571	0.814815	1.01449	0.929293	0.862385	0.957447	0.897959	0.738739	0.972477	0.907216	0.921569	0.906667	0.842105	0.825688	1.216	0.809917	0.83871	0.756303	1.15364	1.03546	0.857143	1.25424
Bm_055	2.21477	2.28814	2.38384	2.30357	2.31481	0.985507	1.47475	1.30275	0.87234	2.22449	0.828829	2.14679	3.31959	2.41176	2.74667	0.863158	1.9633	2.544	1.32231	0.924731	2	1.2345	0.921986	1.42857	2.0339
Bm_056	1.50336	1.47458	1.47475	1.5	0.851852	12.2029	8.24242	4.84404	4.80851	1.4898	4.72072	1.48624	1.62887	5.27451	0.986667	0.294737	1.44954	4.592	4.24793	0.494624	4.58824	4.85175	2.79433	3.90476	3.76271
Bm_057	24.3624	26.7288	29.9596	26.2321	24.4074	34.4638	28.7677	27.3578	30.1915	29	27.5315	27.2661	29.1959	27.0392	34.5867	28.4632	28.1651	20.296	25.8182	32.043	25.5966	15.2884	16.0567	30.7619	0.288136
Bm_058	13.2483	13.8983	13.798	13.3393	10.7407	11.6232	13.3939	12.844	13.4894	12.8776	13.7477	13.3945	13.3402	12.5686	13.84	12.5684	13.1743	10.352	12.876	14.0215	12.3529	7.96765	5.31915	8	0.118644
Bm_059	9.39597	3.30508	3.53535	3.44643	17.8519	15.5652	8.9697	15.633	14.6383	16.2449	2.93694	10.0367	15.2577	3.41176	2.77333	17.5579	8.56881	2.592	10.2149	9.26882	2.58824	12.7278	4.31206	10.5714	14.9153
Bm_060_hap	0.832215	0.830508	0.828283	1.19643	0.740741	2.4058	1.41414	1.41284	0.744681	1.08163	1.51351	1.13761	1.13402	1.07843	1.76	1.72632	0.862385	1.168	1.22314	1.41935	1.96639	1.56873	1.34752	1.33333	1.05085
Bm_061	1.98658	1.98305	1.73737	1.96429	1.22222	2.49275	2.16162	2.01835	1.82979	1.77551	1.90991	1.76147	1.64948	1.88235	1.04	0.610526	1.55963	1.368	1.28926	0.709677	1.76471	1.49326	1.14894	1.90476	1.81356
Bm_062_hap	0.979866	1.38983	1.39394	1.01786	0.944444	1.07246	0.909091	0.954128	0.553191	0.55102	0.522523	0.513761	0.969072	0.941176	1.01333	1.47368	0.917431	1.032	0.958678	1.22581	0.521008	1.11051	1.00709	0.952381	0.966102
Bm_063	6.68456	7.11864	7.31313	6.83929	6.14815	6.49275	7.0101	6.80734	7.2766	7.02041	6.95495	6.97248	7.19588	6.90196	7.38667	6.84211	6.99083	5.624	6.67769	7.2043	6.5042	4.60916	3.12057	3.04762	0.305085
Bm_064	0.402685	0.474576	0.565657	1.03571	0.796296	0.550725	0.969697	0.605505	0.595745	1.71429	1.96396	1.44954	1.40206	1.2549	0.586667	1.24211	1.43119	1.304	0.628099	1.16129	1.37815	1.39623	0.879433	1.04762	1.30508
Bm_065	10.0537	4.59322	4.76768	5.71429	9.7037	18.5217	11.9394	9.21101	8.48936	9.44898	8.79279	9.17431	10.268	10.7647	13.8133	10.8	8.7156	8.192	1.63636	4.8172	8.13445	9.5903	4.49645	11.8095	22.1186
Bm_066	0.711409	0.949153	0.848485	0.946429	1	0.724638	0.626263	0.550459	0.595745	1.57143	1.17117	1.70642	1.7732	1.21569	1.86667	0.757895	0.678899	1.84	0.92562	1.26882	1.2437	1.80054	1.03546	1.14286	1.0678
Bm_067	0.724832	0.711864	0.747475	0.732143	0.722222	0.84058	0.707071	0.733945	0.489362	0.489796	0.45045	0.752294	0.762887	0.764706	0.506667	0.757895	0.697248	0.8	0.479339	0.580645	0.436975	0.819407	0.58156	0.666667	1.01695
Bm_068_hap	1.07383	1.05085	1.07071	1.01786	1.05556	1.01449	1.0101	0.990826	1.02128	1	1.02703	1.04587	1.01031	1.07843	1.01333	1.03158	0.990826	1.024	1.02479	0.903226	0.97479	0.997305	0.510638	0.47619	0.135593
Bm_069	1.95973	1.9322	2.0202	1.92857	1.16667	2.14493	1.65657	1.26606	1.3617	0.959184	1.63964	1.37615	1.09278	1.27451	0.826667	0.652632	1.02752	1.208	1.04132	0.623656	1.27731	1.2938	1.21986	1.61905	1.22034
Bm_070	1.04698	1.05085	1.05051	1.07143	1.03704	0.985507	1.0101	1.00917	1.02128	1	1.00901	1.00917	1.05155	1.07843	1.04	1.05263	1.00917	1.04	1.04132	0.903226	0.991597	1.02426	0.496454	0.47619	0.0338983
Bm_071	2.89933	2.81356	3.29293	2.16071	2.92593	5.04348	3.31313	3.94495	3.61702	2.32653	3.11712	4.33028	3.05155	3.27451	4.34667	4.14737	3.54128	3.104	4.34711	2.15054	3.56303	3.6496	1.60284	4.95238	6.22034
Bm_072	13.8121	14.8644	15.1111	14.7321	12.1852	12.8116	14.8283	13.9817	14.8723	14.2857	14.7207	14.5138	14.3918	14.0392	14.6933	13.8737	14.2569	11.32	13.8512	15.0753	13.4454	8.98652	7.53191	8.19048	0.118644
Bm_073	2.61745	2.55932	2.9899	2.58929	1.42593	30.9855	21.8384	12.6606	12.2553	2.95918	12.1261	2.97248	3.54639	14.6078	1.84	0.273684	2.93578	11.584	11.6033	0.494624	11.9496	11.1267	5.88652	8.66667	11.2881
Bm_074	2.37584	2.35593	2.20202	2.30357	2.12963	4.23188	2.12121	2.09174	2.78723	2.20408	2.12613	1.52294	2.35052	2.21569	2.50667	3.11579	2.69725	3.128	2.18182	2.04301	2.11765	3.3531	1.87234	2.7619	1.86441
Bm_075_hap	2.13423	2.18644	2.12121	2.23214	2.2963	2.52174	2.10101	2.05505	2.08511	2.06122	2.10811	2.11009	2.26804	2.2549	2.50667	2.31579	2.0367	2.008	2.13223	1.95699	2.08403	1.85984	1.06383	0.952381	0.0847458
Bm_076_hap	1.55705	1.54237	1.09091	1.57143	1.09259	0.637681	1.05051	1.06422	0.595745	1.06122	1.02703	1.66972	1.1134	1.56863	1.14667	1.01053	0.568807	0.584	1.05785	1.01075	1.02521	1.05121	0.992908	0.952381	0.779661
Bm_077	0.711409	0.694915	0.606061	0.714286	0.444444	5.27536	3.27273	2.09174	1.97872	0.591837	1.92793	0.605505	0.556701	2.07843	0.32	0.0210526	0.440367	2.096	1.70248	0.0215054	1.79832	2.15094	0.737589	1.71429	1.98305
Bm_078	23.7181	24.0339	23.2323	23.7679	25.1111	32.1159	22.2222	21.7248	21.5745	22.3265	22.8829	23.2844	26.2268	24.4314	28.32	25.5158	21.8716	23.424	22.7107	16.8172	21.7647	21.9784	11.078	12.7619	0.288136
Bm_079_hap	0.536913	0.559322	0.545455	1.03571	0.574074	0.637681	1.0101	0.568807	0.617021	1.12245	1.58559	0.495413	1.05155	1.05882	0.533333	1.03158	0.990826	1.056	0.595041	1.05376	0.991597	1.05121	0.921986	0.857143	0.779661
Bm_080	0.496644	0.40678	0.464646	0.482143	0.5	0.637681	0.585859	0.477064	0.574468	1.69388	0.648649	2.80734	3.21649	1.76471	3.28	0.526316	0.568807	3.232	0.545455	1.13978	1.52941	3.38544	1.03546	1.33333	1.45763
Bm_081	25.6107	26.7458	26.8283	26.25	21.7222	22.9855	26.2626	25.0275	26.4894	25.3878	26.3964	26.0734	26	25.0196	26	24.5053	25.7615	22.584	25.0083	26.9677	24.0504	18.4043	13.0922	17.1429	0.118644
Bm_082	3.27517	3.44068	3.25253	2.92857	3.64815	5.5942	3.35354	2.84404	3.2766	3.40816	3.6036	3.33945	3.64948	2.96078	4.26667	4.10526	3.3578	3.448	3.55372	4.43011	3.89916	3.75202	4.04255	5.2381	2.72881
Bm_083_hap	0.52349	0.491525	0.484848	0.446429	0.944444	0.550725	0.626263	0.807339	0.446809	0.653061	0.45045	0.440367	0.680412	0.686275	1.01333	0.694737	0.422018	1.008	0.429752	0.387097	0.857143	0.797844	0.453901	0.571429	0.847458
Bm_084_hap	1.31544	1.33898	1.29293	1.125	0.925926	1.01449	0.929293	0.917431	0.914894	0.591837	0.576577	0.605505	0.969072	0.921569	0.986667	1.38947	0.93578	1.032	0.958678	1.1828	0.571429	1.38005	1.02128	0.952381	0.966102
Bm_085	0.926174	0.338983	0.323232	0.125	0.555556	0.753623	1.27273	0.458716	0.446809	0.591837	0.540541	0.53211	0.639175	0.568627	1.62667	0.526316	0.458716	0.632	0.264463	0.387097	0.504202	0.657682	0.468085	0.666667	1.38983
Bm_086	8.88591	9.05085	8.0404	1.98214	8.22222	12.5797	8.62626	13.7982	12.9149	1.95918	9.20721	14.9541	9.27835	8.15686	16.6933	15.1368	9.08257	6.912	13.6033	7.95699	12.2185	7.22911	6.80851	15.3333	12.5593
Bm_087	1.83893	2.91525	2.94949	2.98214	0.796296	0.927536	0.767677	1.87156	0.787234	0.795918	0.792793	1.76147	0.742268	0.705882	1.97333	1.85263	1.94495	0.856	0.77686	1.03226	0.789916	1.66577	1.48936	1.61905	0.864407
Bm_088	8	0.966102	1.13131	0.517857	13.5926	12.7826	8.10101	15.1376	13.9787	15.2449	1.22523	8.31193	14.6392	0.980392	1.41333	15.3895	7.70642	0.984	9.3719	9.63441	1.21008	7.95148	3.26241	7.42857	11.8814
Bm_089	3.07383	2.01695	2.14141	2.48214	2.25926	4.4058	3.39394	2.55046	2.59574	2.67347	2.41441	2.31193	2.59794	2.64706	3.76	2.63158	2.62385	2.56	0.826446	1.93548	2.35294	3.15364	1.51773	6.28571	6.88136
Bm_090	0.281879	0.288136	0.30303	0.267857	0.351852	1.7971	0.30303	0.385321	0.361702	0.387755	3.45946	1.85321	0.268041	1.82353	0.293333	3.57895	1.87156	1.272	1.98347	3.6129	0.285714	1.82749	1.71631	1.52381	0.898305
Bm_091	14.6443	13.7966	13.697	0.214286	12.8519	24.7246	13.9394	27.4679	27.0851	0.326531	13.7117	26.3303	13.9794	13.9608	28.96	27.0105	14.4037	14.384	26.1653	12	24.6387	18.0431	9.30496	27.4286	26.5593
Bm_092_hap	1.10067	0.711864	1.13131	1.64286	1.16667	1.21739	1.53535	1.13761	1.10638	1.57143	1.6036	0.697248	0.742268	1.15686	0.773333	1.22105	0.733945	0.768	0.727273	1.07527	1.14286	1.20216	1.13475	1.14286	1.0678
Bm_093_hap	0.630872	0.627119	0.808081	0.660714	0.777778	0.869565	0.787879	0.788991	0.765957	0.77551	0.738739	0.513761	0.680412	0.647059	0.693333	0.863158	0.587156	0.896	0.644628	0.494624	0.605042	0.760108	0.539007	0.666667	0.881356
Bm_094_hap	0.95302	0.949153	1.11111	1.32143	1.05556	1.33333	1.05051	0.954128	1.02128	1.04082	1.02703	0.972477	1.15464	1.29412	1.17333	1.01053	1.24771	1.12	1.04132	0.989247	0.92437	1.0566	0.950355	0.952381	0.898305
Bm_095	6.65772	6.69492	6.48485	6.03571	5.12963	5.76812	6.42424	6.12844	6.57447	6.08163	6.41441	6.22018	6.26804	5.94118	6.42667	5.95789	6.56881	6.432	6.26446	7.11828	5.91597	5.88679	2.59574	6.28571	0.0338983
Bm_096	0.510067	0.508475	0.444444	0.464286	0.796296	1.04348	0.888889	0.825688	0.914894	0.857143	0.648649	0.66055	0.927835	0.901961	1.06667	1.28421	0.917431	1.104	1.05785	1.26882	0.92437	1.13747	0.765957	0.857143	0.79661
Bm_097_hap	1.2349	1.30508	1.27273	1.01786	1.64815	1.24638	0.949495	1.44954	1.53191	1.55102	1.02703	1.98165	1.58763	1.41176	1.12	2.02105	1.21101	1.208	2	2.43011	1.19328	1.26685	1.78723	1.61905	0.983051
Bm_098_hap	1.67785	1.98305	1.87879	2.16071	1.98148	3.04348	1.71717	1.79817	2.21277	2.91837	2.07207	2.01835	1.85567	2.03922	1.86667	1.74737	2.20183	2.312	1.19008	1.97849	1.93277	2.37736	1.57447	4.09524	4.72881
Bm_099	1.16779	1.18644	1.17172	1.21429	1.24074	1.21739	1.15152	1.11927	1.14894	1.14286	1.15315	1.15596	1.19588	1.09804	1.25333	1.26316	1.41284	1.176	1.15702	1.72043	1.15966	1.28841	2.02837	1.80952	1.67797
Bm_100	5.50336	5.50847	5.59596	5.44643	1.75926	1.50725	1.77778	1.3578	1.48936	1.61224	1.4955	1.66972	2.06186	1.70588	1.94667	1.68421	1.59633	2.24	1.33884	1.35484	1.61345	2.34501	1.16312	1.52381	1.69492
Bm_101_hap	2.12081	2.16949	2.14141	1.96429	2.27778	2.37681	1.91919	2.20183	2.34043	2.32653	2.05405	2.27523	2.59794	2.27451	2.85333	2.4	2.53211	2.432	2.5124	2.66667	2.52101	2.45283	2.21277	2.28571	1.37288
Bm_102	4.08054	4.28814	3.9798	3.89286	4.31481	7.42029	3.9596	3.48624	3.7234	3.95918	4.54054	3.94495	4.20619	3.68627	5.62667	5.2	3.87156	4.12	4.46281	5.52688	5.17647	4.66846	5.07801	5.80952	3.20339
Bm_103	6.08054	6.18644	0.383838	10.4286	7.64815	12.8986	7.75758	0.422018	0.446809	11.3878	7.33333	0.440367	6.5567	6.98039	0.373333	0.273684	7.21101	5.36	0.512397	5.76344	0.369748	6.02156	1.84397	5.61905	6.52542
Bm_104	8.73826	7.9322	8.40404	9.625	5.92593	10	10.7879	6.25688	6.17021	6.79592	6.03604	6	6.39175	6.82353	11.9733	6.4	6.34862	5.984	2.26446	4.17204	5.59664	6.43127	3.53191	9.33333	16.4068
Bm_105	2.30872	1.89831	2	1.71429	2.24074	8.31884	3.93939	2.78899	2.6383	2.14286	3.11712	3.88991	2.51546	3.80392	4.48	2.42105	3.92661	3.96	3.85124	1.50538	3.39496	3.93531	1.14894	4.28571	6.05085
Bm_106	15.8792	18.9492	21.4747	19.3393	18.4815	25.1304	21.2323	19.6514	22.0851	21.2041	19.8018	19.9817	21.134	20.4118	25.1467	21.1579	19.9633	10.696	18.3636	22.8387	18.3025	7.84906	12.3688	24.4762	0.457627
Bm_107	7.51678	3.74576	3.93939	3.96429	4.61111	7.53623	8.70707	5.87156	5.70213	6.22449	5.4955	5.3578	5.69072	5.94118	8.74667	5.51579	5.74312	5.112	1.09091	4.45161	5.29412	5.09434	2.8227	9.04762	13.5254
Bm_108	5.38255	3.74576	3.29293	4.94643	4.31481	7.97101	5.81818	3.88991	3.76596	5.93878	4.84685	3.94495	4.82474	5.43137	4.53333	3.83158	4.75229	4.936	2.29752	2.90323	3.56303	5.48787	1.97163	7.04762	11.4237
Bm_109	4.87248	4.67797	0.808081	8.5	4.98148	9.10145	5.39394	0.733945	0.702128	9.12245	5.13514	0.880734	4.94845	5.62745	0.906667	0.589474	5.15596	5	0.975207	3.54839	0.857143	5.28302	1.29078	3.80952	5.30508
Bm_110_hap	0.885906	1.30508	1.27273	1.32143	1.12963	0.608696	1.29293	1.30275	1.10638	1.10204	0.882883	1.76147	1.1134	1.11765	0.586667	1.85263	0.550459	0.92	1.73554	1.54839	0.92437	0.716981	1.16312	1.04762	0.898305
Bm_111	21.5705	22.0678	24.8081	0.232143	23.5741	42.2609	23.4747	38.8257	36.4255	0.326531	22.6306	39.5229	24.5773	25	45.4133	42.4421	21.8165	18.16	37.4876	16.9892	33.916	19.973	15.4468	41.3333	36.4237
Bm_112	1.19463	0.694915	0.686869	1.60714	1.31481	2.43478	1.27273	0.954128	1.42553	1.2449	1.54955	0.605505	1.52577	0.588235	1.70667	0.652632	2.05505	1.808	0.628099	0.924731	1.83193	1.85984	1.53191	1.61905	1.05085
Bm_113	6.80537	6.44068	0.686869	12	7.7963	15.3043	7.83838	0.605505	0.595745	13.0816	7.44144	0.605505	6.98969	7.4902	0.56	0.442105	7.54128	6.784	0.661157	5.44086	0.588235	8.39892	1.67376	5.14286	6.77966
Bm_114_hap	0.791946	0.915254	1.05051	0.785714	0.666667	0.956522	0.929293	0.733945	0.829787	0.77551	0.666667	0.66055	0.680412	0.647059	0.693333	0.652632	0.623853	0.72	0.743802	0.451613	0.605042	0.90027	0.524823	0.571429	0.79661
Bm_115_hap	0.671141	0.779661	0.767677	0.678571	1.03704	1.13043	0.989899	0.770642	1	1	0.972973	0.990826	0.701031	0.784314	0.826667	0.821053	0.788991	0.664	0.909091	0.989247	0.773109	0.706199	1.02128	0.952381	0.762712
Bm_116	2.71141	2.40678	3.9798	2.16071	2.37037	35.5362	20.4444	2.89908	2.78723	2.87755	19.7477	20.6055	2.86598	21.3333	21.7333	2.69474	20.3486	16.84	20.3967	2.30108	18.4202	6.29111	4.34043	15.0476	20.9661
Bm_117_hap	0.389262	0.372881	0.383838	1.30357	0.351852	1.30435	1.25253	1.3211	1.31915	1.34694	0.378378	1.2844	0.412371	0.333333	0.426667	0.378947	1.3211	1.312	1.32231	1.44086	2.47059	1.2938	0.638298	0.761905	0.745763
Bm_118_hap	0.456376	0.474576	0.666667	0.696429	0.296296	0.347826	0.747475	0.330275	0.744681	0.326531	0.774775	0.293578	0.350515	0.294118	0.32	0.8	0.330275	0.824	0.330579	0.473118	0.302521	1.30458	0.368794	0.47619	0.59322
Bm_119	2.57718	2.61017	2.50505	3.05357	2.38889	4.46377	2.86869	2.31193	2.25532	2.61224	2.30631	2.27523	2.51546	2.60784	3.09333	2.56842	2.44037	2.648	1.02479	1.78495	2.08403	3.1752	1.30496	3.52381	5.38983
Bm_120_hap	0.95302	1.08475	0.929293	0.946429	0.87037	0.550725	1.0303	0.93578	0.851064	0.714286	0.774775	0.568807	1.07216	1.15686	1.17333	1.15789	0.954128	0.664	0.92562	1.01075	0.890756	1.04582	0.595745	0.761905	0.779661
Bm_121	5.18121	4.88136	15.0707	0.589286	4.81481	13.0725	6.20202	9.22936	8.51064	0.755102	8.30631	10.5138	5.23711	6.2549	11.8133	9.53684	6.47706	6.656	12.5124	3.95699	9.31092	7.06739	3.29078	7.04762	11.2203
Bm_122_hap	1.11409	1.23729	0.747475	1.26786	0.351852	0.985507	0.828283	1.33945	1.29787	0.836735	0.36036	0.844037	0.907216	0.882353	0.96	0.905263	0.385321	0.44	0.876033	0.645161	0.823529	1.03504	0.666667	0.761905	0.949153
Bm_123_hap	0.872483	1.0678	1.07071	0.892857	0.962963	0.811594	0.383838	0.788991	0.808511	0.795918	0.504505	0.366972	1.38144	1.33333	1.36	0.4	0.770642	0.952	0.809917	0.387097	0.773109	0.495957	0.496454	0.571429	0.661017
Bm_124	4.99329	2.67797	2.80808	2.91071	3.37037	6.11594	5.9596	3.70642	3.6383	3.87755	3.56757	3.43119	3.81443	3.88235	6.56	3.83158	3.65138	3.92	0.809917	2.68817	3.36134	4.7062	2.01418	4.66667	8.20339
Bm_125_hap	0.966443	1.32203	1.27273	0.982143	1.37037	1.50725	1.59596	1.2844	1.23404	1.26531	1.2973	1.26606	1.01031	1.66667	1.44	1.34737	1.24771	1.024	0.958678	1.11828	1.2605	1.4124	1.16312	1.2381	1.15254
Bm_126_hap	0.939597	1.0339	0.949495	1.14286	0.962963	1.27536	1.11111	1.10092	1.10638	0.918367	0.954955	0.954128	1.07216	1.05882	1.12	1.2	1.10092	1.192	0.991736	1.01075	0.991597	1.14286	0.950355	0.952381	1.0339
Bm_127_hap	0.805369	0.474576	0.363636	0.785714	1.37037	0.84058	0.444444	0.477064	0.787234	0.367347	0.936937	0.477064	0.494845	0.372549	0.8	0.357895	0.458716	0.864	0.595041	0.430108	0.470588	0.571429	0.680851	0.666667	0.79661
Bm_128	2.06711	2.05085	1.9798	0.607143	0.703704	0.521739	0.525253	0.440367	3.29787	0.510204	0.468468	0.422018	1.81443	0.45098	0.506667	0.421053	3.41284	0.464	0.512397	1.74194	0.386555	1.68194	1.06383	1.04762	0.661017
Bm_129	9.16779	8.79661	0.686869	16.1786	11.8519	21.6812	11.7374	0.605505	0.595745	17.4286	11.3514	0.587156	9.29897	10.3137	0.693333	0.4	11.211	8.52	0.644628	8.06452	0.605042	10.469	2.34043	6.38095	9.32203
Bm_130_hap	1.73154	1.28814	0.989899	0.910714	0.981481	1.76812	1.35354	1.41284	1.40426	1.93878	0.954955	0.93578	1.91753	1.39216	1.94667	1.38947	1.48624	1.44	1.95041	1.76344	1.86555	1.68733	1.67376	1.52381	1.23729
Bm_131	2.60403	2.64407	2.54545	2.07143	2.5	2.95652	2.26263	2.49541	2.65957	2.2449	2.14414	2.97248	2.90722	2.33333	3.6	2.65263	2.73394	2.8	2.84298	3.22581	2.63866	2.31806	2.49645	2.47619	1.18644
Bm_132_hap	0.805369	0.474576	0.484848	1.10714	0.407407	1.27536	1.11111	0.715596	0.617021	0.387755	0.720721	0.770642	0.886598	1.21569	1.2	0.8	0.568807	0.568	0.710744	0.365591	0.420168	0.948787	0.652482	0.666667	0.847458
Bm_133	1.34228	1.20339	1.33333	1.19643	1.40741	1.73913	1.23232	1.24771	1.53191	1.34694	1.18919	1.26606	2.14433	1.07843	1.94667	1.34737	1.33945	1.864	1.30579	1.26882	1.29412	1.43935	2.65248	6.95238	2.10169
Bm_134	2.96644	2.86441	2.64646	3.23214	2.22222	2.75362	3.21212	3.87156	3.17021	3.5102	3.0991	3.11927	3.75258	3.60784	4.77333	5.01053	2.78899	3.136	2.76033	3.1828	2.36975	1.94609	1.58865	1.71429	3
Bm_135	10.6309	6.83051	12.0808	12.5	11.6296	16.5217	11.8788	11.8532	11.234	8.20408	13.0631	2.7156	3.29897	8.82353	1.30667	13.7474	11.3028	3.264	11.438	5.1828	7.32773	4.50674	3.7305	8.47619	15
Bm_136_hap	0.95302	0.932203	0.909091	1.07143	1.11111	1.15942	0.969697	0.972477	0.87234	1.08163	0.990991	1.02752	1.03093	1.03922	1.14667	1.05263	1.04587	0.952	1.1405	1.13978	1.05882	1.05121	1.03546	1.04762	0.830508
Bm_137_hap	1.14094	1.13559	1.37374	1.39286	1.25926	1.10145	0.909091	1.00917	0.87234	1.04082	0.702703	0.697248	0.742268	0.960784	0.933333	0.989474	0.93578	1.336	1.35537	1.1828	1.02521	1.02965	1.00709	1.04762	0.79661
Bm_138_hap	0.765101	0.677966	0.767677	0.714286	0.611111	0.927536	0.747475	0.568807	0.595745	0.938776	1.11712	0.807339	0.886598	0.843137	0.613333	0.778947	0.715596	0.936	0.809917	0.774194	0.773109	0.948787	0.638298	0.761905	0.915254
Bm_139_hap	0.912752	0.389831	0.424242	0.910714	1.46296	1.53623	0.424242	0.385321	0.914894	0.897959	0.864865	0.587156	1.21649	0.392157	0.96	0.947368	0.66055	1.048	0.413223	1.13978	1.14286	0.765499	0.765957	0.952381	0.847458
Bm_140	1.65101	1.62712	2.80808	1.60714	0.888889	11.8551	8.82828	5.26606	6.21277	2.65306	5.17117	2.62385	3.91753	6.64706	2.18667	0.210526	3.63303	4.968	4.56198	0.365591	6.05042	5.20216	3.48936	4.38095	3.62712
Bm_141_hap	1.0604	1.16949	1.05051	1.19643	1.16667	1.04348	0.949495	1.11927	1.08511	0.959184	1.0991	1.08257	0.989691	1.07843	1.06667	1.01053	0.93578	0.96	1.27273	0.989247	0.957983	1.07278	1.06383	1.04762	0.847458
Bm_142	3.86577	3.76271	2.92929	4	2.18519	10.7536	7.67677	5.76147	4.89362	2.87755	5.58559	2.89908	2.14433	5.23529	1.22667	0.210526	2.05505	4.2	4.09917	0.473118	4.60504	4.64151	2.58156	4.85714	5.23729
Bm_143	1.39597	1.45763	1.43434	1.55357	1.35185	8.17391	1.33333	1.59633	1.40426	1.38776	4.55856	1.26606	1.42268	1.45098	5.68	5.03158	1.3945	1.472	4.42975	5.24731	7.47899	3.8814	3.87234	4.47619	2.13559
Bm_144	27.3826	13.2542	13.4141	16.2321	31.6296	48.8696	37.4343	29.0092	26.7447	29.6735	28.5946	30.3303	32.9691	34.5882	44.8267	34.9684	26	19.128	4.38017	16.3226	25.5798	17.2453	14.8794	26.8571	50.4068
Bm_145	0.52349	0.508475	1.25253	1.23214	0.62963	0.666667	1.13131	0.477064	0.531915	1.22449	0.468468	0.53211	0.556701	1.88235	1.36	2	0.587156	1.24	1.90083	0.55914	1.17647	1.12668	1.29078	1.33333	1.05085
Bm_146_hap	2.01342	2.76271	2.28283	2.32143	2.48148	1.73913	2.22222	1.50459	2.19149	2.26531	1.53153	1.50459	1.62887	2.23529	2.64	2.44211	2.34862	1.632	2.29752	2.88172	2.35294	2.33962	1.85816	2.09524	1.49153
Bm_147_hap	2.02685	2.16949	2.30303	1.76786	2.14815	2.55072	2.08081	2.07339	2.17021	2	1.92793	2.22018	2.12371	2.17647	2.82667	2.23158	2.11009	2.096	1.93388	2.43011	2.15126	2.1186	1.94326	2.19048	1.30508
Bm_148_hap	1.08725	1.10169	0.646465	0.625	1.44444	0.550725	0.444444	0.917431	0.893617	0.897959	0.864865	0.899083	0.927835	1.45098	0.96	0.947368	0.477064	0.496	0.446281	0.817204	0.453782	1.0027	0.808511	0.761905	0.762712
Bm_149	6.02685	6.01695	6.36364	2	6.09259	8.72464	6.0202	9.19266	8.42553	2.16327	6.16216	9.98165	6.41237	6.27451	10.9867	10.1895	5.83486	5.272	9.28926	5.11828	8.40336	5.38005	4.68085	8.28571	8.57627
Bm_150_hap	0.872483	1.10169	0.666667	0.660714	1.33333	0.550725	0.888889	1.26606	0.851064	0.816327	0.846847	0.880734	0.927835	0.941176	0.986667	0.926316	0.458716	0.536	0.495868	0.623656	0.857143	1.01348	0.723404	0.761905	0.932203
Bm_151_hap	1.51678	1.62712	1.65657	1.67857	1.51852	2.11594	1.89899	1.92661	1.65957	1.26531	1.90991	1.54128	1.85567	1.82353	1.97333	1.87368	1.66972	2.12	1.81818	1.35484	1.4958	2.01617	1.64539	1.71429	1.72881
Bm_152_hap	0.469799	0.694915	0.464646	0.642857	0.759259	1.24638	0.606061	0.880734	0.659574	0.612245	0.576577	0.458716	0.494845	1.13725	1.12	0.968421	0.697248	0.768	0.892562	0.602151	0.773109	0.830189	0.524823	0.571429	0.79661
Bm_153_hap	0.845638	0.728814	0.767677	0.785714	1.31481	0.811594	1.05051	1.02752	0.744681	0.938776	1.20721	1.00917	0.783505	0.862745	0.96	1.01053	0.733945	1.376	0.760331	0.666667	0.92437	0.894879	0.723404	0.761905	0.881356
Bm_154	1.59732	1.66102	1.55556	1.89286	0.703704	2.2029	0.646465	1.06422	0.638298	1.08163	3.58559	2.27523	1.75258	2.13725	2.13333	3.64211	2.18349	2.336	1.93388	4.23656	0.97479	2.09704	2.85106	2	0.949153
Bm_155_hap	0.496644	0.830508	0.484848	0.839286	0.796296	0.608696	0.828283	0.807339	0.489362	0.836735	0.792793	1.22936	0.865979	0.901961	0.906667	0.505263	0.788991	0.576	0.842975	0.623656	0.806723	0.6469	0.609929	0.761905	0.728814
Bm_156_hap	0.52349	0.355932	0.545455	0.553571	0.37037	2.46377	0.626263	0.623853	0.468085	0.306122	0.756757	0.330275	0.309278	0.45098	0.853333	1.17895	0.513761	0.344	0.826446	0.430108	1.14286	0.916442	0.382979	0.571429	0.881356
Bm_157_hap	0.872483	1.05085	0.646465	0.410714	0.425926	1.30435	0.282828	0.642202	0.659574	0.306122	0.288288	1.10092	1.23711	0.686275	1.14667	0.715789	0.825688	1.248	0.859504	0.365591	0.638655	0.814016	0.453901	0.571429	0.610169
Bm_158_hap	0.644295	0.661017	0.565657	0.482143	0.685185	0.84058	0.727273	0.752294	0.787234	0.55102	0.558559	0.513761	0.701031	0.54902	0.56	0.547368	0.568807	0.68	0.495868	0.645161	0.689076	0.830189	1.23404	0.857143	0.728814
Bm_159	1.27517	1.16949	1.0303	0.982143	0.981481	1.73913	1.07071	1.61468	1.02128	1.04082	1.62162	1.70642	1.89691	0.941176	1.28	1.17895	1.30275	1.736	1.1405	1.29032	1.15966	1.19137	1.67376	1.71429	0.983051
Bm_160_hap	0.926174	1.20339	0.888889	0.714286	0.907407	1.36232	0.848485	0.862385	1.14894	0.673469	1.18919	0.954128	0.907216	1.29412	0.986667	0.673684	0.66055	1.016	0.92562	0.666667	0.92437	0.716981	0.765957	0.761905	0.830508
Bm_161_hap	1.8255	1.62712	0.989899	1.5	1.85185	1.21739	0.646465	0.642202	1.14894	1.18367	0.630631	1.85321	1.23711	1.23529	1.30667	1.26316	1.15596	0.648	1.04132	1.03226	1.81513	1.28302	0.822695	0.857143	0.728814
Bm_162_hap	0.61745	0.915254	0.929293	1.17857	0.796296	1.33333	0.929293	0.53211	0.787234	0.77551	0.576577	0.954128	0.783505	0.607843	0.853333	0.526316	0.954128	0.824	0.61157	0.903226	0.92437	0.991914	0.595745	0.761905	0.610169
Bm_163	6.02685	4.77966	4.90909	5.78571	4.90741	8.08696	7.57576	4.56881	4.2766	4.95918	4.52252	4.6055	5.01031	5.43137	8.4	5.28421	4.51376	4.384	1.73554	2.98925	4.10084	4.91644	2.51064	5.90476	10.9661
Bm_164_hap	1.58389	1.54237	1.19192	1.57143	1.25926	1.18841	0.929293	1.15596	1.17021	1.55102	0.954955	1.52294	1.17526	1.15686	1.25333	1.22105	1.22936	0.912	1.15702	1.39785	1.56303	1.13208	1.23404	1.2381	0.79661
Bm_165	40.5772	42.0169	42.7071	40.0536	32.1296	30.2029	41.3939	40.4771	41.7021	40.3878	44.018	41.3211	34.7629	36.9804	38.1867	35.1158	42.1101	30.896	39.7521	52.6667	38.2521	24.2695	17.8723	26.2857	0.152542
Bm_166_hap	0.899329	0.881356	0.767677	0.75	0.62963	0.956522	0.949495	0.954128	0.978723	0.979592	1.11712	1.00917	0.969072	0.921569	0.986667	0.631579	0.678899	1.168	1.00826	1.01075	0.991597	1.0566	0.680851	0.857143	0.79661
Bm_167	4.34899	0.627119	0.787879	0.25	8.07407	8.02899	4.0404	8.22018	7.6383	8.4898	0.504505	4.11009	7.50515	0.392157	0.32	7.83158	3.79817	0.504	6.06612	5.33333	0.436975	6.31806	1.8156	4.47619	6.0339
Bm_168_hap	0.496644	0.491525	0.525253	0.357143	0.648148	0.550725	0.666667	0.825688	1.02128	0.673469	0.630631	1.04587	0.43299	0.392157	0.56	1.11579	0.385321	0.64	0.694215	0.344086	0.789916	1.14286	0.567376	0.666667	0.864407
Bm_169_hap	0.456376	0.474576	0.505051	0.428571	0.444444	0.492754	0.424242	0.440367	0.446809	0.44898	0.414414	0.385321	0.43299	0.411765	0.48	0.442105	0.422018	0.456	0.429752	0.580645	0.436975	0.469003	0.723404	0.952381	0.661017
Bm_170_hap	0.993289	0.983051	0.989899	0.982143	1	0.956522	0.929293	0.954128	0.957447	0.979592	0.954955	0.990826	0.989691	0.980392	0.986667	0.989474	0.954128	0.968	1.00826	0.88172	0.957983	0.943396	0.524823	0.571429	0.169492
Bm_171	1.47651	1.42373	1.9596	1.42857	0.87037	13.7101	8.16162	4.93578	5.02128	1.95918	4.57658	2	2.84536	6.27451	1.44	0.0421053	2.11009	4.752	4.26446	0.0215054	4.78992	5.03504	2	3.14286	4.84746
Bm_172_hap	1.50336	1.42373	1.17172	1.53571	1.2037	1.18841	0.767677	1.15596	1.10638	1.46939	0.792793	1.33945	1.21649	1.11765	1.2	1.2	1.13761	0.864	0.991736	1.16129	1.51261	1.22911	1.04965	1.04762	0.881356
Bm_173	26.6711	27.2373	27.1111	26.8214	21.8148	23.1884	26.5455	25.3761	26.1702	25.5918	26.3423	26.2936	26.4948	25.1569	26.16	24.9263	26.1835	23.312	25.3884	25.4839	24.2017	18.3774	12.0426	15.9048	0.118644
Bm_174	6.69799	6.50847	6.60606	5.89286	6.61111	14.1449	9.07071	7.19266	6.65957	1.87755	3.69369	8.91743	6.96907	9.41176	14.6133	6.94737	8.86239	8.6	3.91736	1.48387	8.08403	7.71429	2.58156	6.85714	11.6441
Bm_175_hap	0.657718	0.59322	0.585859	0.642857	1.11111	1.24638	0.747475	1.02752	1.04255	0.591837	0.558559	0.678899	1.13402	1.11765	0.64	0.610526	0.807339	0.872	0.809917	0.688172	0.756303	0.84097	0.624113	0.761905	0.830508
Bm_176	4.83221	3.0678	3.23232	3.67857	3.33333	5.85507	5.61616	3.48624	3.23404	3.77551	3.45946	3.50459	3.54639	3.92157	5.76	3.57895	3.30275	3.536	1.50413	2.36559	3.19328	4.23181	1.80142	5.42857	10.5254
Bm_177_hap	0.52349	0.508475	0.565657	0.517857	0.537037	0.782609	0.626263	0.550459	0.574468	0.530612	0.594595	0.550459	0.680412	0.54902	0.666667	0.568421	0.623853	0.728	0.677686	0.602151	0.521008	0.738544	0.58156	0.761905	0.661017
Bm_178	38.4832	42.1356	45.0303	41.5714	36.2407	41.2464	43.4545	40.6239	45.5745	43.2041	42.5766	42.422	42.9691	40.6275	48.0533	41.6211	42.8807	28.792	38.9752	50.9462	38.8403	21.5094	23.6596	32.2857	0.237288
Bm_179	6.85906	6.71186	8.12121	0.125	4.01852	7.47826	6.9697	12.4037	13.2979	0.306122	6.63063	10.8624	5.91753	5.80392	10.9867	9.41053	7.61468	6.488	11.7025	7.31183	11.1597	7.38544	3.84397	29.5238	17.2881
Bm_180	5.89262	5.74576	6.48485	5.17857	15.2963	26.087	6.62626	16.1101	14.5957	19	9.27928	6.56881	6.04124	7.01961	3.52	6.10526	6.22018	6.504	27.2066	11.2043	6	8.74394	4.97872	11.7143	12.8136
Bm_181_hap	0.469799	0.559322	0.484848	0.571429	0.722222	0.521739	0.40404	0.385321	0.531915	0.530612	0.396396	1.08257	0.474227	0.784314	0.426667	0.757895	0.385321	0.408	1.05785	0.580645	0.386555	0.533693	0.48227	0.571429	0.576271
Bm_182_hap	1.02013	1	1.0303	1.03571	0.685185	0.753623	0.666667	1.04587	1	0.673469	0.36036	1.06422	0.391753	0.666667	0.48	0.442105	0.422018	0.768	0.694215	0.516129	0.386555	0.84097	0.468085	0.571429	0.79661
Bm_183_hap	2.36242	2.27119	2.44444	2	2.42593	3.04348	2.58586	2.42202	2.46809	2.16327	2.5045	2.55046	2.65979	2.27451	3.28	2.65263	2.6055	2.856	2.61157	3.13978	2.43697	2.56065	2.53901	2.66667	1.42373
Bm_184	0.684564	0.898305	0.929293	1.10714	0.888889	0.84058	0.909091	0.697248	0.702128	1.2449	1.65766	1.00917	1.15464	1.13725	0.986667	1.11579	0.844037	1.32	0.826446	0.83871	1.10924	1.14825	0.836879	1.04762	1.0339
Bm_185_hap	0.241611	0.254237	0.282828	0.285714	0.222222	0.318841	0.262626	0.238532	0.276596	0.306122	0.27027	0.275229	0.226804	0.27451	0.293333	0.231579	0.256881	0.248	0.264463	0.258065	0.268908	0.301887	0.22695	0.761905	0.254237
Bm_186	2.14765	2.05085	2.36364	2.01786	1.25926	85.8841	55.7778	30.1651	28.1915	2.32653	28.5225	2.38532	3.25773	36.0588	1.70667	0.0210526	2.42202	28.328	30.4793	0.0215054	26.958	22.9919	11.5177	18.7619	25.7966
Bm_187	3.0604	2.15254	2.20202	2.44643	1.85185	3.65217	3.59596	2.23853	2.21277	2.36735	2.14414	2.01835	2.2268	2.29412	3.76	2.12632	2.27523	2.48	0.859504	1.80645	2.01681	3.16442	1.2766	4	6.10169
Bm_188	4.65772	0.830508	1.19192	0.464286	7.35185	7.01449	4.42424	8.44037	8.17021	8.73469	0.702703	4.31193	7.73196	0.470588	0.426667	7.57895	4.40367	0.592	5.3719	6.32258	0.504202	6.57682	1.92908	5.61905	6.0678
Bm_189_hap	0.671141	0.677966	0.686869	0.910714	0.240741	1.21739	0.626263	0.256881	1.02128	0.653061	0.810811	0.899083	1.15464	0.705882	0.293333	0.736842	1.00917	0.296	1.12397	0.473118	0.268908	0.727763	0.496454	0.571429	0.644068
Bm_190_hap	0.751678	0.745763	1.11111	0.732143	0.388889	0.898551	0.828283	1.11927	0.489362	0.55102	0.378378	0.458716	0.886598	0.882353	0.826667	0.568421	0.770642	0.568	0.413223	0.817204	0.722689	0.954178	0.695035	0.761905	0.79661
Bm_191	39.9597	42.678	39.2525	34.6964	31.7963	26.5797	30.0808	29.5596	35.7021	33.7959	34.5586	32.1101	32.9278	30.1961	34.5067	30.8842	34.4954	34.592	30.8595	66.9032	33.4958	25.2507	46.9362	29.0476	0.101695
Bm_192	1.24832	1.52542	1.37374	2.14286	0.981481	1.50725	1.43434	1.22936	1.40426	2.06122	1.18919	2.05505	1.75258	2.13725	2.74667	2.02105	1.41284	1.792	1.95041	2	1.89916	1.78437	1.65957	1.42857	1.44068
Bm_193	1.44966	2.23729	3.05051	1.35714	2.11111	1.73913	2.10101	2.22018	2.3617	0.877551	0.846847	0.862385	1.7732	1.31373	1.52	2.46316	0.752294	1.864	2	4.90323	0.857143	1.90296	4.6383	5.14286	1.16949
Bm_194_hap	0.805369	1.15254	0.727273	0.589286	1.03704	1.07246	0.989899	1.00917	0.680851	0.632653	0.990991	0.568807	1.05155	1	0.693333	1.09474	1.00917	0.752	0.694215	1.05376	0.621849	1.07278	1.07801	1.04762	1.05085
Bm_195_hap	0.724832	0.694915	0.666667	0.696429	0.722222	0.84058	0.686869	0.66055	0.680851	0.673469	0.648649	0.66055	0.742268	0.686275	0.826667	0.736842	0.678899	0.744	0.694215	0.731183	0.689076	0.808625	0.992908	1.14286	1.10169
Bm_196	14.3758	14.5424	14.5657	13.2143	10.7407	11.0145	13.6162	13.578	14.5106	13.6939	14.1441	13.578	13.2577	12.5882	13.36	12.2105	14.6239	13.672	13.3223	16.9247	13.0756	10.7978	6.36879	11.0476	0.0677966
Bm_197	5.04698	5.28814	5.0101	2.67857	7.74074	5.42029	6.94949	4.36697	6.89362	7.10204	5.26126	7.06422	7.07216	4.70588	3.86667	6.06316	7.02752	6.696	5.2562	6.34409	3.63025	5.1752	6.7234	6.95238	4.11864
Bm_198_hap	0.912752	0.949153	0.969697	1.03571	1.27778	1.15942	0.888889	0.972477	1.04255	1.10204	1.06306	1.08257	0.989691	1.35294	0.986667	1.09474	0.880734	1.136	1.10744	0.795699	0.991597	1.18059	0.921986	0.952381	1
Bm_199	9.04698	9.0339	9.77778	8.375	9.2963	15.8551	9.13131	8.42202	9.04255	9	8.82883	9.3211	9.19588	10.4902	10.32	9.26316	9.2844	8.936	9.68595	6.43011	8.48739	9.35849	4.35461	8.85714	13.3051
Bm_200_hap	0.496644	1.15254	0.747475	1.19643	0.740741	1.04348	1.11111	0.697248	0.893617	0.510204	0.720721	0.53211	1.27835	0.72549	0.613333	0.821053	1.10092	1.144	0.479339	0.795699	0.756303	0.528302	2.42553	1.90476	0.864407
Bm_201	2.56376	1.89831	2.0202	2.125	1.27778	2.66667	2.90909	1.79817	1.87234	2.02041	1.76577	1.59633	1.62887	1.68627	2.77333	1.53684	1.94495	2.176	0.809917	1.69892	1.69748	2.81402	0.978723	4.47619	6.37288
Bm_202	0.604027	0.983051	0.989899	0.892857	1.5	1.18841	1.15152	1.21101	0.574468	1.30612	0.918919	1.30275	1.07216	1.29412	1.57333	0.947368	0.917431	1	1.32231	1.54839	0.907563	0.760108	1.29078	1.61905	0.830508
Bm_203	4.20134	4.10169	4.18182	3.78571	3.31481	3.24638	3.79798	3.85321	4.06383	3.77551	3.96396	3.83486	3.62887	3.64706	3.62667	3.45263	4.01835	4.064	3.7686	4.27957	3.64706	3.531	1.82979	3.61905	0.0677966
Bm_204	5.73154	5.79661	0.949495	9.67857	7.11111	11.3623	6.78788	0.788991	0.787234	10.3061	6.54054	0.807339	6.35052	6.70588	0.8	0.694737	6.49541	5.176	0.909091	5.22581	0.789916	5.77898	2.11348	4.47619	5.25424
Bm_205	2.7651	2.79661	2.86869	1.5	2.75926	2.11594	1.61616	1.76147	1.85106	2.14286	1.62162	1.85321	2.16495	2.11765	2.69333	1.83158	1.79817	1.752	1.70248	2.77419	1.81513	1.83288	2.52482	2.66667	1.08475
Bm_206	2.08054	2.15254	2.14141	0.410714	0.944444	1.36232	0.40404	0.788991	0.808511	0.897959	0.666667	0.587156	0.350515	0.607843	0.586667	0.568421	0.568807	0.672	1.68595	0.752688	0.504202	0.630728	0.539007	0.666667	0.59322
Bm_207	4.18792	2.50847	3.37374	1.92857	5.16667	7.47826	4.80808	5.88991	5.48936	5.63265	3.71171	4.82569	5.48454	2.96078	3.28	5.68421	4.58716	3.168	5.7686	3.91398	3.02521	5.90296	1.82979	6.57143	8.76271
Bm_208	16.4966	7.79661	8.10101	8.21429	8.24074	14.5217	18.3636	9.88991	9.53191	10.4286	9.40541	9.63303	9.71134	10.7059	18.8267	10.1895	9.61468	9.368	2	6.90323	8.95798	11.0404	4.68085	13.5238	30.0678
Bm_209	1.65101	1.77966	1.75758	1.5	1.94444	1.01449	1.61616	1.00917	1.19149	1.28571	1.04505	1.02752	1.62887	0.54902	1.09333	1.15789	1.3211	1.056	1.19008	0.731183	1.17647	1.10512	1.26241	1.33333	0.966102
Bm_210_hap	0.375839	0.389831	0.727273	0.75	1.05556	0.492754	0.727273	0.440367	0.382979	1.08163	0.36036	0.678899	0.721649	0.686275	1.09333	0.421053	0.458716	0.4	0.710744	0.580645	0.655462	0.463612	0.680851	0.666667	0.79661
Bm_211_hap	0.550336	0.288136	0.242424	0.517857	0.981481	1.18841	0.222222	0.440367	0.574468	0.265306	0.522523	0.366972	0.948454	0.196078	0.64	0.589474	0.422018	0.68	0.214876	0.516129	0.789916	0.603774	0.312057	0.380952	0.898305
Bm_212	0.375839	0.491525	0.767677	0.375	0.37037	0.695652	0.383838	0.385321	0.553191	0.55102	0.36036	0.40367	0.43299	0.411765	0.453333	0.421053	0.348624	0.432	0.561983	0.301075	0.369748	0.501348	0.425532	0.571429	0.966102
Bm_213	7.04698	7.08475	7.19192	7.03571	2.5	2.34783	2.18182	2.05505	2	2.26531	1.98198	2.31193	3.58763	2.35294	3.12	2.23158	2.25688	2.664	2.03306	2.04301	2.26891	2.48518	1.90071	1.90476	1.88136
Bm_214_hap	0.95302	0.915254	0.989899	0.982143	0.925926	0.985507	0.686869	0.972477	0.765957	1	0.900901	0.954128	1.1134	0.72549	1.09333	1.01053	0.972477	0.928	1.02479	0.774194	0.97479	1.2938	0.808511	0.952381	1.25424
Bm_215_hap	0.684564	0.627119	0.606061	0.625	0.611111	0.637681	0.565657	0.587156	0.574468	0.591837	0.540541	0.568807	0.659794	0.568627	0.666667	0.610526	0.587156	0.624	0.578512	0.580645	0.621849	0.619946	0.652482	1.14286	0.576271
Bm_216_hap	0.563758	0.576271	0.565657	0.553571	0.592593	0.898551	0.585859	0.568807	0.638298	0.632653	0.594595	0.587156	0.639175	0.607843	0.693333	0.610526	0.550459	0.728	0.677686	0.387097	0.605042	0.71159	0.269504	0.380952	0.322034
Bm_217_hap	0.52349	0.542373	0.525253	0.375	0.37037	0.434783	0.383838	0.385321	0.404255	0.367347	0.36036	0.348624	0.391753	0.352941	0.933333	0.378947	0.825688	0.408	0.842975	0.83871	0.352941	0.83558	0.794326	0.952381	0.79661
Bm_218_hap	0.711409	0.694915	0.707071	0.75	0.703704	0.84058	0.666667	0.697248	0.723404	0.673469	0.738739	0.733945	0.865979	0.72549	0.906667	0.778947	0.715596	0.856	0.743802	0.752688	0.689076	0.878706	1.1773	1.52381	1.22034
Bm_219_hap	0.456376	1.0678	1.07071	0.392857	1.03704	0.550725	0.424242	1.04587	1.46809	1.73469	0.414414	0.422018	0.948454	0.45098	0.506667	1.09474	1.44954	0.528	1.07438	1.31183	1.02521	1.04582	0.879433	0.857143	0.898305
Bm_220	9.50336	10.1017	10.101	9.25	7.74074	7.44928	9.27273	9.63303	10.1064	9.61224	10.1261	9.17431	8.70103	8.19608	9.36	8.52632	10.6422	8.128	8.95868	12.6022	8.9916	6.83019	4.48227	7.71429	0.0508475
Bm_221_hap	0.805369	0.79661	0.969697	0.803571	0.981481	0.898551	0.949495	0.972477	0.93617	0.836735	0.936937	0.770642	0.824742	0.960784	1.01333	0.989474	0.788991	0.976	0.809917	0.774194	0.823529	0.846361	0.836879	0.952381	0.728814
Bm_222_hap	0.872483	1.0339	1.11111	0.803571	1.46296	1.30435	1.33333	1.41284	1.21277	0.979592	1.42342	1.41284	0.969072	0.941176	1.41333	0.926316	0.807339	1.288	1.42149	0.817204	1.2437	1.01887	0.893617	0.857143	0.983051
Bm_223_hap	1.30201	0.813559	1.25253	1.26786	0.444444	0.869565	0.767677	1.26606	0.446809	0.44898	0.432432	0.825688	0.453608	0.666667	1.12	0.821053	1.22936	0.456	0.446281	0.774194	0.470588	0.83558	0.638298	0.666667	0.661017
Bm_224_hap	0.375839	0.40678	0.40404	0.910714	0.388889	0.695652	0.383838	0.385321	0.425532	0.857143	0.378378	0.348624	0.371134	0.686275	0.853333	1.34737	0.880734	0.84	0.92562	1.82796	0.436975	0.819407	0.978723	1.14286	0.457627
Bm_225	6.60403	0.40678	0.484848	0.535714	11.463	8.89855	7.15152	12.8624	12.2766	14.1633	0.864865	6.7156	12.9691	0.588235	0.4	13.4105	7.13761	0.736	6.95868	10.7957	0.588235	10.9542	3.12057	9.14286	8.67797
Bm_226_hap	0.496644	0.491525	0.505051	0.517857	0.518519	2.23188	0.525253	0.458716	0.531915	0.469388	0.540541	0.587156	0.474227	0.529412	0.533333	0.547368	0.40367	0.352	0.545455	0.365591	0.436975	0.528302	0.255319	0.380952	0.59322
Bm_227	1.36913	1.20339	1.15152	1.08929	1.22222	1.24638	1.0101	1.17431	1.10638	1.16327	1.18919	1.13761	1.23711	1.11765	1.25333	1.2	1.17431	1.248	1.28926	1.50538	1.19328	1.15903	1.34752	1.52381	0.830508
Bm_228_hap	0.255034	0.661017	0.282828	0.428571	0.240741	1.15942	0.909091	0.880734	0.851064	0.938776	0.648649	0.53211	0.556701	0.352941	1.04	0.589474	0.807339	1.096	1.1405	0.258065	0.87395	0.716981	0.539007	0.571429	0.745763
Bm_229	0.885906	0.915254	0.808081	0.946429	0.611111	6.05797	3.63636	2.31193	2.19149	0.816327	2.1982	0.825688	0.804124	2.45098	0.453333	0.0421053	0.623853	2.296	1.85124	0.0430108	2.08403	2.58221	0.950355	1.80952	2.61017
Bm_230	1.58389	1.55932	0.949495	1.625	1.01852	1.18841	2.14141	0.972477	1.59574	1.55102	0.954955	1.54128	1.03093	0.921569	1.12	0.989474	1.15596	1.672	2.19835	1.33333	0.97479	2.1186	1.41844	1.52381	1.0339
Bm_231_hap	0.644295	1.13559	1.11111	0.285714	1.14815	0.637681	0.30303	0.66055	1.02128	1.12245	0.648649	0.678899	0.597938	0.27451	0.32	0.673684	0.93578	1.24	0.661157	0.88172	1.15966	0.668464	0.666667	0.571429	0.728814
Bm_232	41.8523	45.4746	46.5455	42.4464	36.1111	36.3188	46.1212	45.2661	47.2979	45.5714	48.5586	45.7248	42.0825	41.6863	45.2533	41.0316	47.1927	33.04	43.4711	58.2151	43.3277	25.4286	21.2624	25.1429	0.135593
Bm_233_hap	0.281879	0.254237	0.262626	0.25	0.740741	0.782609	0.929293	0.862385	0.808511	1.14286	0.252252	0.678899	0.762887	0.254902	0.986667	1.24211	1.08257	0.704	0.892562	0.623656	0.453782	1.08356	1.56028	1.04762	0.966102
Bm_234_hap	0.483221	0.491525	0.545455	0.482143	0.37037	0.550725	0.424242	0.366972	0.489362	0.530612	0.378378	0.53211	0.371134	0.333333	0.426667	0.336842	0.330275	0.344	0.495868	0.27957	0.403361	0.366577	0.453901	0.666667	0.389831
Bm_235_hap	0.832215	0.881356	0.828283	0.892857	0.388889	0.521739	0.505051	0.477064	0.234043	0.367347	0.378378	0.605505	0.639175	0.529412	0.933333	0.252632	0.458716	0.576	0.363636	0.451613	0.369748	0.161725	0.652482	0.666667	0.372881
Bm_236	0.442953	0.372881	0.444444	0.428571	0.925926	1.27536	1.23232	1.19266	1.14894	1.26531	1.26126	1.06422	1.29897	1.05882	1.54667	1.15789	1.26606	0.64	1.22314	2.15054	1.2605	0.657682	1.43262	5.2381	1.01695
Bm_237_hap	0.805369	0.79661	0.585859	0.839286	0.555556	0.666667	1.17172	0.513761	0.787234	0.816327	0.540541	0.788991	0.556701	0.529412	0.586667	0.547368	0.66055	0.872	1.17355	0.645161	0.823529	1.21294	0.524823	0.666667	0.661017
Bm_238_hap	0.416107	0.40678	0.424242	0.642857	0.37037	0.898551	0.949495	0.66055	0.978723	0.918367	0.612613	0.678899	0.639175	0.392157	0.906667	0.357895	1.06422	0.92	0.892562	0.451613	0.941176	0.695418	0.553191	0.571429	0.576271
Bm_239	14.2819	9.67797	10.0606	11.4286	8.7963	14	17.1313	9.24771	8.61702	9.4898	8.79279	9.13761	9.46392	10	17.76	9.89474	8.75229	8.664	4.06612	5.56989	8.16807	9.5903	5.14894	11.2381	24.2373
Bm_240	0.885906	0.847458	0.868687	0.910714	0.537037	9.10145	5.33333	3.24771	3.10638	0.857143	2.97297	0.899083	0.969072	3.60784	0.48	0.0421053	0.733945	3.424	2.80992	0.0215054	2.90756	3.61725	1.16312	2.28571	3.16949
Bm_241	18.5503	10.7627	11.2121	13.6786	16.1481	28.5507	23.5354	16.2385	14	16.9184	15.9279	16.7156	17.7938	19.3137	25.76	18.6316	14.1468	12.64	3.60331	7.84946	14.2521	13.3046	7.63121	23.3333	37.8305
Bm_242	6.14765	3.9322	4.10101	5.23214	4.42593	8.86957	7.69697	4.42202	3.85106	4.53061	4.1982	4.36697	4.72165	5.13725	8.56	4.92632	3.90826	4.408	1.55372	2.21505	3.86555	5.78437	2.08511	6.38095	14.339
Bm_243	4.61745	4.54237	4.66667	4.60714	1.92593	2.43478	2.10101	1.92661	2.2766	1.91837	2.27027	1.88991	2.74227	1.94118	2.58667	2.44211	1.92661	2.312	1.95041	2.21505	1.88235	2.6469	2	2.19048	1.83051
Bm_244	19.2483	19.2203	18.9495	18.0714	15	16.2899	18.5455	17.7431	19.1489	18.0612	18.955	18.367	18.5361	17.5686	18.32	17.0737	18.9358	17.528	17.9174	19.6774	17.1933	14.3881	7.84397	12.9524	0.0847458
Bm_245	2.49664	2.45763	1.87879	2.48214	1.53704	8.14493	5.41414	4.05505	3.29787	1.69388	3.67568	1.77982	1.15464	3.58824	0.666667	0.0631579	1.04587	3.232	2.79339	0.0430108	2.97479	3.39084	1.56028	2.7619	3.47458
Bm_246	24.2148	6.0678	6.44444	6.35714	18.1481	30.2029	30.9899	22.1468	21.5957	23.7959	21.9459	21.8165	21.9175	23.9608	29.9467	22.1474	21.0642	16.288	1.98347	13.8925	20.521	15.3531	9.3617	40.0952	52.8475
Bm_247	1.91946	1.33898	1.87879	1.98214	0.87037	1.44928	1.31313	1.81651	0.893617	0.857143	0.846847	1.3211	1.03093	0.901961	1.44	1.41053	1.87156	0.912	0.876033	1.33333	0.857143	1.38005	1.20567	1.42857	0.949153
Bm_248	1.67785	1.77966	1.75758	1.75	1.38889	1.88406	1.0303	1.00917	1.31915	1.36735	2.1982	1.55963	1.69072	2.43137	0.933333	1.32632	0.972477	2.144	1.27273	1.74194	1.73109	1.50404	2.34043	1.52381	1.30508
Bm_249	3.57047	3.23729	3.51515	4.125	3.64815	10.2319	7.21212	5.02752	4.78723	4.83673	7.24324	7.3211	5.15464	7.39216	7.2	5.32632	7.48624	6.784	6.08264	3.89247	6.7563	6.59838	2.39716	8.85714	9.9322
Bm_250	30.1342	32.2034	34.5253	30.8393	26.4259	26.4058	32.5657	31.5046	33.0638	32.1837	32.8649	31.7431	29.8969	29.7647	30.4267	29.2842	33.6147	22.192	30.2149	39.7634	29.5126	17.6065	15.078	24.0952	0.135593
Bm_251	66.4295	72.5593	74.9293	70.1071	55.2963	57.0145	69.0505	67.156	74.0426	69.7143	72.018	69.3394	66.8454	63.5882	70.8267	63.2211	72.7523	47.56	64.7934	93.5699	65.5126	34.3612	36.0142	42.7619	0.271186
Bm_252	0.563758	0.491525	1.05051	0.607143	0.555556	1.50725	0.565657	0.477064	1.04255	0.510204	0.486486	1.10092	1.97938	0.588235	1.22667	1.17895	0.972477	1.816	1.2562	0.666667	1.07563	1.26146	0.48227	0.571429	0.779661
Bm_253_hap	0.899329	1.01695	1.0101	1.08929	0.37037	1.18841	0.686869	0.697248	0.744681	0.897959	0.828829	0.733945	0.742268	0.705882	0.88	0.547368	1.00917	1.176	0.528926	0.645161	0.672269	0.830189	0.539007	0.666667	0.694915
Bm_254_hap	0.496644	0.457627	0.424242	0.446429	0.5	0.550725	0.464646	0.422018	0.446809	0.428571	0.432432	0.477064	0.536082	0.509804	0.506667	0.463158	0.440367	0.456	0.46281	0.301075	0.420168	0.485175	0.184397	0.285714	0.0169492
Bm_255	3.48993	3.61017	8	3.80357	2.22222	19.4493	12.2222	7.79817	11.1489	7.95918	7.51351	8.75229	15.0103	15.0196	7.54667	0.0421053	10.0183	6.96	6.21488	0.0215054	10.8908	7.66577	3.40426	5.71429	9.83051
Bm_256_hap	0.442953	0.423729	0.262626	0.482143	0.555556	0.724638	0.626263	0.385321	0.574468	0.795918	0.576577	0.40367	0.494845	0.607843	0.32	0.336842	0.495413	0.888	0.561983	0.365591	0.571429	0.765499	0.340426	0.380952	0.610169
Bm_257_hap	0.510067	0.542373	0.505051	0.607143	0.444444	0.869565	0.505051	0.477064	0.382979	0.653061	0.666667	0.788991	0.659794	0.627451	0.826667	0.863158	0.642202	0.616	0.694215	0.688172	0.689076	0.77628	0.510638	0.666667	0.59322
Bm_258	9.77181	9.69492	11.6768	12.3571	13.0556	13.3623	8.86869	13.0459	12.5532	15.4082	13.5676	7.87156	10.3918	11.098	5.70667	14.9053	9.37615	7.688	11.1405	9.26882	9.46218	9.11051	5.06383	9.90476	15.0678
Bm_259	2.99329	1.20339	1.59596	1.46429	0.574074	0.811594	3.17172	0.733945	0.659574	0.734694	1.42342	0.587156	0.639175	1.07843	4.48	0.610526	0.770642	1.288	3.00826	1.63441	1.56303	0.878706	4.97872	7.71429	1.57627
Bm_260	28.8456	28.8814	29.0101	26.4464	22.2222	20.8116	27.0909	26.7339	27.5319	26.8367	28.1802	26.9725	25.8969	24.5882	26.1067	23.3263	28.9725	26.608	26.1653	36.0645	26.0504	21.283	13.3191	14.0952	0.101695
Bm_261	31.302	32.6102	32.7879	29.8571	26.2963	24.4348	31.0303	29.4312	31.2553	30.2449	31.7297	30.6055	29.2784	29.0196	28.5867	27.6842	31.3945	23.792	29.2562	34.6452	28.6555	18.1078	14.2979	16.5714	0.135593
Bm_262_hap	0.818792	0.813559	0.969697	0.964286	0.833333	1.04348	0.808081	0.990826	0.638298	0.836735	0.792793	0.623853	0.824742	1.07843	1.12	0.589474	1.15596	1.392	0.842975	1.35484	0.823529	0.738544	1.07801	0.761905	0.79661
Bm_263	44.6577	49.4746	53.3333	48.1786	44.1296	49.8551	51.9192	47.8532	52.4681	50.5102	49.5135	49.0275	51.134	48.9608	55.6267	49.3895	48.4404	32.736	45.5372	53.1613	45.3445	25.2129	26.1702	29.3333	0.288136
Bm_264	47.7181	52.4237	56.9697	52.6071	47.3889	52.2899	54.5253	52.7339	55.2553	54.2653	53.9279	53.1009	56.6598	52.9804	59.6267	53.9158	53.4862	34.616	50.5124	54.6667	49.4622	25.7628	25.5461	33.1429	0.254237
Bm_265_hap	0.550336	1.10169	0.888889	0.803571	0.796296	0.608696	0.787879	0.733945	0.787234	0.571429	0.738739	0.770642	0.804124	0.784314	1.33333	1.17895	0.238532	1.208	1.10744	0.516129	0.705882	0.339623	0.496454	0.571429	0.40678
Bm_266	33.8792	33.7797	34.303	31.625	26.8519	28.029	31.6364	30.5688	32.6596	30.7959	31.8198	31.8899	34.1443	31.2157	33.3333	31.2842	32.2202	29.944	30.7934	30.2796	28.9076	22.9326	14.8085	20.381	0.169492
Bm_267	18.9396	19.5932	19.5758	18.8214	15.8519	15.8551	19.1515	18.0734	19	18.5306	19.6757	19.1927	18.2062	18.1569	18.08	17.7263	19.1009	15.912	18.595	18.7527	17.5462	13.0027	8.35461	11.0476	0.118644
Bm_268	56.2282	62.2034	65.5354	58.5893	48.537	52.1449	59.9798	58.3486	64.3404	60.2449	61.3514	59.6881	59.3814	55.6078	63.12	56.2316	63.3394	43.008	56.0165	73.5269	55.7311	31.7251	30.7092	39.3333	0.237288
Bm_269	83.2081	97.8644	106.848	96.1786	83.7222	92.1739	99.9192	93.4495	103.447	99.1633	98.5405	95.578	95.9175	94.2745	107.2	93.9158	98.0183	53.96	90.4132	112.172	88.5042	37.5364	47.5887	50.8571	0.389831
Bm_270	8.5906	7.32203	7.85859	7.19643	5.48148	9.7971	10.1818	7.13761	6.95745	6.81633	6.54054	6.82569	6.51546	6.92157	10.6933	6.86316	7.15596	6.208	2	5.2043	6.31933	6.92183	3.19149	11.0476	17
Bm_271	18.4698	16.6271	17.3535	21.3929	17.9815	31.0145	22.0606	20.0734	17.8723	20.8163	19.4234	20.1284	20.1856	22.7059	22.48	20.9053	18.3486	15.536	6.28099	10.9032	17.7311	14.5391	8.39716	20.8571	38.3051
Bm_272	1.91946	1.9661	2.12121	1.91071	2.25926	1.10145	1.27273	1.21101	0.531915	2.02041	0.468468	2.09174	4.72165	2.33333	3.06667	0.526316	1.90826	2.488	1.23967	0.580645	1.86555	0.830189	0.624113	1.2381	2.0678
Bm_273	7.48993	7.91525	8.84848	9.96429	5.40741	5.65217	7.0101	5.87156	6.29787	6.18367	6.16216	5.94495	6.86598	6.07843	6.58667	5.68421	6.29358	6.08	5.86777	6.7957	5.47899	5.25606	2.7234	6.7619	0.610169
Bm_274	4.63087	4.54237	3.81818	4.01786	3.53704	4.23188	2.80808	3.66972	3.97872	4.5102	2.59459	3.85321	3.75258	3.29412	4.72	3.81053	3.87156	3.072	2.76033	5.2043	4.70588	3.50943	3.40426	4	1.66102
Bm_275	77.4765	90.8136	100.99	92.875	75.6852	89.1304	96.8687	90.9174	101.596	96.2857	94.3063	93.1009	97.5876	92.1961	108.88	93.9789	93.7982	50.28	84.2314	110.774	86.084	34.2749	52.0142	64.4762	0.457627
Bm_276	49.1007	51.9831	53.8182	46.6429	39.2593	36.1739	49.4545	46.8257	50.1277	46.6531	51.2973	47.9266	44.0206	43.3922	48.0267	42.9684	51.3578	34.184	46.2149	60.4516	44.7563	25.7682	21.8723	24	0.186441
Bm_277	76.1611	85.8136	92.0404	83.5	69.1852	72.087	83.4343	82.1284	92.9362	85.6531	83.3874	82.4037	86.1443	77.0196	92.2667	76.9895	89.3945	49.824	76.8099	110.925	78.8908	33.5364	46.2411	52.381	0.372881
Bm_278	41.3691	42.3729	42.8889	38.375	34.2778	32.029	45.3535	43.5046	45.7021	43.8367	47.2252	44.2385	38.701	39.2745	40.8	37.9579	46.5872	36.264	42.9091	59.6559	41.8151	27.2992	19.4043	24.1905	0.135593
Bm_279	5.57047	5.67797	5.73737	5.25	4.46296	4.46377	5.51515	5.33945	5.48936	5.46939	5.54955	5.46789	5.19588	5.05882	4.93333	4.73684	5.37615	4.984	5.45455	5.80645	5.27731	4.31806	2.48227	4	0.0338983
Bm_280	30.7517	32.2712	32.4242	30.25	25.7963	26.2319	31.2121	29.9083	31.0851	30.4898	31.6757	31.3761	30.1443	29.9216	30.1867	28.6737	31.4312	24.792	30.1983	33.3763	28.8067	19.2022	13.3191	16.6667	0.118644
Bm_281	67.4094	76.8644	83.1919	79.6429	67.2963	73.5652	86.5051	75.9266	83.5532	80.3673	78.8829	78.422	78.0206	75.9804	86.9333	76.9684	78.7156	46.456	72.6942	88.3656	72.1176	33.4286	38.5957	35.9048	0.322034
Bm_282	1.0604	1.94915	1.81818	2.42857	0.277778	1.62319	2.42424	1.3211	1.97872	0.265306	1.42342	0.220183	1.93814	1.2549	2.93333	0.231579	2.01835	3.88	0.231405	0.322581	3.78151	1.77358	2.31206	2	1.13559
Bm_283	5.98658	6.0339	5.75758	5.60714	5.11111	5.21739	5.07071	5.10092	5.78723	5.65306	5.38739	5.30275	5.46392	4.72549	5.76	5.34737	5.63303	7.208	5.05785	9.35484	5.63025	5.54717	5.41844	4.47619	0.0338983
Bm_284	42.8725	46.9153	49.4343	45.5893	40.2407	42.5797	48.0404	44.8624	48.2979	46.9796	46.3243	46.7706	46.5567	46.2157	48.5067	45.4316	45.3394	32.408	43.5702	45.1183	42.3361	24.1078	21.2624	23.4286	0.237288
Bm_285	38.9799	39.8644	39.8586	36.5893	30.463	28.7536	37.1313	37.5413	38.7021	37.5306	40.9189	37.3394	33.7526	34.4706	34.64	33.7895	39.2661	30.288	36.6116	46.5591	35.6134	24.496	17.5461	16.9524	0.135593
Bm_286	32.0403	32.6271	33.4141	29.1071	24.1481	24.9275	30.4646	30.3119	32.8723	30.7143	31.7477	30.3486	29.0722	27.4118	29.8133	27.4947	33.0275	27.664	29.1736	41.6129	29.4622	21.8544	15.3191	18.381	0.0847458
Bm_287	47.7987	73.4068	61.3737	90.0714	38.0556	60.087	83.5758	56.4954	61.8511	70.6735	61.2072	88.3303	92.433	81.0588	135.387	122.589	64.6422	52.688	56.6612	66.8602	56.4874	38.5606	10.0284	6.09524	117.356
Bm_288	1.63758	1.57627	0.444444	1.58929	0.388889	0.434783	2.74747	0.422018	1.6383	1.55102	0.45045	1.46789	0.43299	0.372549	0.426667	0.378947	0.66055	1.592	2.77686	0.946237	0.453782	2.46361	1.10638	1.14286	0.644068
Bm_289	0.214765	0.338983	0.40404	0.303571	0.185185	0.898551	0.848485	0.146789	0.276596	0.204082	0.936937	0.917431	0.206186	0.901961	0.88	0.105263	0.880734	0.952	0.975207	0.430108	0.857143	0.242588	0.468085	0.47619	0.694915
Bm_290	0.724832	0.677966	0.686869	0.607143	0.425926	0.376812	0.343434	0.348624	0.446809	0.326531	0.396396	0.293578	0.494845	0.294118	0.8	0.315789	0.733945	0.28	0.809917	0.55914	0.319328	0.690027	0.510638	0.666667	0.491525
Bm_291	0.61745	0.627119	0.626263	0.571429	0.5	0.927536	0.868687	0.53211	0.574468	0.612245	0.522523	0.568807	0.721649	0.980392	0.746667	0.736842	0.66055	0.76	0.876033	0.322581	0.554622	0.857143	0.48227	0.47619	1.16949
Bm_292	1.50336	2.83051	2.52525	1.41071	0.388889	0.608696	2.32323	2.31193	1.38298	1.44898	1.35135	1.59633	0.453608	2.29412	1.28	1.24211	1.76147	1.512	2.42975	1.22581	0.504202	1.38544	7.56028	2.28571	0.576271
Bm_v4_Chr1_scaffold_001	2.05369	2.0678	2.0404	2.03571	2.11111	1.91304	2	2.05505	2.04255	2.06122	2.03604	2.05505	2.04124	2.03922	1.97333	2.06316	2.0367	2.104	2.06612	2.02151	2.05042	2.10782	2.05674	1.90476	1.84746
Bm_v4_Chr2_contig_001	2.06711	2.0678	2.06061	2.05357	2.07407	1.94203	2	2.0367	2.02128	2.04082	2.01802	2.0367	2.04124	2.03922	2	2.04211	2.05505	2.104	2.06612	2	2.06723	2.11321	2	1.80952	1.86441
Bm_v4_Chr3_scaffold_001	2.10738	2.10169	2.10101	2.08929	2.09259	1.94203	2	2.0367	2.02128	2.04082	2.03604	2.0367	2.02062	2.03922	2	2.04211	2.05505	2.104	2.06612	2.02151	2.06723	2.10782	2.02837	1.90476	1.86441
Bm_v4_Chr4_scaffold_001	2.01342	2.01695	2	2.01786	2.01852	1.88406	1.9596	2	1.97872	2	1.96396	2.01835	2	2.01961	1.97333	2	1.98165	2.072	2.03306	1.91398	2	2.06469	1.95745	1.80952	1.84746
Bm_v4_ChrX_scaffold_001	1.20805	1.22034	1.19192	1.19643	1.22222	1.10145	1.17172	1.19266	1.19149	1.18367	1.18919	1.17431	1.17526	1.17647	1.14667	1.17895	1.19266	1.216	1.19008	1.22581	1.19328	1.28841	1.77305	1.61905	1.91525
Genome	2	2	2	2	2	2	2	2	2	2	2	2	2	2	2	2	2	2	2	2	2	2	2	2	2
gi|23307675|gb|AF538716.1|	63.7047	91.9831	87.697	107.268	58.8519	89.5942	105.919	79.1009	83.5957	97.0612	83.2072	106.899	113.34	105.373	155.493	138.526	86.1101	59.056	78	89.6559	76.5882	41.5795	16.3972	11.1429	132.407

## Sheet: Average N Collective
Supplementary Data 1. Sequencing Depth and calculations of N for the single males (paired end), the pool of gravid Wolbachia-depleted females (mate pair and paired end), and the pool of the virgin females (paired end) that were used for determining the putative Y contigs.
Sheet 3. Average calculation of N across all samples
Contig	22 Single Males	Wb-reduced Gravid Female	Virgin Female	Ratio Male/VirginFemale	Logical
Bm_286	29.9687	16.8501	0.0847458	353.63	1
Bm_191	34.7673	37.9919	0.101695	341.879	1
Bm_232	43.0917	23.2026	0.135593	317.801	1
Bm_278	41.4744	21.7974	0.135593	305.874	1
Bm_285	36.0527	17.2492	0.135593	265.889	1
Bm_260	26.5739	13.7072	0.101695	261.31	1
Bm_165	38.6354	22.079	0.152542	253.277	1
Bm_280	29.5548	14.9929	0.118644	249.105	1
Bm_276	45.9274	22.9362	0.186441	246.338	1
Bm_251	66.3949	39.388	0.271186	244.831	1
Bm_268	57.4945	35.0213	0.237288	242.298	1
Bm_269	91.9093	49.2229	0.389831	235.767	1
Bm_281	74.6049	37.2503	0.322034	231.668	1
Bm_250	30.3062	19.5866	0.135593	223.508	1
Bm_261	29.1821	15.4347	0.135593	215.218	1
Bm_277	80.0241	49.311	0.372881	214.61	1
Bm_173	25.2204	13.9737	0.118644	212.572	1
Bm_244	17.9427	10.3982	0.0847458	211.723	1
Bm_081	25.0037	15.1175	0.118644	210.745	1
Bm_264	51.1316	29.3445	0.254237	201.118	1
Bm_196	13.4276	8.70821	0.0677966	198.057	1
Bm_275	88.7332	58.2452	0.457627	193.899	1
Bm_284	44.0226	22.3455	0.237288	185.524	1
Bm_095	6.2452	4.44073	0.0338983	184.233	1
Bm_266	31.0406	17.5947	0.169492	183.139	1
Bm_220	9.2276	6.09828	0.0508475	181.476	1
Bm_178	40.8081	27.9726	0.237288	171.977	1
Bm_283	5.71562	4.94732	0.0338983	168.611	1
Bm_263	47.5665	27.7518	0.288136	165.084	1
Bm_279	5.2334	3.24113	0.0338983	154.385	1
Bm_267	18.0609	9.70111	0.118644	152.228	1
Bm_072	13.8478	7.8612	0.118644	116.717	1
Bm_058	12.7026	6.65957	0.118644	107.065	1
Bm_035	6.60276	3.97872	0.0677966	97.3907	1
Bm_057	27.3982	23.4093	0.288136	95.088	1
Bm_044	4.82366	3.45795	0.0508475	94.8653	1
Bm_045	22.6258	19.0638	0.271186	83.4326	1
Bm_078	23.5934	11.92	0.288136	81.883	1
Bm_037	7.77314	4.58663	0.118644	65.5164	1
Bm_203	3.80841	2.72442	0.0677966	56.174	1
Bm_020_hap	1.83845	1.01824	0.0338983	54.2344	1
Bm_030	3.65693	3.37386	0.0677966	53.9397	1
Bm_036	4.44375	3.154	0.0847458	52.4363	1
Bm_040	6.14502	3.42553	0.118644	51.7938	1
Bm_046	10.9509	7.2695	0.237288	46.1501	1
Bm_106	19.5034	18.4225	0.457627	42.6185	1
Bm_009	4.89281	2.9696	0.118644	41.2394	1
Bm_025	4.65459	3.14691	0.118644	39.2316	1
Bm_016	2.91347	2.19757	0.0847458	34.3789	1
Bm_070	1.02424	0.486322	0.0338983	30.215	1
Bm_024	6.63576	5.45694	0.237288	27.965	1
Bm_043	7.25801	4.61803	0.271186	26.7639	1
Bm_019	3.05615	1.82472	0.118644	25.759	1
Bm_075_hap	2.15617	1.00811	0.0847458	25.4429	1
Bm_063	6.75342	3.08409	0.305085	22.1362	1
Bm_015	5.68121	4.28571	0.271186	20.9495	1
Bm_273	6.53342	4.74265	0.610169	10.7076	1
Bm_012	4.4665	2.74671	0.423729	10.5409	1
Bm_031	4.04807	2.39716	0.389831	10.3842	1
Bm_068_hap	1.01941	0.493414	0.135593	7.51814	1
Bm_017	2.62351	1.56434	0.389831	6.72988	1
Bm_170_hap	0.969585	0.548126	0.169492	5.72055	1
Bm_010	1.94098	1.67072	0.423729	4.58071	1
Bm_049	8.96061	6.10942	2.20339	4.06674	1
Bm_254_hap	0.460387	0.235056	0.0169492	27.1628	0
Bm_022_hap	1.0783	0.652482	0.271186	3.97624	0
Bm_292	1.53503	4.923	0.576271	2.66373	0
Bm_274	3.85879	3.70213	1.66102	2.32315	0
Bm_131	2.64333	2.48632	1.18644	2.22795	0
Bm_154	1.92417	2.42553	0.949153	2.02725	0
Bm_265_hap	0.788894	0.533941	0.40678	1.93936	0
Bm_205	2.09702	2.59574	1.08475	1.93319	0
Bm_216_hap	0.616751	0.325228	0.322034	1.91517	0
Bm_183_hap	2.55996	2.60284	1.42373	1.79807	0
Bm_288	1.12966	1.12462	0.644068	1.75395	0
Bm_128	1.13579	1.05572	0.661017	1.71824	0
Bm_213	3.22938	1.90274	1.88136	1.71652	0
Bm_101_hap	2.33685	2.24924	1.37288	1.70215	0
Bm_161_hap	1.2334	0.839919	0.728814	1.69234	0
Bm_029	10.4576	9.77001	6.22034	1.68119	0
Bm_147_hap	2.16532	2.06687	1.30508	1.65914	0
Bm_087	1.43301	1.5542	0.864407	1.65779	0
Bm_027	1.99359	3.39818	1.25424	1.58949	0
Bm_164_hap	1.26452	1.23607	0.79661	1.58738	0
Bm_193	1.84383	4.89058	1.16949	1.57661	0
Bm_206	0.91696	0.602837	0.59322	1.54573	0
Bm_224_hap	0.679525	1.06079	0.457627	1.48489	0
Bm_097_hap	1.43934	1.70314	0.983051	1.46415	0
Bm_146_hap	2.16452	1.9767	1.49153	1.45121	0
Bm_227	1.20182	1.43566	0.830508	1.44709	0
Bm_243	2.6283	2.09524	1.83051	1.43583	0
Bm_235_hap	0.529487	0.659574	0.372881	1.41999	0
Bm_100	2.39137	1.34347	1.69492	1.41091	0
Bm_282	1.59798	2.15603	1.13559	1.40718	0
Bm_076_hap	1.09534	0.972644	0.779661	1.4049	0
Bm_102	4.46071	5.44377	3.20339	1.3925	0
Bm_197	5.66634	6.83789	4.11864	1.37578	0
Bm_143	2.9274	4.17427	2.13559	1.37077	0
Bm_247	1.2955	1.31712	0.949153	1.3649	0
Bm_162_hap	0.832057	0.678825	0.610169	1.36365	0
Bm_090	1.22079	1.62006	0.898305	1.35899	0
Bm_172_hap	1.19494	1.04863	0.881356	1.3558	0
Bm_230	1.37257	1.47112	1.0339	1.32757	0
Bm_117_hap	0.987283	0.700101	0.745763	1.32386	0
Bm_082	3.60853	4.64032	2.72881	1.32238	0
Bm_074	2.4619	2.31712	1.86441	1.32047	0
Bm_137_hap	1.05118	1.02736	0.79661	1.31956	0
Bm_159	1.28959	1.69402	0.983051	1.31182	0
Bm_202	1.08936	1.45491	0.830508	1.31167	0
Bm_209	1.26506	1.29787	0.966102	1.30945	0
Bm_110_hap	1.13809	1.10537	0.898305	1.26693	0
Bm_141_hap	1.0598	1.05572	0.847458	1.25056	0
Bm_136_hap	1.03221	1.04154	0.830508	1.24286	0
Bm_123_hap	0.817756	0.533941	0.661017	1.23712	0
Bm_112	1.29847	1.57548	1.05085	1.23565	0
Bm_157_hap	0.751273	0.512665	0.610169	1.23125	0
Bm_252	0.953649	0.526849	0.779661	1.22316	0
Bm_221_hap	0.884776	0.89463	0.728814	1.21399	0
Bm_060_hap	1.27478	1.34043	1.05085	1.2131	0
Bm_094_hap	1.0819	0.951368	0.898305	1.20437	0
Bm_248	1.56681	1.93212	1.30508	1.20054	0
Bm_238_hap	0.691747	0.56231	0.576271	1.20038	0
Bm_223_hap	0.791406	0.652482	0.661017	1.19726	0
Bm_130_hap	1.47767	1.59878	1.23729	1.19428	0
Bm_192	1.71131	1.54407	1.44068	1.18785	0
Bm_120_hap	0.920951	0.678825	0.779661	1.18122	0
Bm_253_hap	0.813691	0.602837	0.694915	1.17092	0
Bm_222_hap	1.14589	0.87538	0.983051	1.16565	0
Bm_034_hap	0.928256	0.818642	0.79661	1.16526	0
Bm_166_hap	0.922534	0.768997	0.79661	1.15807	0
Bm_262_hap	0.911556	0.919959	0.79661	1.14429	0
Bm_237_hap	0.7489	0.595745	0.661017	1.13295	0
Bm_041_hap	0.721373	0.652482	0.644068	1.12003	0
Bm_160_hap	0.929588	0.763931	0.830508	1.1193	0
Bm_115_hap	0.852389	0.986829	0.762712	1.11758	0
Bm_140	4.04252	3.93516	3.62712	1.11453	0
Bm_008	2.35776	2.39818	2.11864	1.11286	0
Bm_069	1.35135	1.41945	1.22034	1.10736	0
Bm_v4_Chr1_scaffold_001	2.04433	1.98075	1.84746	1.10656	0
Bm_v4_Chr3_scaffold_001	2.05133	1.96657	1.86441	1.10026	0
Bm_125_hap	1.26591	1.20061	1.15254	1.09836	0
Bm_v4_Chr2_contig_001	2.04304	1.90476	1.86441	1.09581	0
Bm_148_hap	0.83419	0.785208	0.762712	1.09372	0
Bm_096	0.870612	0.81155	0.79661	1.0929	0
Bm_007	1.77666	1.80041	1.62712	1.09191	0
Bm_189_hap	0.70281	0.533941	0.644068	1.09121	0
Bm_079_hap	0.850103	0.889564	0.779661	1.09035	0
Bm_234_hap	0.424216	0.560284	0.389831	1.08821	0
Bm_v4_Chr4_scaffold_001	1.99681	1.88349	1.84746	1.08084	0
Bm_026	3.30946	4.03242	3.0678	1.07877	0
Bm_257_hap	0.637976	0.588652	0.59322	1.07545	0
Bm_134	3.18164	1.65147	3	1.06055	0
Bm_066	1.12603	1.08916	1.0678	1.05453	0
Bm_215_hap	0.60626	0.89767	0.576271	1.05204	0
Bm_231_hap	0.764105	0.619048	0.728814	1.04842	0
Bm_185_hap	0.26633	0.494428	0.254237	1.04756	0
Bm_053_hap	1.06524	0.95846	1.01695	1.04748	0
Bm_198_hap	1.04419	0.937183	1	1.04419	0
Bm_236	1.05978	3.33536	1.01695	1.04212	0
Bm_153_hap	0.918413	0.742655	0.881356	1.04205	0
Bm_155_hap	0.750239	0.685917	0.728814	1.0294	0
Bm_084_hap	0.994355	0.986829	0.966102	1.02925	0
Bm_092_hap	1.09843	1.1388	1.0678	1.02869	0
Bm_126_hap	1.06049	0.951368	1.0339	1.02572	0
Bm_011	1.25149	1.65451	1.22034	1.02552	0
Bm_018	1.54716	2.16717	1.52542	1.01425	0
Bm_290	0.497819	0.588652	0.491525	1.01281	0
Bm_151_hap	1.74164	1.67984	1.72881	1.00742	0
Genome	2	2	2	1	0
Bm_042	7.06399	3.95745	7.10169	0.994691	0
Bm_219_hap	0.887293	0.868288	0.898305	0.987741	0
Bm_139_hap	0.836232	0.859169	0.847458	0.986754	0
Bm_062_hap	0.952946	0.979737	0.966102	0.986383	0
Bm_181_hap	0.566154	0.526849	0.576271	0.982443	0
Bm_175_hap	0.807313	0.693009	0.830508	0.972071	0
Bm_184	1.00227	0.942249	1.0339	0.969412	0
Bm_226_hap	0.572308	0.318136	0.59322	0.964748	0
Bm_200_hap	0.82205	2.16515	0.864407	0.950999	0
Bm_032	2.04394	2.01317	2.15254	0.949545	0
Bm_114_hap	0.749108	0.548126	0.79661	0.94037	0
Bm_152_hap	0.743434	0.548126	0.79661	0.933246	0
Bm_145	0.980346	1.31206	1.05085	0.93291	0
Bm_228_hap	0.691817	0.555218	0.745763	0.927664	0
Bm_259	1.45019	6.3465	1.57627	0.920016	0
Bm_204	4.79882	3.29483	5.25424	0.913324	0
Bm_122_hap	0.866851	0.714286	0.949153	0.91329	0
Bm_182_hap	0.724725	0.519757	0.79661	0.909762	0
Bm_055	1.84866	1.17528	2.0339	0.908926	0
Bm_177_hap	0.600806	0.671733	0.661017	0.908912	0
Bm_061	1.6459	1.52685	1.81356	0.907552	0
Bm_190_hap	0.721052	0.72847	0.79661	0.90515	0
Bm_080	1.31653	1.1844	1.45763	0.903198	0
Bm_150_hap	0.841018	0.742655	0.932203	0.902182	0
Bm_039	3.85099	2.60182	4.30508	0.894522	0
Bm_132_hap	0.752815	0.659574	0.847458	0.888322	0
Bm_014	1.3382	1.50253	1.50847	0.887119	0
Bm_056	3.31855	3.34954	3.76271	0.881956	0
Bm_118_hap	0.522054	0.422492	0.59322	0.880034	0
Bm_158_hap	0.637979	1.04559	0.728814	0.875366	0
Bm_256_hap	0.530059	0.360689	0.610169	0.868708	0
Bm_023	2.03001	1.49544	2.33898	0.867905	0
Bm_138_hap	0.787207	0.700101	0.915254	0.860097	0
Bm_272	1.74703	0.931104	2.0678	0.844877	0
Bm_194_hap	0.877261	1.06282	1.05085	0.834813	0
Bm_129	7.76767	4.36069	9.32203	0.833259	0
Bm_113	5.64083	3.40831	6.77966	0.832022	0
Bm_021	6.20101	4.04458	7.52542	0.824008	0
Bm_255	7.97088	4.55927	9.83051	0.810831	0
Bm_093_hap	0.70984	0.602837	0.881356	0.805396	0
Bm_038	1.06206	1.58663	1.32203	0.803352	0
Bm_180	10.2468	8.3465	12.8136	0.799687	0
Bm_064	1.04132	0.963526	1.30508	0.797896	0
Bm_149	6.83323	6.48328	8.57627	0.79676	0
Bm_289	0.5503	0.472138	0.694915	0.791895	0
Bm_086	9.84041	11.0709	12.5593	0.783514	0
Bm_210_hap	0.620648	0.673759	0.79661	0.779111	0
Bm_048	6.58291	5.67984	8.45763	0.77834	0
Bm_033	1.3122	1.09625	1.69492	0.774198	0
Bm_127_hap	0.615705	0.673759	0.79661	0.772906	0
Bm_103	5.03801	3.73151	6.52542	0.772059	0
Bm_225	6.68024	6.13171	8.67797	0.769794	0
Bm_156_hap	0.676823	0.477204	0.881356	0.767933	0
Bm_214_hap	0.951949	0.880446	1.25424	0.758987	0
Bm_168_hap	0.655926	0.617021	0.864407	0.758816	0
Bm_245	2.63028	2.16109	3.47458	0.757008	0
Bm_109	3.99098	2.55015	5.30508	0.752293	0
Bm_142	3.91279	3.71935	5.23729	0.747102	0
Bm_083_hap	0.629198	0.512665	0.847458	0.742454	0
Bm_171	3.59538	2.57143	4.84746	0.741704	0
Bm_099	1.21795	1.91895	1.67797	0.725847	0
Bm_111	26.4316	28.3901	36.4237	0.725669	0
Bm_258	10.881	7.4843	15.0678	0.722134	0
Bm_233_hap	0.696953	1.30395	0.966102	0.721408	0
Bm_188	4.3761	3.77406	6.0678	0.721201	0
Bm_013	13.9853	5.71327	19.4576	0.718758	0
Bm_054	0.898856	0.946302	1.25424	0.716655	0
Bm_073	8.08824	7.2766	11.2881	0.716526	0
Bm_199	9.39011	6.60588	13.3051	0.705753	0
Bm_167	4.25572	3.1459	6.0339	0.705302	0
Bm_186	17.9699	15.1398	25.7966	0.696598	0
Bm_240	2.19005	1.72442	3.16949	0.690978	0
Bm_077	1.36822	1.22594	1.98305	0.689955	0
gi|23307675|gb|AF538716.1|	90.8456	13.77	132.407	0.68611	0
Bm_052	17.2046	15.8328	25.1017	0.685396	0
Bm_169_hap	0.451053	0.837893	0.661017	0.682362	0
Bm_121	7.54318	5.1692	11.2203	0.672277	0
Bm_133	1.41202	4.80243	2.10169	0.671848	0
Bm_047	12.5964	11.0466	18.8983	0.666535	0
Bm_028	11.2701	10.5836	17.0678	0.660312	0
Bm_067	0.668536	0.624113	1.01695	0.657394	0
Bm_091	17.3789	18.3668	26.5593	0.654341	0
Bm_195_hap	0.713392	1.06788	1.10169	0.647541	0
Bm_088	7.64866	5.34549	11.8814	0.643753	0
Bm_217_hap	0.508267	0.873354	0.79661	0.638038	0
Bm_059	9.3873	7.44174	14.9153	0.629376	0
Bm_174	7.29439	4.71935	11.6441	0.626447	0
Bm_v4_ChrX_scaffold_001	1.19214	1.69605	1.91525	0.622444	0
Bm_051	15.0104	23.0476	24.1695	0.621046	0
Bm_229	1.61071	1.37994	2.61017	0.61709	0
Bm_218_hap	0.752459	1.35056	1.22034	0.616598	0
Bm_287	70.9224	8.0618	117.356	0.604336	0
Bm_135	9.06095	6.10334	15	0.604063	0
Bm_211_hap	0.534601	0.346505	0.898305	0.595122	0
Bm_249	5.79223	5.62715	9.9322	0.583177	0
Bm_291	0.671142	0.47923	1.16949	0.573875	0
Bm_050	3.00213	3.61702	5.33898	0.562303	0
Bm_071	3.4073	3.27761	6.22034	0.547768	0
Bm_116	11.4433	9.69402	20.9661	0.545799	0
Bm_105	3.21779	2.71733	6.05085	0.531792	0
Bm_144	26.7535	20.8683	50.4068	0.530752	0
Bm_207	4.48984	4.20061	8.76271	0.51238	0
Bm_271	18.765	14.6272	38.3051	0.489882	0
Bm_119	2.55322	2.41439	5.38983	0.47371	0
Bm_212	0.452154	0.49848	0.966102	0.468019	0
Bm_124	3.83102	3.34043	8.20339	0.467004	0
Bm_163	5.08044	4.2077	10.9661	0.463286	0
Bm_179	7.61659	16.6839	17.2881	0.440568	0
Bm_098_hap	2.04381	2.83485	4.72881	0.432203	0
Bm_104	7.04809	6.43262	16.4068	0.429584	0
Bm_085	0.59683	0.567376	1.38983	0.429426	0
Bm_241	15.8879	15.4823	37.8305	0.419976	0
Bm_239	10.1178	8.19352	24.2373	0.417446	0
Bm_270	7.06857	7.11955	17	0.415798	0
Bm_107	5.51603	5.93516	13.5254	0.407826	0
Bm_065	8.96101	8.15299	22.1186	0.405134	0
Bm_108	4.5645	4.50963	11.4237	0.399563	0
Bm_187	2.40692	2.6383	6.10169	0.394467	0
Bm_089	2.60947	3.90172	6.88136	0.379208	0
Bm_246	19.1273	24.7285	52.8475	0.361934	0
Bm_176	3.72799	3.61499	10.5254	0.354189	0
Bm_208	10.361	9.10233	30.0678	0.344587	0
Bm_242	4.85702	4.23303	14.339	0.338729	0
Bm_201	1.96729	2.72746	6.37288	0.308697	0
Bm_006	9.08366	0.08308	57.4576	0.158093	0
