# Supplementary material for: Sex chromosome evolution in parasitic nematodes of humans
Source: Nat Commun. 2020 Apr 23;11:1964. doi: 10.1038/s41467-020-15654-6 (PMC7181701; doi:10.1038/s41467-020-15654-6)
Supplement: Supplementary file 5 — Supplementary Dataset 2 [file 41467_2020_15654_MOESM5_ESM.xlsx]

## Sheet: Suppl. Data 2
Supplementary Data 2. Sequencing depth modes for each Nigon element in nematode species analyzed.
Species	Accession Number	Accession for Reference Genome	SexSys	Mating System	SampleSex	Clade	X	A	B	C	D	E
Trichinella spiralis	SRR1534063	PRJNA12603	XO	Gonochory	missing	I	2.17	1.74	1.66	1.52	2.36	0.62
Romanomermis culicivorax	ERR218334	PRJEB1358	XO	Gonochory	Unspecified	I	2.11	2.07	2.14	2.1	2.11	2.12
Trichuris muris	ERR386523	PRJEB126	XY	Gonochory	Male	I	1.04	1.05	1.04	2.1	2.08	1.05
Brugia malayi	SRR5190287, SRR5190288	PRJNA10729	XY	Gonochory	Adult_Male	IIIc	1.21	2.28	2.23	2.26	1.27	2.23
Brugia timori	ERR346916	PRJEB4663	XY	Gonochory	Unspecified	IIIc	1.05	1.42	1.52	1.39	0.94	1.5
Brugia pahangi	SRR7227478, SRR7227479	PRJEB497	XY	Gonochory	Adult_Male	IIIc	1.29	2.52	2.49	2.53	1.32	2.46
Wuchereria bancrofti	SRR1915594, SRR1915692	PRJEB536	XY	Gonochory	missing	IIIc	2.29	2.78	2.69	2.71	2.26	2.68
Loa loa	SRR1268998	PRJNA246086	XO	Gonochory	Unspecified	IIIc	2.23	2.29	2.25	2.26	1.66	2.28
Dirofilaria immitis	ERR034940	PRJEB1797	XO	Gonochory	Unspecified	IIIc	1.63	1.91	1.58	1.83	1.43	1.77
Onchocerca flexuosa	ERR126083	PRJEB512	XY	Gonochory	Unspecified	IIIc	1.75	1.8	1.77	1.76	1.28	1.35
Onchocerca volvulus	SRR2924837	PRJEB513	XY	Gonochory	Adult_Female	IIIc	2.18	2.19	2.17	2.2	1.68	1.74
Onchocerca ochengi	ERR2203771	PRJEB1809	XY	Gonochory	Unspecified	IIIc	2.33	2.34	2.34	2.35	1.19	1.19
Thelazia callipaeda	ERR170737	PRJEB1205	XY	Gonochory	Unspecified	IIIc	1.97	1.98	1.54	1.93	1.51	1.95
Dracunculus medinensis	ERR1818262	PRJEB500	XO	Gonochory	Unspecified	IIIc	0.23	0.23	0.27	0.24	0.24	0.27
Syphacia muris	ERR114787	PRJEB524	XO	Gonochory	Unspecified	IIIa	0.26	0.26	0.26	0.26	0.27	0.27
Ascaris suum	ERR037906	PRJNA80881	XO	Gonochory	Male	IIIb	2.24	1.15	1.16	2.22	1.16	2.19
Toxocara canis	ERR066171	PRJEB533	XY	Gonochory	Unspecified	IIIb	1.97	0.99	1.95	1.96	0.99	1.96
Parascaris equorum	ERR162596	PRJEB514	XX (dimin)	Gonochory	Unspecified	IIIb	0.96	0.93	0.94	0.91	0.9	0.96
Rhabditophanes	ERR234892	PRJEB1297	XO	Parthenogenesis	Unspecified	IVa	2.04	2.03	2.05	2.02	2.03	2.04
Strongyloides ratti	ERR347106	PRJEB125	XX (dimin)	Parthenogenesis	Unspecified	IVa	2.06	-1	1.37	1.64	1.39	1.68
Strongyloides papillosus	ERR422409	PRJEB525	XX (dimin)	Parthenogenesis	Unspecified	IVa	2.32	2.34	1.09	2.29	1.08	2.3
Bursaphelencus xylophilus	SRR1790314	PRJEA64437	XY	Gonochory	Unspecified	IVb	2.07	2.06	2.07	2.06	2.06	2.11
Meloidogyne graminicola	SRR2350716	NXFT01	XY	Gonochory	Unspecified	IVb	1.83	1.87	1.81	1.78	1.83	1.81
Meloidogyne incognita	SRR4242467	FXSY01	XY	Gonochory	Unspecified	IVb	1.56	1.58	1.56	1.54	1.55	1.54
Haemonchus contortus	ERR1702786	PRJNA205202	XO	Gonochory	Unspecified	Va	0.93	0.61	0.9	0.92	0.67	0.85
Nippostrongylus brasiliensis	ERR063640	PRJEB511	XO	Gonochory	Unspecified	Va	2.13	3.05	3.04	3.07	2.1	3.03
Dictyocaulus viviparus	ERR391911	PRJNA72587	XO	Gonochory	Unspecified	Vb	1.57	2.06	2.06	2.06	2.04	2.07
Angiostrongylus cantonensis	SRR4690510	PRJEB493	XO	Gonochory	Unspecified	Vb	1.28	1.3	1.3	1.28	1.3	1.25
Necator americanus	SRR609862, SRR609877	PRJNA72135	XO	Gonochory	Unspecified	Vc	1.51	1.87	1.69	1.78	1.78	1.85
Strongylus vulgaris	ERR173792	PRJEB531	XO	Gonochory	Unspecified	Vc	1.2	1.77	2.42	2.37	1.2	1.75
Ancylostoma ceylanicum	SRR2037027	PRJNA72583	XO	Gonochory	Unspecified	Vc	1.83	2.37	2.36	2.36	2.39	2.4
Caenorhabditis elegans	SRR800314	PRJNA13758	XO	Androdioecy	Adult_Male	V (other)	0.9	1.77	1.82	1.8	1.63	1.72
O. tipulae	ERR1656469	PRJEB15512	XO	Androdioecy	Unspecified	V (other)	1.92782	1.93497	1.99165	1.90661	1.93002	1.91624
Auanema rhodensis	ERR3089479	PRJEB29492	XO	Trioecy	Unspecified	V (other)	1.96	2.05	2.01	2.02	2.01	2.01
Pristionchus pacificus	ERR1419279	PRJNA12644	XO	Androdioecy	Unspecified	V (other)	2.16	2.01	2.05	2.01	2.08	2.04
Green highlights indicate where the distribution was lower than the standard autosomal values, signifying the putative presence of a haploid sex chromosome.
