# Supplementary material for: Sex chromosome evolution in parasitic nematodes of humans
Source: Nat Commun. 2020 Apr 23;11:1964. doi: 10.1038/s41467-020-15654-6 (PMC7181701; doi:10.1038/s41467-020-15654-6)
Supplement: Supplementary file 6 — Supplementary Dataset 3 [file 41467_2020_15654_MOESM6_ESM.xlsx]

## Sheet: Suppl. Data 3
Supplementary Data 3. Genes found conserved on X chromosomes of C. elegans, O. volvulus, and B. malayi
B. malayi	O. volvulus	C. elegans	protein	interprodescription	go_biologicalprocess	go_cellularcomponent	go_molecularfunction
WBGene00220588	WBGene00241311	WBGene00017340	conserved hypothetical protein	IPR002109: Glutaredoxin|IPR012336: Thioredoxin-like fold|IPR014025: Glutaredoxin subgroup	GO:0045454: cell redox homeostasis	NA	GO:0009055: electron carrier activity|GO:0015035: protein disulfide oxidoreductase activity
WBGene00222013	WBGene00241778	WBGene00015137	NA	IPR013099: Potassium channel domain	NA	NA	NA
WBGene00222056	WBGene00241470	WBGene00015171	NA	IPR009539: Vang-like protein	GO:0007275: multicellular organism development	GO:0016021: integral component of membrane	NA
WBGene00222139	WBGene00241301	WBGene00021324	NA	IPR000198: Rho GTPase-activating protein domain|IPR004148: BAR domain|IPR008936: Rho GTPase activation protein|IPR027267: Arfaptin homology (AH) domain/BAR domain	GO:0007165: signal transduction	GO:0005737: cytoplasm	GO:0005515: protein binding
WBGene00222173	WBGene00242039	WBGene00007262	NA	NA	NA	NA	NA
WBGene00222184	WBGene00241672	WBGene00006643	NA	IPR000301: Tetraspanin|IPR008952: Tetraspanin, EC2 domain|IPR018499: Tetraspanin/Peripherin	NA	GO:0016021: integral component of membrane	NA
WBGene00222185	WBGene00242553	WBGene00015356	Trichohyalin, putative	NA	NA	NA	NA
WBGene00222186	WBGene00241415	WBGene00001127	NA	NA	NA	NA	NA
WBGene00222187	WBGene00242011	WBGene00015364	NA	IPR000276: G protein-coupled receptor, rhodopsin-like|IPR017452: GPCR, rhodopsin-like, 7TM	GO:0007186: G-protein coupled receptor signaling pathway	GO:0016021: integral component of membrane	GO:0004930: G-protein coupled receptor activity
WBGene00222188	WBGene00240823	WBGene00000086	Regulator of presynaptic activity aex-3, putative	IPR001194: DENN domain|IPR005112: dDENN domain|IPR005113: uDENN domain	NA	NA	NA
WBGene00222251	WBGene00242257	WBGene00015494	NA	NA	NA	NA	NA
WBGene00222253	WBGene00242259	WBGene00007351	conserved hypothetical protein	IPR002816: Pheromone shutdown, TraB	NA	NA	NA
WBGene00222296	WBGene00242094	WBGene00007396	NA	IPR000504: RNA recognition motif domain|IPR003954: RNA recognition motif domain, eukaryote|IPR012677: Nucleotide-binding alpha-beta plait domain	NA	NA	GO:0000166: nucleotide binding|GO:0003676: nucleic acid binding
WBGene00222299	WBGene00241614	WBGene00001821	NA	IPR007087: Zinc finger, C2H2|IPR013087: Zinc finger C2H2-type|IPR015880: Zinc finger, C2H2-like	NA	NA	GO:0003676: nucleic acid binding|GO:0046872: metal ion binding
WBGene00222300	WBGene00241757	WBGene00015561	NA	IPR002014: VHS domain|IPR004152: GAT domain|IPR008942: ENTH/VHS|IPR014645: Target of Myb protein 1	GO:0006886: intracellular protein transport	GO:0005622: intracellular	NA
WBGene00222347	WBGene00241173	WBGene00004780	NA	IPR000276: G protein-coupled receptor, rhodopsin-like|IPR017452: GPCR, rhodopsin-like, 7TM	GO:0007186: G-protein coupled receptor signaling pathway	GO:0016021: integral component of membrane	GO:0004930: G-protein coupled receptor activity
WBGene00222349	WBGene00242509	WBGene00002023	p27, putative	IPR001436: Alpha crystallin/Heat shock protein|IPR002068: Alpha crystallin/Hsp20 domain|IPR008978: HSP20-like chaperone	NA	NA	NA
WBGene00222414	WBGene00242010	WBGene00007520	NA	IPR001660: Sterile alpha motif domain|IPR002110: Ankyrin repeat|IPR006020: PTB/PI domain|IPR011993: PH domain-like|IPR013761: Sterile alpha motif/pointed domain|IPR020683: Ankyrin repeat-containing domain	NA	NA	GO:0005515: protein binding
WBGene00222415	WBGene00242090	WBGene00006384	NA	IPR001965: Zinc finger, PHD-type|IPR006565: Bromodomain associated domain|IPR009072: Histone-fold|IPR011011: Zinc finger, FYVE/PHD-type|IPR013083: Zinc finger, RING/FYVE/PHD-type|IPR019786: Zinc finger, PHD-type, conserved site|IPR019787: Zinc finger, PHD-finger	NA	NA	GO:0005515: protein binding|GO:0008270: zinc ion binding|GO:0046982: protein heterodimerization activity
WBGene00222416	WBGene00240865	WBGene00007529	conserved hypothetical protein,hypothetical protein	IPR001841: Zinc finger, RING-type|IPR013083: Zinc finger, RING/FYVE/PHD-type	NA	NA	GO:0005515: protein binding|GO:0008270: zinc ion binding
WBGene00222451	WBGene00242025	WBGene00006055	NA	IPR001806: Small GTPase superfamily|IPR005225: Small GTP-binding protein domain|IPR020849: Small GTPase superfamily, Ras type|IPR027417: P-loop containing nucleoside triphosphate hydrolase	GO:0007165: signal transduction|GO:0007264: small GTPase mediated signal transduction	GO:0016020: membrane	GO:0005525: GTP binding
WBGene00222465	WBGene00241918	WBGene00015777	NA	IPR004686: Tricarboxylate/iron carrier	GO:0006811: ion transport|GO:0055085: transmembrane transport	GO:0016020: membrane	GO:0015075: ion transmembrane transporter activity
WBGene00222466	WBGene00241919	WBGene00004774	NA	IPR000980: SH2 domain|IPR001452: SH3 domain	NA	NA	GO:0005515: protein binding
WBGene00222469	WBGene00242598	WBGene00007591	ZIP Zinc transporter family protein	IPR003689: Zinc/iron permease	GO:0030001: metal ion transport|GO:0055085: transmembrane transport	GO:0016020: membrane	GO:0046873: metal ion transmembrane transporter activity
WBGene00222470	WBGene00242605	WBGene00007592	Conserved hypothetical protein, putative	NA	NA	NA	NA
WBGene00222471	WBGene00241267	WBGene00007593	NA	NA	NA	NA	NA
WBGene00222518	WBGene00240787	WBGene00010396	von Willebrand factor type A domain containing protein	IPR002035: von Willebrand factor, type A	NA	NA	NA
WBGene00222519	WBGene00240786	WBGene00015866	MGC53303 protein, putative	IPR019141: Protein of unknown function DUF2045	NA	NA	NA
WBGene00222520	WBGene00242057	WBGene00002123	NA	IPR000990: Innexin	NA	GO:0005921: gap junction	NA
WBGene00222532	WBGene00242501	WBGene00023491	Tetraspanin family protein	IPR000301: Tetraspanin|IPR008952: Tetraspanin, EC2 domain|IPR018499: Tetraspanin/Peripherin	NA	GO:0016021: integral component of membrane	NA
WBGene00222551	WBGene00242036	WBGene00001000	NA	IPR003598: Immunoglobulin subtype 2|IPR003599: Immunoglobulin subtype|IPR007110: Immunoglobulin-like domain|IPR013098: Immunoglobulin I-set|IPR013783: Immunoglobulin-like fold	NA	NA	GO:0005515: protein binding
WBGene00222554	WBGene00242136	WBGene00007664	NA	IPR000832: GPCR, family 2, secretin-like|IPR001879: GPCR, family 2, extracellular hormone receptor domain|IPR017981: GPCR, family 2-like|IPR017983: GPCR, family 2, secretin-like, conserved site	GO:0007166: cell surface receptor signaling pathway|GO:0007186: G-protein coupled receptor signaling pathway	GO:0016020: membrane|GO:0016021: integral component of membrane	GO:0004888: transmembrane signaling receptor activity|GO:0004930: G-protein coupled receptor activity
WBGene00222607	WBGene00241338	WBGene00006861	conserved hypothetical protein	IPR002048: EF-hand domain|IPR011992: EF-hand domain pair|IPR018247: EF-Hand 1, calcium-binding site	NA	NA	GO:0005509: calcium ion binding
WBGene00222640	WBGene00240912	WBGene00016110	NA	IPR000276: G protein-coupled receptor, rhodopsin-like|IPR000611: Neuropeptide Y receptor family|IPR017452: GPCR, rhodopsin-like, 7TM	GO:0007186: G-protein coupled receptor signaling pathway	GO:0016021: integral component of membrane	GO:0004930: G-protein coupled receptor activity|GO:0004983: neuropeptide Y receptor activity
WBGene00222674	WBGene00241730	WBGene00007750	NA	IPR003598: Immunoglobulin subtype 2|IPR003599: Immunoglobulin subtype|IPR003961: Fibronectin type III|IPR007110: Immunoglobulin-like domain|IPR013098: Immunoglobulin I-set|IPR013162: CD80-like, immunoglobulin C2-set|IPR013783: Immunoglobulin-like fold	NA	NA	GO:0005515: protein binding
WBGene00222691	WBGene00242087	WBGene00007774	NA	IPR010291: Ion channel regulatory protein, UNC-93|IPR020846: Major facilitator superfamily domain	NA	NA	NA
WBGene00222712	WBGene00242341	WBGene00016188	Probable exocyst complex component Sec15, putative	IPR007225: Exocyst complex component EXOC6/Sec15	GO:0006904: vesicle docking involved in exocytosis	GO:0000145: exocyst	NA
WBGene00222787	WBGene00241626	WBGene00007877	NA	IPR002110: Ankyrin repeat|IPR020683: Ankyrin repeat-containing domain	NA	NA	GO:0005515: protein binding
WBGene00222788	WBGene00242504	WBGene00007878	FLJ11259 protein, putative	IPR003780: COX15/CtaA family|IPR019402: Frag1/DRAM/Sfk1	GO:0006784: heme a biosynthetic process|GO:0055114: oxidation-reduction process	GO:0016021: integral component of membrane	GO:0016627: oxidoreductase activity, acting on the CH-CH group of donors
WBGene00222789	WBGene00242502	WBGene00006462	Ets-domain containing protein	IPR000418: Ets domain|IPR003118: Pointed domain|IPR011991: Winged helix-turn-helix DNA-binding domain|IPR013761: Sterile alpha motif/pointed domain	GO:0006355: regulation of transcription, DNA-templated	GO:0005634: nucleus	GO:0003700: transcription factor activity, sequence-specific DNA binding|GO:0043565: sequence-specific DNA binding
WBGene00222837	WBGene00241152	WBGene00016407	NA	IPR000571: Zinc finger, CCCH-type	NA	NA	GO:0046872: metal ion binding
WBGene00222845	WBGene00241567	WBGene00004682	NA	IPR008942: ENTH/VHS|IPR013809: ENTH domain	NA	NA	NA
WBGene00222932	WBGene00241687	WBGene00003377	NA	IPR001356: Homeobox domain|IPR009057: Homeobox domain-like|IPR017970: Homeobox, conserved site|IPR020479: Homeobox domain, metazoa	GO:0006355: regulation of transcription, DNA-templated	NA	GO:0003677: DNA binding|GO:0043565: sequence-specific DNA binding
WBGene00222963	WBGene00242428	WBGene00004349	Regulator of G protein signaling domain containing protein	IPR016137: RGS domain|IPR024066: RGS, subdomain 1	NA	NA	NA
WBGene00222972	WBGene00241911	WBGene00016600	NA	IPR000418: Ets domain|IPR011991: Winged helix-turn-helix DNA-binding domain	GO:0006355: regulation of transcription, DNA-templated	NA	GO:0003700: transcription factor activity, sequence-specific DNA binding|GO:0043565: sequence-specific DNA binding
WBGene00222973	WBGene00240632	WBGene00000039	NA	IPR001548: Peptidase M2, peptidyl-dipeptidase A|IPR006149: EB domain	GO:0006508: proteolysis	GO:0016020: membrane	GO:0008237: metallopeptidase activity|GO:0008241: peptidyl-dipeptidase activity
WBGene00222974	WBGene00241690	WBGene00000149	NA	IPR008154: Amyloidogenic glycoprotein, extracellular|IPR008155: Amyloidogenic glycoprotein|IPR011178: Amyloidogenic glycoprotein, copper-binding|IPR015849: Amyloidogenic glycoprotein, heparin-binding|IPR019543: Beta-amyloid precursor protein C-terminal|IPR019744: Amyloidogenic glycoprotein, extracellular domain conserved site|IPR024329: Amyloidogenic glycoprotein, E2 domain	NA	GO:0016021: integral component of membrane	GO:0008201: heparin binding|GO:0046914: transition metal ion binding
WBGene00222992	WBGene00242564	WBGene00016614	ttc15-prov protein, putative	IPR011990: Tetratricopeptide-like helical domain	NA	NA	GO:0005515: protein binding
WBGene00222994	WBGene00242611	WBGene00016619	Lectin C-type domain containing protein	IPR000859: CUB domain|IPR001304: C-type lectin-like|IPR016186: C-type lectin-like/link domain|IPR016187: C-type lectin fold|IPR018890: Uncharacterised protein family FAM171	NA	NA	NA
WBGene00223030	WBGene00241964	WBGene00002282	NA	IPR001611: Leucine-rich repeat|IPR003591: Leucine-rich repeat, typical subtype|IPR032675: Leucine-rich repeat domain, L domain-like	NA	NA	GO:0005515: protein binding
WBGene00223031	WBGene00241965	WBGene00006366	NA	IPR001611: Leucine-rich repeat|IPR003591: Leucine-rich repeat, typical subtype|IPR032675: Leucine-rich repeat domain, L domain-like	NA	NA	GO:0005515: protein binding
WBGene00223032	WBGene00241966	WBGene00008094	NA	IPR026854: Vacuolar protein sorting-associated protein 13, N-terminal domain	NA	NA	NA
WBGene00223033	WBGene00242319	WBGene00001325	NA	IPR025451: Domain of unknown function DUF4211	NA	NA	NA
WBGene00223051	WBGene00241913	WBGene00016704	NA	IPR029058: Alpha/Beta hydrolase fold	NA	NA	NA
WBGene00223052	WBGene00242310	WBGene00016706	NA	NA	NA	NA	NA
WBGene00223061	WBGene00241540	WBGene00016725	NA	IPR001660: Sterile alpha motif domain|IPR013761: Sterile alpha motif/pointed domain	NA	NA	GO:0005515: protein binding
WBGene00223108	WBGene00241295	WBGene00008214	NA	IPR011701: Major facilitator superfamily|IPR020846: Major facilitator superfamily domain	GO:0055085: transmembrane transport	GO:0016021: integral component of membrane	NA
WBGene00223109	WBGene00241536	WBGene00008215	NA	IPR002602: Domain of unknown function DB	NA	NA	NA
WBGene00223152	WBGene00241612	WBGene00000510	NA	IPR011009: Protein kinase-like domain	NA	NA	NA
WBGene00223153	WBGene00241675	WBGene00016866	NA	IPR000626: Ubiquitin domain|IPR029071: Ubiquitin-related domain|IPR032675: Leucine-rich repeat domain, L domain-like	NA	NA	GO:0005515: protein binding
WBGene00223155	WBGene00241680	WBGene00006680	NA	IPR003092: Two pore domain potassium channel, TASK family|IPR003280: Two pore domain potassium channel|IPR013099: Potassium channel domain	GO:0071805: potassium ion transmembrane transport	GO:0016020: membrane	GO:0005267: potassium channel activity
WBGene00223157	WBGene00242512	WBGene00016871	mKIAA0176 protein, putative	IPR000210: BTB/POZ domain|IPR003131: Potassium channel tetramerisation-type BTB domain|IPR011333: SKP1/BTB/POZ domain	GO:0051260: protein homooligomerization	NA	GO:0005515: protein binding
WBGene00223164	WBGene00242362	WBGene00008260	Hypothetical 34.8 kDa protein C28H8.5 in chromosome III, putative	IPR011038: Calycin-like|IPR014878: Domain of unknown function DUF1794	NA	NA	NA
WBGene00223169	WBGene00242189	WBGene00004370	Fibronectin type III domain containing protein	IPR003599: Immunoglobulin subtype|IPR003961: Fibronectin type III|IPR007110: Immunoglobulin-like domain|IPR013783: Immunoglobulin-like fold	NA	NA	GO:0005515: protein binding
WBGene00223190	WBGene00240711	WBGene00000367	cation channel family protein	IPR002077: Voltage-dependent calcium channel, alpha-1 subunit|IPR005445: Voltage-dependent calcium channel, T-type, alpha-1 subunit|IPR005821: Ion transport domain|IPR027359: Voltage-dependent channel, four helix bundle domain	GO:0006811: ion transport|GO:0055085: transmembrane transport|GO:0070588: calcium ion transmembrane transport	GO:0005891: voltage-gated calcium channel complex|GO:0016020: membrane	GO:0005216: ion channel activity|GO:0005245: voltage-gated calcium channel activity
WBGene00223196	WBGene00242013	WBGene00003729	NA	IPR004709: Na+/H+ exchanger|IPR006153: Cation/H+ exchanger	GO:0006812: cation transport|GO:0006814: sodium ion transport|GO:0006885: regulation of pH|GO:0055085: transmembrane transport	GO:0016021: integral component of membrane	GO:0015299: solute:proton antiporter activity|GO:0015385: sodium:proton antiporter activity
WBGene00223349	WBGene00240637	WBGene00004033	NA	IPR000008: C2 domain|IPR000719: Protein kinase domain|IPR000961: AGC-kinase, C-terminal|IPR002219: Protein kinase C-like, phorbol ester/diacylglycerol-binding domain|IPR008271: Serine/threonine-protein kinase, active site|IPR011009: Protein kinase-like domain|IPR014375: Protein kinase C, alpha/beta/gamma types|IPR017441: Protein kinase, ATP binding site|IPR020454: Diacylglycerol/phorbol-ester bin…	GO:0006468: protein phosphorylation|GO:0035556: intracellular signal transduction	NA	GO:0004672: protein kinase activity|GO:0004674: protein serine/threonine kinase activity|GO:0004697: protein kinase C activity|GO:0005515: protein binding|GO:0005524: ATP binding|GO:0008270: zinc ion binding
WBGene00223355	WBGene00242249	WBGene00003185	Dual specificity mitogen-activated protein kinase kinase 7. -TRUNCATED-, putative	IPR000719: Protein kinase domain|IPR008271: Serine/threonine-protein kinase, active site|IPR011009: Protein kinase-like domain|IPR017441: Protein kinase, ATP binding site	GO:0006468: protein phosphorylation	NA	GO:0004672: protein kinase activity|GO:0005524: ATP binding
WBGene00223387	WBGene00242109	WBGene00017157	NA	IPR000276: G protein-coupled receptor, rhodopsin-like|IPR017452: GPCR, rhodopsin-like, 7TM	GO:0007186: G-protein coupled receptor signaling pathway	GO:0016021: integral component of membrane	GO:0004930: G-protein coupled receptor activity
WBGene00223448	WBGene00240847	WBGene00008571	NA	IPR008795: Prominin	NA	GO:0016021: integral component of membrane	NA
WBGene00223458	WBGene00241457	WBGene00000422	NA	IPR018629: XK-related protein	NA	GO:0016021: integral component of membrane	NA
WBGene00223473	WBGene00242194	WBGene00008601	Mob1\/phocein family protein	IPR005301: MOB kinase activator family	NA	NA	NA
WBGene00223474	WBGene00241150	WBGene00006839	NA	IPR001781: Zinc finger, LIM-type|IPR003128: Villin headpiece	GO:0007010: cytoskeleton organization	NA	GO:0003779: actin binding|GO:0008270: zinc ion binding
WBGene00223479	WBGene00242103	WBGene00008622	NA	IPR000504: RNA recognition motif domain|IPR012677: Nucleotide-binding alpha-beta plait domain	NA	NA	GO:0000166: nucleotide binding|GO:0003676: nucleic acid binding
WBGene00223526	WBGene00241611	WBGene00017342	NA	IPR001841: Zinc finger, RING-type|IPR006573: Neuralized homology repeat (NHR) domain|IPR013083: Zinc finger, RING/FYVE/PHD-type	NA	NA	GO:0005515: protein binding|GO:0008270: zinc ion binding
WBGene00223581	WBGene00242074	WBGene00017400	NA	IPR004031: PMP-22/EMP/MP20/Claudin superfamily	NA	GO:0016021: integral component of membrane	NA
WBGene00223595	WBGene00240682	WBGene00006825	NA	NA	NA	NA	NA
WBGene00223606	WBGene00242337	WBGene00006468	RhoGEF domain containing protein	IPR000219: Dbl homology (DH) domain|IPR001478: PDZ domain|IPR001849: Pleckstrin homology domain|IPR002219: Protein kinase C-like, phorbol ester/diacylglycerol-binding domain|IPR011993: PH domain-like|IPR015212: Regulator of G protein signalling-like domain|IPR016137: RGS domain	GO:0035023: regulation of Rho protein signal transduction|GO:0035556: intracellular signal transduction	GO:0005737: cytoplasm	GO:0005089: Rho guanyl-nucleotide exchange factor activity|GO:0005515: protein binding
WBGene00223630	WBGene00241130	WBGene00006870	NA	IPR001356: Homeobox domain|IPR001523: Paired domain|IPR009057: Homeobox domain-like|IPR011991: Winged helix-turn-helix DNA-binding domain|IPR017970: Homeobox, conserved site	GO:0006355: regulation of transcription, DNA-templated	NA	GO:0003677: DNA binding|GO:0043565: sequence-specific DNA binding
WBGene00223631	WBGene00241574	WBGene00008805	NA	IPR001164: Arf GTPase activating protein|IPR013724: GIT, Spa2 homology (SHD) domain|IPR020683: Ankyrin repeat-containing domain|IPR022018: ARF GTPase-activating protein GIT1, C-terminal|IPR032352: Arf GTPase-activating protein GIT1/2, coiled-coil domain	NA	NA	GO:0005096: GTPase activator activity
WBGene00223640	WBGene00242578	WBGene00006610	Trehalase family protein	IPR001661: Glycoside hydrolase, family 37|IPR008928: Six-hairpin glycosidase-like|IPR018232: Glycoside hydrolase, family 37, conserved site	GO:0005991: trehalose metabolic process	NA	GO:0003824: catalytic activity|GO:0004555: alpha,alpha-trehalase activity
WBGene00223641	WBGene00241324	WBGene00004719	conserved hypothetical protein	IPR000719: Protein kinase domain|IPR008271: Serine/threonine-protein kinase, active site|IPR011009: Protein kinase-like domain|IPR017441: Protein kinase, ATP binding site	GO:0006468: protein phosphorylation	NA	GO:0004672: protein kinase activity|GO:0005524: ATP binding
WBGene00223643	WBGene00240634	WBGene00001052	NA	IPR000276: G protein-coupled receptor, rhodopsin-like|IPR017452: GPCR, rhodopsin-like, 7TM	GO:0007186: G-protein coupled receptor signaling pathway	GO:0016021: integral component of membrane	GO:0004930: G-protein coupled receptor activity
WBGene00223672	WBGene00242594	WBGene00017530	C19orf28 protein, putative	IPR020846: Major facilitator superfamily domain	NA	NA	NA
WBGene00223687	WBGene00241906	WBGene00008925	NA	IPR011989: Armadillo-like helical|IPR029058: Alpha/Beta hydrolase fold	NA	NA	NA
WBGene00223703	WBGene00242264	WBGene00001674	Guanine nucleotide-binding protein alpha-12 subunit, putative	IPR000469: G-protein alpha subunit, group 12/13|IPR001019: Guanine nucleotide binding protein (G-protein), alpha subunit|IPR011025: G protein alpha subunit, helical insertion|IPR027417: P-loop containing nucleoside triphosphate hydrolase	GO:0007165: signal transduction|GO:0007186: G-protein coupled receptor signaling pathway|GO:0007264: small GTPase mediated signal transduction	NA	GO:0001664: G-protein coupled receptor binding|GO:0003924: GTPase activity|GO:0004871: signal transducer activity|GO:0005525: GTP binding|GO:0019001: guanyl nucleotide binding|GO:0031683: G-protein beta/gamma-subunit complex binding
WBGene00223707	WBGene00240615	WBGene00001708	NA	IPR000239: GPCR kinase|IPR000719: Protein kinase domain|IPR000961: AGC-kinase, C-terminal|IPR008271: Serine/threonine-protein kinase, active site|IPR011009: Protein kinase-like domain|IPR016137: RGS domain|IPR017441: Protein kinase, ATP binding site	GO:0006468: protein phosphorylation|GO:0007165: signal transduction	NA	GO:0004672: protein kinase activity|GO:0004674: protein serine/threonine kinase activity|GO:0004703: G-protein coupled receptor kinase activity|GO:0005524: ATP binding
WBGene00223714	WBGene00242430	WBGene00008957	Globin family protein	IPR000971: Globin|IPR009050: Globin-like|IPR012292: Globin, structural domain	NA	NA	GO:0019825: oxygen binding|GO:0020037: heme binding
WBGene00223718	WBGene00242472	WBGene00001994	Homeodomain interacting protein kinase protein 1, isoform b, putative	IPR000719: Protein kinase domain|IPR008271: Serine/threonine-protein kinase, active site|IPR011009: Protein kinase-like domain	GO:0006468: protein phosphorylation	NA	GO:0004672: protein kinase activity|GO:0005524: ATP binding
WBGene00223723	WBGene00241960	WBGene00008974	NA	IPR000195: Rab-GTPase-TBC domain|IPR001763: Rhodanese-like domain	NA	NA	NA
WBGene00223724	WBGene00241973	WBGene00008975	NA	IPR015915: Kelch-type beta propeller	NA	NA	GO:0005515: protein binding
WBGene00223725	WBGene00242052	WBGene00004317	NA	IPR026147: Rab3 GTPase-activating protein catalytic subunit	NA	NA	GO:0005096: GTPase activator activity
WBGene00223727	WBGene00241069	WBGene00008979	NA	IPR002067: Mitochondrial carrier protein|IPR018108: Mitochondrial substrate/solute carrier|IPR023395: Mitochondrial carrier domain	GO:0055085: transmembrane transport	NA	NA
WBGene00223763	WBGene00242060	WBGene00017687	NA	IPR000418: Ets domain|IPR003118: Pointed domain|IPR011991: Winged helix-turn-helix DNA-binding domain|IPR013761: Sterile alpha motif/pointed domain	GO:0006355: regulation of transcription, DNA-templated	GO:0005634: nucleus	GO:0003700: transcription factor activity, sequence-specific DNA binding|GO:0043565: sequence-specific DNA binding
WBGene00223788	WBGene00242562	WBGene00002125	Innexin inx-3, putative	IPR000990: Innexin	NA	GO:0005921: gap junction	NA
WBGene00223836	WBGene00241622	WBGene00000899	NA	IPR001132: SMAD domain, Dwarfin-type|IPR003619: MAD homology 1, Dwarfin-type|IPR008984: SMAD/FHA domain|IPR013019: MAD homology, MH1|IPR017855: SMAD domain-like	GO:0006355: regulation of transcription, DNA-templated|GO:0007179: transforming growth factor beta receptor signaling pathway	GO:0005622: intracellular|GO:0005667: transcription factor complex	GO:0003700: transcription factor activity, sequence-specific DNA binding|GO:0005515: protein binding
WBGene00223977	WBGene00241961	WBGene00004036	NA	IPR000008: C2 domain|IPR000159: Ras-associating (RA) domain|IPR000909: Phosphatidylinositol-specific phospholipase C, X domain|IPR001192: Phosphoinositide phospholipase C family|IPR001711: Phospholipase C, phosphatidylinositol-specific, Y domain|IPR001895: Ras guanine-nucleotide exchange factors catalytic domain|IPR011992: EF-hand domain pair|IPR011993: PH domain-like|IPR015359: Phosphoinositide-…	GO:0006629: lipid metabolic process|GO:0007165: signal transduction|GO:0007264: small GTPase mediated signal transduction|GO:0035556: intracellular signal transduction	NA	GO:0004435: phosphatidylinositol phospholipase C activity|GO:0005085: guanyl-nucleotide exchange factor activity|GO:0005515: protein binding|GO:0008081: phosphoric diester hydrolase activity
WBGene00224046	WBGene00242174	WBGene00006432	NA	IPR000742: EGF-like domain|IPR000859: CUB domain|IPR002049: Laminin EGF domain|IPR011043: Galactose oxidase/kelch, beta-propeller|IPR013032: EGF-like, conserved site|IPR015915: Kelch-type beta propeller|IPR016201: PSI domain|IPR033760: Integrin beta N-terminal	NA	NA	GO:0005515: protein binding
WBGene00224178	WBGene00240854	WBGene00003555	CUB domain containing protein	IPR000152: EGF-type aspartate/asparagine hydroxylation site|IPR000742: EGF-like domain|IPR000859: CUB domain|IPR001506: Peptidase M12A|IPR001881: EGF-like calcium-binding domain|IPR006026: Peptidase, metallopeptidase|IPR013032: EGF-like, conserved site|IPR015446: Bone morphogenetic protein 1/tolloid-like protein|IPR018097: EGF-like calcium-binding, conserved site|IPR024079: Metallopeptidase, cata…	GO:0006508: proteolysis	NA	GO:0004222: metalloendopeptidase activity|GO:0005509: calcium ion binding|GO:0005515: protein binding|GO:0008237: metallopeptidase activity|GO:0008270: zinc ion binding
WBGene00224179	WBGene00240858	WBGene00018187	NA	IPR002108: Actin-depolymerising factor homology domain|IPR029006: ADF-H/Gelsolin-like domain	NA	GO:0005622: intracellular	GO:0003779: actin binding
WBGene00224183	WBGene00241779	WBGene00001185	NA	IPR002209: Fibroblast growth factor family|IPR008996: Cytokine IL1/FGF	NA	NA	GO:0008083: growth factor activity
WBGene00224187	WBGene00242307	WBGene00009552	Phosphatidylinositol 3- and 4-kinase family protein	IPR000008: C2 domain|IPR000341: Phosphatidylinositol 3-kinase Ras-binding (PI3K RBD) domain|IPR000403: Phosphatidylinositol 3-/4-kinase, catalytic domain|IPR001263: Phosphoinositide 3-kinase, accessory (PIK) domain|IPR001683: Phox homologous domain|IPR002420: Phosphatidylinositol 3-kinase, C2 domain|IPR011009: Protein kinase-like domain|IPR016024: Armadillo-type fold|IPR018936: Phosphatidylinosit…	NA	NA	GO:0005488: binding|GO:0005515: protein binding|GO:0016301: kinase activity|GO:0035091: phosphatidylinositol binding
WBGene00224199	WBGene00241938	WBGene00006640	NA	IPR000301: Tetraspanin|IPR008952: Tetraspanin, EC2 domain|IPR018499: Tetraspanin/Peripherin	NA	GO:0016021: integral component of membrane	NA
WBGene00224210	WBGene00242014	WBGene00018213	NA	IPR001680: WD40 repeat|IPR015943: WD40/YVTN repeat-like-containing domain|IPR017986: WD40-repeat-containing domain	NA	NA	GO:0005515: protein binding
WBGene00224216	WBGene00241067	WBGene00018226	NA	IPR004843: Calcineurin-like phosphoesterase domain, ApaH type|IPR029052: Metallo-dependent phosphatase-like	NA	NA	GO:0016787: hydrolase activity
WBGene00224220	WBGene00241978	WBGene00000822	NA	IPR001393: Calsequestrin|IPR012336: Thioredoxin-like fold	NA	NA	GO:0005509: calcium ion binding
WBGene00224221	WBGene00241739	WBGene00004854	NA	IPR000152: EGF-type aspartate/asparagine hydroxylation site|IPR000372: Leucine-rich repeat N-terminal domain|IPR000483: Cysteine-rich flanking region, C-terminal|IPR000742: EGF-like domain|IPR001611: Leucine-rich repeat|IPR001791: Laminin G domain|IPR001881: EGF-like calcium-binding domain|IPR003591: Leucine-rich repeat, typical subtype|IPR006207: Cystine knot, C-terminal|IPR013032: EGF-like, con…	NA	NA	GO:0005509: calcium ion binding|GO:0005515: protein binding
WBGene00224222	WBGene00242146	WBGene00009574	NA	IPR005178: Organic solute transporter subunit alpha/Transmembrane protein 184	NA	NA	NA
WBGene00224249	WBGene00242009	WBGene00006746	NA	IPR001134: Netrin domain|IPR002049: Laminin EGF domain|IPR008211: Laminin, N-terminal|IPR008979: Galactose-binding domain-like|IPR008993: Tissue inhibitor of metalloproteinases-like, OB-fold|IPR013032: EGF-like, conserved site|IPR018933: Netrin module, non-TIMP type	NA	NA	GO:0005515: protein binding
WBGene00224251	WBGene00241957	WBGene00018281	NA	IPR000195: Rab-GTPase-TBC domain|IPR001452: SH3 domain|IPR004012: RUN domain	NA	NA	GO:0005515: protein binding
WBGene00224253	WBGene00241669	WBGene00006942	NA	IPR003598: Immunoglobulin subtype 2|IPR003599: Immunoglobulin subtype|IPR003961: Fibronectin type III|IPR007110: Immunoglobulin-like domain|IPR013098: Immunoglobulin I-set|IPR013106: Immunoglobulin V-set domain|IPR013783: Immunoglobulin-like fold	NA	NA	GO:0005515: protein binding
WBGene00224264	WBGene00242020	WBGene00009625	NA	NA	NA	NA	NA
WBGene00224287	WBGene00240609	WBGene00009628	NA	IPR004838: Aminotransferases, class-I, pyridoxal-phosphate-binding site|IPR004839: Aminotransferase, class I/classII|IPR005957: Tyrosine aminotransferase|IPR005958: Tyrosine/nicotianamine aminotransferase|IPR015421: Pyridoxal phosphate-dependent transferase, major region, subdomain 1|IPR015422: Pyridoxal phosphate-dependent transferase, subdomain 2|IPR015424: Pyridoxal phosphate-dependent transfe…	GO:0006520: cellular amino acid metabolic process|GO:0009058: biosynthetic process|GO:0009072: aromatic amino acid family metabolic process	NA	GO:0003824: catalytic activity|GO:0004838: L-tyrosine:2-oxoglutarate aminotransferase activity|GO:0008483: transaminase activity|GO:0030170: pyridoxal phosphate binding
WBGene00224288	WBGene00242348	WBGene00009632	NA	IPR006990: Tweety	NA	NA	NA
WBGene00224311	WBGene00241724	WBGene00003245	NA	IPR000859: CUB domain|IPR002172: Low-density lipoprotein (LDL) receptor class A repeat	NA	NA	GO:0005515: protein binding
WBGene00224338	WBGene00241936	WBGene00009674	NA	IPR002048: EF-hand domain|IPR011992: EF-hand domain pair|IPR018247: EF-Hand 1, calcium-binding site	NA	NA	GO:0005509: calcium ion binding
WBGene00224362	WBGene00242357	WBGene00018467	Protein kinase C and casein kinase substrate in neurons protein 2, putative	IPR001060: FCH domain|IPR001452: SH3 domain|IPR031160: F-BAR domain	NA	NA	GO:0005515: protein binding
WBGene00224367	WBGene00241382	WBGene00009726	NA	IPR000195: Rab-GTPase-TBC domain	NA	NA	NA
WBGene00224409	WBGene00241303	WBGene00002203	NA	IPR000719: Protein kinase domain|IPR008271: Serine/threonine-protein kinase, active site|IPR011009: Protein kinase-like domain|IPR017441: Protein kinase, ATP binding site	GO:0006468: protein phosphorylation	NA	GO:0004672: protein kinase activity|GO:0005524: ATP binding
WBGene00224412	WBGene00241302	WBGene00004375	NA	IPR001194: DENN domain|IPR005112: dDENN domain|IPR005113: uDENN domain	NA	NA	NA
WBGene00224430	WBGene00241742	WBGene00009799	NA	IPR006028: Gamma-aminobutyric acid A receptor/Glycine receptor alpha|IPR006029: Neurotransmitter-gated ion-channel transmembrane domain|IPR006201: Neurotransmitter-gated ion-channel|IPR006202: Neurotransmitter-gated ion-channel ligand-binding domain|IPR018000: Neurotransmitter-gated ion-channel, conserved site	GO:0006810: transport|GO:0006811: ion transport	GO:0016020: membrane|GO:0016021: integral component of membrane	GO:0005230: extracellular ligand-gated ion channel activity
WBGene00224432	WBGene00242235	WBGene00009800	RhoGAP domain containing protein	IPR000198: Rho GTPase-activating protein domain|IPR001452: SH3 domain|IPR008936: Rho GTPase activation protein|IPR011511: Variant SH3 domain	GO:0007165: signal transduction	NA	GO:0005515: protein binding
WBGene00224459	WBGene00241202	WBGene00009843	NA	IPR000177: Apple domain|IPR003609: PAN/Apple domain	GO:0006508: proteolysis	GO:0005576: extracellular region	GO:0005515: protein binding
WBGene00224460	WBGene00242055	WBGene00001668	NA	IPR001019: Guanine nucleotide binding protein (G-protein), alpha subunit|IPR011025: G protein alpha subunit, helical insertion|IPR027417: P-loop containing nucleoside triphosphate hydrolase	GO:0007165: signal transduction|GO:0007186: G-protein coupled receptor signaling pathway	NA	GO:0003924: GTPase activity|GO:0004871: signal transducer activity|GO:0019001: guanyl nucleotide binding|GO:0031683: G-protein beta/gamma-subunit complex binding
WBGene00224463	WBGene00242152	WBGene00001957	NA	IPR011598: Myc-type, basic helix-loop-helix (bHLH) domain	NA	NA	GO:0046983: protein dimerization activity
WBGene00224492	WBGene00242031	WBGene00006424	NA	IPR006139: D-isomer specific 2-hydroxyacid dehydrogenase, catalytic domain|IPR006140: D-isomer specific 2-hydroxyacid dehydrogenase, NAD-binding domain|IPR006612: Zinc finger, C2CH-type|IPR016040: NAD(P)-binding domain|IPR029752: D-isomer specific 2-hydroxyacid dehydrogenase, NAD-binding domain conserved site 1	GO:0008152: metabolic process|GO:0055114: oxidation-reduction process	NA	GO:0003676: nucleic acid binding|GO:0016616: oxidoreductase activity, acting on the CH-OH group of donors, NAD or NADP as acceptor|GO:0051287: NAD binding
WBGene00224498	WBGene00241296	WBGene00018654	NA	IPR003131: Potassium channel tetramerisation-type BTB domain|IPR011333: SKP1/BTB/POZ domain	GO:0051260: protein homooligomerization	NA	NA
WBGene00224499	WBGene00242048	WBGene00018657	NA	IPR002123: Phospholipid/glycerol acyltransferase	GO:0008152: metabolic process	NA	GO:0016746: transferase activity, transferring acyl groups
WBGene00224505	WBGene00242384	WBGene00003776	myosin heavy chain, nonmuscle type 1, putative	IPR000048: IQ motif, EF-hand binding site|IPR001609: Myosin head, motor domain|IPR002928: Myosin tail|IPR004009: Myosin, N-terminal, SH3-like|IPR027401: Myosin-like IQ motif-containing domain|IPR027417: P-loop containing nucleoside triphosphate hydrolase	NA	GO:0016459: myosin complex	GO:0003774: motor activity|GO:0005515: protein binding|GO:0005524: ATP binding
WBGene00224526	WBGene00241777	WBGene00018703	NA	IPR011993: PH domain-like|IPR019160: Exocyst complex component Sec3, C-terminal|IPR028258: Exocyst complex component Sec3, PIP2-binding N-terminal domain	GO:0006887: exocytosis	GO:0000145: exocyst	NA
WBGene00224535	WBGene00242398	WBGene00018719	C2 domain containing protein	IPR000008: C2 domain|IPR002765: Uncharacterised protein family UPF0145	NA	NA	GO:0005515: protein binding
WBGene00224544	WBGene00242187	WBGene00018728	G-protein coupled receptor, putative	IPR000276: G protein-coupled receptor, rhodopsin-like|IPR017452: GPCR, rhodopsin-like, 7TM	GO:0007186: G-protein coupled receptor signaling pathway	GO:0016021: integral component of membrane	GO:0004930: G-protein coupled receptor activity
WBGene00224553	WBGene00242023	WBGene00018743	NA	IPR004031: PMP-22/EMP/MP20/Claudin superfamily	NA	GO:0016021: integral component of membrane	NA
WBGene00224601	WBGene00242254	WBGene00010028	conserved hypothetical protein,hypothetical protein	IPR001841: Zinc finger, RING-type|IPR013083: Zinc finger, RING/FYVE/PHD-type|IPR017907: Zinc finger, RING-type, conserved site	NA	NA	GO:0005515: protein binding|GO:0008270: zinc ion binding
WBGene00224633	WBGene00241511	WBGene00004313	NA	IPR001680: WD40 repeat|IPR015943: WD40/YVTN repeat-like-containing domain|IPR017986: WD40-repeat-containing domain|IPR019775: WD40 repeat, conserved site|IPR022033: RAVE complex protein Rav1 C-terminal	NA	NA	GO:0005515: protein binding
WBGene00224634	WBGene00241972	WBGene00010059	NA	NA	NA	NA	NA
WBGene00224753	WBGene00241619	WBGene00018987	NA	IPR000664: Lethal(2) giant larvae protein|IPR001680: WD40 repeat|IPR011047: Quinoprotein alcohol dehydrogenase-like superfamily|IPR013577: Lethal giant larvae homologue 2|IPR015943: WD40/YVTN repeat-like-containing domain	NA	NA	GO:0005515: protein binding
WBGene00224788	WBGene00242479	WBGene00003554	CUB domain containing protein	IPR001506: Peptidase M12A|IPR006026: Peptidase, metallopeptidase|IPR017050: Metallopeptidase, nematode|IPR024079: Metallopeptidase, catalytic domain|IPR034035: Astacin-like metallopeptidase domain	GO:0006508: proteolysis|GO:0018996: molting cycle, collagen and cuticulin-based cuticle	NA	GO:0004222: metalloendopeptidase activity|GO:0008237: metallopeptidase activity|GO:0008270: zinc ion binding
WBGene00224795	WBGene00241988	WBGene00002261	NA	NA	NA	NA	NA
WBGene00224796	WBGene00242054	WBGene00001184	NA	IPR000719: Protein kinase domain|IPR001245: Serine-threonine/tyrosine-protein kinase, catalytic domain|IPR003598: Immunoglobulin subtype 2|IPR003599: Immunoglobulin subtype|IPR007110: Immunoglobulin-like domain|IPR008266: Tyrosine-protein kinase, active site|IPR011009: Protein kinase-like domain|IPR013098: Immunoglobulin I-set|IPR013783: Immunoglobulin-like fold|IPR020635: Tyrosine-protein kinase…	GO:0006468: protein phosphorylation	NA	GO:0004672: protein kinase activity|GO:0004713: protein tyrosine kinase activity|GO:0005515: protein binding|GO:0005524: ATP binding
WBGene00224861	WBGene00240589	WBGene00010335	NA	IPR003131: Potassium channel tetramerisation-type BTB domain|IPR011333: SKP1/BTB/POZ domain	GO:0051260: protein homooligomerization	NA	NA
WBGene00224867	WBGene00241916	WBGene00006364	NA	IPR001660: Sterile alpha motif domain|IPR013761: Sterile alpha motif/pointed domain	NA	NA	GO:0005515: protein binding
WBGene00224878	WBGene00242543	WBGene00010356	Protein FAM20C precursor, putative	IPR009581: FAM20, C-terminal	NA	NA	NA
WBGene00224884	WBGene00242554	WBGene00019160	NA	NA	NA	NA	NA
WBGene00224917	WBGene00241294	WBGene00019211	NA	IPR005036: CBM21 (carbohydrate binding type-21) domain	NA	NA	GO:0005515: protein binding
WBGene00224931	WBGene00240618	WBGene00019227	NA	IPR006644: Dystroglycan-type cadherin-like|IPR008908: Sarcoglycan alpha/epsilon|IPR013783: Immunoglobulin-like fold|IPR015919: Cadherin-like	NA	GO:0016012: sarcoglycan complex|GO:0016020: membrane	GO:0005509: calcium ion binding
WBGene00224944	WBGene00240644	WBGene00019249	NA	IPR000504: RNA recognition motif domain|IPR012677: Nucleotide-binding alpha-beta plait domain	NA	NA	GO:0000166: nucleotide binding|GO:0003676: nucleic acid binding
WBGene00224945	WBGene00240818	WBGene00003477	Myotubularin-related family protein	IPR001194: DENN domain|IPR001849: Pleckstrin homology domain|IPR002219: Protein kinase C-like, phorbol ester/diacylglycerol-binding domain|IPR004182: GRAM domain|IPR005112: dDENN domain|IPR005113: uDENN domain|IPR010569: Myotubularin-like phosphatase domain|IPR011993: PH domain-like|IPR022096: SBF1/SBF2 domain|IPR029021: Protein-tyrosine phosphatase-like	GO:0035556: intracellular signal transduction	NA	NA
WBGene00224959	WBGene00240591	WBGene00003965	NA	IPR000719: Protein kinase domain|IPR008271: Serine/threonine-protein kinase, active site|IPR011009: Protein kinase-like domain|IPR011993: PH domain-like|IPR017441: Protein kinase, ATP binding site|IPR033931: PDK1-type, PH domain	GO:0006468: protein phosphorylation	NA	GO:0004672: protein kinase activity|GO:0005524: ATP binding
WBGene00224960	WBGene00242586	WBGene00019272	PAN domain containing protein	IPR000884: Thrombospondin type-1 (TSP1) repeat|IPR003609: PAN/Apple domain	NA	NA	NA
WBGene00224981	WBGene00242209	WBGene00019287	Hypothetical 36.5 kDa protein K01A12.3 in chromosome X, putative	IPR000276: G protein-coupled receptor, rhodopsin-like|IPR017452: GPCR, rhodopsin-like, 7TM|IPR019430: 7TM GPCR, serpentine receptor class x (Srx)	GO:0007186: G-protein coupled receptor signaling pathway	GO:0016021: integral component of membrane	GO:0004930: G-protein coupled receptor activity
WBGene00225022	WBGene00241466	WBGene00019317	NA	IPR001806: Small GTPase superfamily|IPR005225: Small GTP-binding protein domain|IPR027417: P-loop containing nucleoside triphosphate hydrolase	GO:0007264: small GTPase mediated signal transduction	NA	GO:0005525: GTP binding
WBGene00225023	WBGene00242223	WBGene00001844	High temperature-induced dauer formation protein 1, isoform b, putative	IPR016024: Armadillo-type fold	NA	NA	GO:0005488: binding
WBGene00225024	WBGene00242218	WBGene00019320	CX module family protein	IPR002619: Domain of unknown function CX	NA	NA	NA
WBGene00225025	WBGene00241532	WBGene00006365	NA	IPR003598: Immunoglobulin subtype 2|IPR003599: Immunoglobulin subtype|IPR007110: Immunoglobulin-like domain|IPR013098: Immunoglobulin I-set|IPR013162: CD80-like, immunoglobulin C2-set|IPR013783: Immunoglobulin-like fold	NA	NA	GO:0005515: protein binding
WBGene00225032	WBGene00242536	WBGene00019345	RIKEN cDNA 2810439K08, putative	IPR031926: Transmembrane protein 135, N-terminal domain	NA	NA	NA
WBGene00225035	WBGene00241826	WBGene00001032	NA	IPR001623: DnaJ domain	NA	NA	NA
WBGene00225038	WBGene00241701	WBGene00000450	NA	IPR000047: Helix-turn-helix motif|IPR001356: Homeobox domain|IPR009057: Homeobox domain-like|IPR017970: Homeobox, conserved site|IPR020479: Homeobox domain, metazoa	GO:0006355: regulation of transcription, DNA-templated	NA	GO:0003677: DNA binding|GO:0043565: sequence-specific DNA binding
WBGene00225085	WBGene00242552	WBGene00019403	conserved hypothetical protein	IPR029071: Ubiquitin-related domain	NA	NA	NA
WBGene00225086	WBGene00241213	WBGene00003986	NA	IPR010645: Uncharacterised MFS-type transporter YbfB|IPR011701: Major facilitator superfamily|IPR020846: Major facilitator superfamily domain	GO:0055085: transmembrane transport	GO:0016021: integral component of membrane	NA
WBGene00225213	WBGene00242076	WBGene00010716	NA	IPR002495: Glycosyl transferase, family 8|IPR029044: Nucleotide-diphospho-sugar transferases	NA	NA	GO:0016757: transferase activity, transferring glycosyl groups
WBGene00225215	WBGene00242168	WBGene00019570	NA	IPR002035: von Willebrand factor, type A	NA	NA	NA
WBGene00225216	WBGene00241187	WBGene00004369	NA	IPR003598: Immunoglobulin subtype 2|IPR003599: Immunoglobulin subtype|IPR003961: Fibronectin type III|IPR007110: Immunoglobulin-like domain|IPR013151: Immunoglobulin|IPR013783: Immunoglobulin-like fold	NA	NA	GO:0005515: protein binding
WBGene00225236	WBGene00242166	WBGene00000295	NA	IPR000626: Ubiquitin domain|IPR011701: Major facilitator superfamily|IPR020846: Major facilitator superfamily domain|IPR029071: Ubiquitin-related domain	GO:0055085: transmembrane transport	GO:0016021: integral component of membrane	GO:0005515: protein binding
WBGene00225271	WBGene00242004	WBGene00007284	NA	IPR009613: Lipase maturation factor|IPR012336: Thioredoxin-like fold	NA	NA	NA
WBGene00225321	WBGene00242305	WBGene00002150	NA	IPR013518: Potassium channel, inwardly rectifying, Kir, cytoplasmic|IPR014756: Immunoglobulin E-set|IPR016449: Potassium channel, inwardly rectifying, Kir	GO:0006813: potassium ion transport	GO:0016021: integral component of membrane	GO:0005242: inward rectifier potassium channel activity
WBGene00225322	WBGene00242309	WBGene00004829	signal transduction protein CBL-B, putative	IPR000980: SH2 domain|IPR001841: Zinc finger, RING-type|IPR003153: Adaptor protein Cbl, N-terminal helical|IPR011992: EF-hand domain pair|IPR013083: Zinc finger, RING/FYVE/PHD-type|IPR014741: Adaptor protein Cbl, EF hand-like|IPR014742: Adaptor protein Cbl, SH2-like domain|IPR017907: Zinc finger, RING-type, conserved site|IPR024159: Adaptor protein Cbl, PTB domain	GO:0007166: cell surface receptor signaling pathway	GO:0005634: nucleus	GO:0001784: phosphotyrosine binding|GO:0004871: signal transducer activity|GO:0005509: calcium ion binding|GO:0005515: protein binding|GO:0008270: zinc ion binding
WBGene00225335	WBGene00241914	WBGene00019748	NA	IPR015412: Autophagy-related, C-terminal|IPR026854: Vacuolar protein sorting-associated protein 13, N-terminal domain	NA	NA	NA
WBGene00225337	WBGene00242399	WBGene00001572	NA	NA	NA	NA	NA
WBGene00225348	WBGene00242203	WBGene00006475	NA	IPR000276: G protein-coupled receptor, rhodopsin-like|IPR017452: GPCR, rhodopsin-like, 7TM	GO:0007186: G-protein coupled receptor signaling pathway	GO:0016021: integral component of membrane	GO:0004930: G-protein coupled receptor activity
WBGene00225349	WBGene00242151	WBGene00019759	NA	IPR006149: EB domain|IPR006150: Cysteine-rich repeat|IPR009030: Growth factor receptor cysteine-rich domain	NA	NA	NA
WBGene00225350	WBGene00242195	WBGene00019760	EF hand family protein	IPR002048: EF-hand domain|IPR011992: EF-hand domain pair|IPR018247: EF-Hand 1, calcium-binding site	NA	NA	GO:0005509: calcium ion binding
WBGene00225368	WBGene00240685	WBGene00004011	NA	IPR001356: Homeobox domain|IPR009057: Homeobox domain-like|IPR017970: Homeobox, conserved site|IPR020479: Homeobox domain, metazoa	GO:0006355: regulation of transcription, DNA-templated	NA	GO:0003677: DNA binding|GO:0043565: sequence-specific DNA binding
WBGene00225454	WBGene00240603	WBGene00003163	NA	IPR011598: Myc-type, basic helix-loop-helix (bHLH) domain	NA	NA	GO:0046983: protein dimerization activity
WBGene00225458	WBGene00241940	WBGene00004758	NA	IPR000719: Protein kinase domain|IPR001245: Serine-threonine/tyrosine-protein kinase, catalytic domain|IPR008271: Serine/threonine-protein kinase, active site|IPR011009: Protein kinase-like domain|IPR017441: Protein kinase, ATP binding site	GO:0006468: protein phosphorylation	NA	GO:0004672: protein kinase activity|GO:0005524: ATP binding
WBGene00225464	WBGene00240701	WBGene00019868	NA	NA	NA	NA	NA
WBGene00225522	WBGene00242173	WBGene00006881	NA	IPR001356: Homeobox domain|IPR009057: Homeobox domain-like|IPR017970: Homeobox, conserved site|IPR020479: Homeobox domain, metazoa	GO:0006355: regulation of transcription, DNA-templated	NA	GO:0003677: DNA binding|GO:0043565: sequence-specific DNA binding
WBGene00225532	WBGene00242542	WBGene00006747	Innexin unc-7, putative	IPR000990: Innexin	NA	GO:0005921: gap junction	NA
WBGene00225538	WBGene00241744	WBGene00002190	NA	IPR000595: Cyclic nucleotide-binding domain|IPR006311: Twin-arginine translocation pathway, signal sequence|IPR012198: cAMP-dependent protein kinase regulatory subunit|IPR014710: RmlC-like jelly roll fold|IPR018488: Cyclic nucleotide-binding, conserved site|IPR018490: Cyclic nucleotide-binding-like	GO:0001932: regulation of protein phosphorylation	GO:0005952: cAMP-dependent protein kinase complex	GO:0008603: cAMP-dependent protein kinase regulator activity
WBGene00225580	WBGene00241993	WBGene00003600	NA	IPR000536: Nuclear hormone receptor, ligand-binding domain|IPR001628: Zinc finger, nuclear hormone receptor-type|IPR001723: Nuclear hormone receptor|IPR013088: Zinc finger, NHR/GATA-type	GO:0006355: regulation of transcription, DNA-templated|GO:0043401: steroid hormone mediated signaling pathway	GO:0005634: nucleus	GO:0003677: DNA binding|GO:0003700: transcription factor activity, sequence-specific DNA binding|GO:0003707: steroid hormone receptor activity|GO:0008270: zinc ion binding|GO:0043565: sequence-specific DNA binding
WBGene00225632	WBGene00242150	WBGene00006749	NA	IPR000990: Innexin	NA	GO:0005921: gap junction	NA
WBGene00225722	WBGene00242326	WBGene00011315	helix-turn-helix, Psq domain containing protein	IPR007889: DNA binding HTH domain, Psq-type|IPR009057: Homeobox domain-like	NA	NA	GO:0003677: DNA binding
WBGene00225780	WBGene00241062	WBGene00020194	NA	NA	NA	NA	NA
WBGene00225781	WBGene00240723	WBGene00003630	Nuclear hormone receptor family member nhr-40, putative	IPR000536: Nuclear hormone receptor, ligand-binding domain|IPR001628: Zinc finger, nuclear hormone receptor-type|IPR001723: Nuclear hormone receptor|IPR013088: Zinc finger, NHR/GATA-type	GO:0006355: regulation of transcription, DNA-templated|GO:0043401: steroid hormone mediated signaling pathway	GO:0005634: nucleus	GO:0003677: DNA binding|GO:0003700: transcription factor activity, sequence-specific DNA binding|GO:0003707: steroid hormone receptor activity|GO:0008270: zinc ion binding|GO:0043565: sequence-specific DNA binding
WBGene00225783	WBGene00240665	WBGene00004145	NA	IPR003034: SAP domain|IPR004018: RPEL repeat	NA	NA	NA
WBGene00225803	WBGene00241313	WBGene00003149	NA	IPR000719: Protein kinase domain|IPR008271: Serine/threonine-protein kinase, active site|IPR011009: Protein kinase-like domain|IPR017441: Protein kinase, ATP binding site	GO:0006468: protein phosphorylation	NA	GO:0004672: protein kinase activity|GO:0005524: ATP binding
WBGene00225804	WBGene00241049	WBGene00001329	NA	IPR003903: Ubiquitin interacting motif|IPR008942: ENTH/VHS|IPR013809: ENTH domain	NA	NA	NA
WBGene00225814	WBGene00242550	WBGene00011440	Sideroflexin 1, putative	IPR004686: Tricarboxylate/iron carrier	GO:0006811: ion transport|GO:0055085: transmembrane transport	GO:0016020: membrane	GO:0015075: ion transmembrane transporter activity
WBGene00225815	WBGene00242093	WBGene00011441	NA	IPR019336: Intimal thickness related receptor, IRP	GO:0007186: G-protein coupled receptor signaling pathway|GO:0019236: response to pheromone	NA	NA
WBGene00225817	WBGene00241996	WBGene00011444	NA	IPR011992: EF-hand domain pair	NA	NA	NA
WBGene00225818	WBGene00241660	WBGene00003534	NA	IPR001506: Peptidase M12A|IPR003582: ShKT domain|IPR006026: Peptidase, metallopeptidase|IPR024079: Metallopeptidase, catalytic domain|IPR034035: Astacin-like metallopeptidase domain	GO:0006508: proteolysis	NA	GO:0004222: metalloendopeptidase activity|GO:0008237: metallopeptidase activity|GO:0008270: zinc ion binding
WBGene00225885	WBGene00241052	WBGene00006792	NA	IPR003280: Two pore domain potassium channel|IPR013099: Potassium channel domain	GO:0071805: potassium ion transmembrane transport	GO:0016020: membrane	GO:0005267: potassium channel activity
WBGene00225907	WBGene00240775	WBGene00020301	NA	IPR006595: CTLH, C-terminal LisH motif|IPR013083: Zinc finger, RING/FYVE/PHD-type	NA	NA	NA
WBGene00225919	WBGene00242329	WBGene00020324	serine\/threonine protein kinase, putative	IPR000719: Protein kinase domain|IPR008271: Serine/threonine-protein kinase, active site|IPR011009: Protein kinase-like domain|IPR017441: Protein kinase, ATP binding site	GO:0006468: protein phosphorylation	NA	GO:0004672: protein kinase activity|GO:0005524: ATP binding
WBGene00225929	WBGene00241515	WBGene00020334	NA	IPR019460: Autophagy-related protein 11	NA	NA	NA
WBGene00225930	WBGene00242191	WBGene00004912	Synaptogyrin homolog, putative	IPR008253: Marvel domain|IPR016579: Synaptogyrin	NA	GO:0016020: membrane	NA
WBGene00225957	WBGene00241751	WBGene00011645	NA	IPR019152: Protein of unknown function DUF2046	NA	NA	NA
WBGene00226035	WBGene00241907	WBGene00020489	NA	IPR010558: Caenorhabditis elegans ly-6-related	NA	NA	NA
WBGene00226037	WBGene00241953	WBGene00020496	NA	IPR001841: Zinc finger, RING-type|IPR013083: Zinc finger, RING/FYVE/PHD-type|IPR017907: Zinc finger, RING-type, conserved site	NA	NA	GO:0005515: protein binding|GO:0008270: zinc ion binding
WBGene00226048	WBGene00241205	WBGene00011765	NA	IPR000276: G protein-coupled receptor, rhodopsin-like|IPR017452: GPCR, rhodopsin-like, 7TM	GO:0007186: G-protein coupled receptor signaling pathway	GO:0016021: integral component of membrane	GO:0004930: G-protein coupled receptor activity
WBGene00226050	WBGene00241186	WBGene00020504	NA	IPR000719: Protein kinase domain|IPR001245: Serine-threonine/tyrosine-protein kinase, catalytic domain|IPR008266: Tyrosine-protein kinase, active site|IPR011009: Protein kinase-like domain|IPR017441: Protein kinase, ATP binding site|IPR020635: Tyrosine-protein kinase, catalytic domain	GO:0006468: protein phosphorylation	NA	GO:0004672: protein kinase activity|GO:0004713: protein tyrosine kinase activity|GO:0005524: ATP binding
WBGene00226060	WBGene00240778	WBGene00020510	NA	NA	NA	NA	NA
WBGene00226062	WBGene00241563	WBGene00006408	NA	NA	NA	NA	NA
WBGene00226063	WBGene00241460	WBGene00001434	NA	IPR001766: Fork head domain|IPR011991: Winged helix-turn-helix DNA-binding domain|IPR018122: Fork head domain conserved site1|IPR030456: Fork head domain conserved site 2	GO:0006355: regulation of transcription, DNA-templated	NA	GO:0003700: transcription factor activity, sequence-specific DNA binding|GO:0043565: sequence-specific DNA binding
WBGene00226107	WBGene00241667	WBGene00020571	NA	NA	NA	NA	NA
WBGene00226108	WBGene00241759	WBGene00020572	NA	IPR004012: RUN domain	NA	NA	NA
WBGene00226116	WBGene00242095	WBGene00020596	NA	IPR011496: Beta-N-acetylglucosaminidase|IPR017853: Glycoside hydrolase superfamily	NA	NA	NA
WBGene00226173	WBGene00241896	WBGene00001182	NA	IPR009071: High mobility group box domain	NA	NA	NA
WBGene00226190	WBGene00242387	WBGene00020691	Fibronectin type III domain containing protein	IPR002602: Domain of unknown function DB|IPR003961: Fibronectin type III|IPR007110: Immunoglobulin-like domain|IPR013151: Immunoglobulin|IPR013783: Immunoglobulin-like fold	NA	NA	GO:0005515: protein binding
WBGene00226195	WBGene00241539	WBGene00001560	NA	IPR009071: High mobility group box domain|IPR018247: EF-Hand 1, calcium-binding site|IPR032147: Domain of unknown function DUF4819	NA	NA	NA
WBGene00226211	WBGene00241339	WBGene00020732	NA	NA	NA	NA	NA
WBGene00226262	WBGene00241199	WBGene00003003	NA	NA	NA	NA	NA
WBGene00226297	WBGene00241321	WBGene00000515	NA	IPR011009: Protein kinase-like domain	NA	NA	NA
WBGene00226298	WBGene00241316	WBGene00020846	conserved hypothetical protein	NA	NA	NA	NA
WBGene00226321	WBGene00240643	WBGene00020884	NA	IPR001810: F-box domain|IPR032675: Leucine-rich repeat domain, L domain-like	NA	NA	GO:0005515: protein binding
WBGene00226434	WBGene00241256	WBGene00012225	NA	IPR000933: Glycoside hydrolase, family 29|IPR013781: Glycoside hydrolase, catalytic domain|IPR016286: Alpha-L-fucosidase, metazoa-type|IPR017853: Glycoside hydrolase superfamily|IPR018526: Glycoside hydrolase, family 29, conserved site	GO:0005975: carbohydrate metabolic process|GO:0006004: fucose metabolic process	NA	GO:0004560: alpha-L-fucosidase activity
WBGene00226444	WBGene00241474	WBGene00012255	NA	IPR011038: Calycin-like|IPR012674: Calycin	NA	NA	NA
WBGene00226445	WBGene00241476	WBGene00012256	NA	IPR011038: Calycin-like|IPR012674: Calycin	NA	NA	NA
WBGene00226446	WBGene00241477	WBGene00012257	NA	IPR011038: Calycin-like|IPR012674: Calycin	NA	NA	NA
WBGene00226447	WBGene00242256	WBGene00012258	phosphoribosyl pyrophosphate synthetase-associated protein, putative	IPR000836: Phosphoribosyltransferase domain|IPR005946: Ribose-phosphate diphosphokinase|IPR029057: Phosphoribosyltransferase-like|IPR029099: Ribose-phosphate pyrophosphokinase, N-terminal domain	GO:0009116: nucleoside metabolic process|GO:0009165: nucleotide biosynthetic process	NA	GO:0000287: magnesium ion binding|GO:0004749: ribose phosphate diphosphokinase activity
WBGene00226448	WBGene00241473	WBGene00012261	NA	IPR011038: Calycin-like|IPR012674: Calycin	NA	NA	NA
WBGene00226464	WBGene00242293	WBGene00004859	Protein kinase domain containing protein	IPR000719: Protein kinase domain|IPR008271: Serine/threonine-protein kinase, active site|IPR011009: Protein kinase-like domain|IPR017441: Protein kinase, ATP binding site	GO:0006468: protein phosphorylation	NA	GO:0004672: protein kinase activity|GO:0005524: ATP binding
WBGene00226544	WBGene00241922	WBGene00017667	NA	IPR001534: Transthyretin-like	NA	GO:0005615: extracellular space	NA
WBGene00226557	WBGene00240610	WBGene00006743	NA	IPR002909: IPT domain|IPR013783: Immunoglobulin-like fold|IPR014756: Immunoglobulin E-set|IPR018350: Transcription factor COE, conserved site|IPR032200: Transcription factor COE, DNA-binding domain|IPR032201: Transcription factor COE, helix-loop-helix domain	NA	NA	GO:0003677: DNA binding|GO:0005515: protein binding
WBGene00226622	WBGene00242596	WBGene00021320	Guanine nucleotide exchange factor for Ras-like GTPases\; N-terminal motif family protein	IPR000651: Ras-like guanine nucleotide exchange factor, N-terminal|IPR001895: Ras guanine-nucleotide exchange factors catalytic domain|IPR023578: Ras guanine nucleotide exchange factor domain	GO:0007264: small GTPase mediated signal transduction	NA	GO:0005085: guanyl-nucleotide exchange factor activity
WBGene00226788	WBGene00242000	WBGene00021528	NA	IPR001828: Receptor, ligand binding region|IPR002456: GPCR family 3, gamma-aminobutyric acid receptor, type B1|IPR017978: GPCR family 3, C-terminal|IPR028082: Periplasmic binding protein-like I	GO:0007186: G-protein coupled receptor signaling pathway	GO:0016021: integral component of membrane	GO:0004930: G-protein coupled receptor activity|GO:0004965: G-protein coupled GABA receptor activity
WBGene00227229	WBGene00241908	WBGene00022024	NA	NA	NA	NA	NA
WBGene00227351	WBGene00241252	WBGene00022200	NA	IPR013120: Male sterility, NAD-binding|IPR016040: NAD(P)-binding domain|IPR033640: Fatty acyl-CoA reductase, C-terminal	NA	NA	NA
WBGene00227352	WBGene00241208	WBGene00022201	NA	IPR008380: HAD-superfamily hydrolase, subfamily IG, 5'-nucleotidase|IPR016695: Purine 5'-nucleotidase|IPR023214: HAD-like domain	NA	NA	NA
WBGene00227476	WBGene00242539	WBGene00022416	HT034, putative	IPR012936: Endoplasmic reticulum vesicle transporter, C-terminal	NA	NA	NA
WBGene00227478	WBGene00240710	WBGene00022418	NA	IPR003598: Immunoglobulin subtype 2|IPR003599: Immunoglobulin subtype|IPR007110: Immunoglobulin-like domain|IPR013098: Immunoglobulin I-set|IPR013783: Immunoglobulin-like fold	NA	NA	GO:0005515: protein binding
WBGene00227594	WBGene00240844	WBGene00022499	MYND finger family protein	IPR002893: Zinc finger, MYND-type	NA	NA	NA
WBGene00227598	WBGene00242363	WBGene00022502	NA	IPR001841: Zinc finger, RING-type|IPR013083: Zinc finger, RING/FYVE/PHD-type|IPR017907: Zinc finger, RING-type, conserved site	NA	NA	GO:0005515: protein binding|GO:0008270: zinc ion binding
WBGene00227600	WBGene00242506	WBGene00003104	NA	IPR000742: EGF-like domain|IPR003582: ShKT domain|IPR011038: Calycin-like|IPR013032: EGF-like, conserved site|IPR014878: Domain of unknown function DUF1794	NA	NA	GO:0005515: protein binding
WBGene00227633	WBGene00241232	WBGene00013869	NA	IPR000719: Protein kinase domain|IPR008271: Serine/threonine-protein kinase, active site|IPR011009: Protein kinase-like domain|IPR017441: Protein kinase, ATP binding site	GO:0006468: protein phosphorylation	NA	GO:0004672: protein kinase activity|GO:0005524: ATP binding
WBGene00227664	WBGene00241456	WBGene00003232	NA	IPR000162: GPCR, family 3, metabotropic glutamate receptor|IPR000337: GPCR, family 3|IPR001828: Receptor, ligand binding region|IPR017978: GPCR family 3, C-terminal|IPR028082: Periplasmic binding protein-like I	GO:0007186: G-protein coupled receptor signaling pathway	GO:0016021: integral component of membrane	GO:0004930: G-protein coupled receptor activity
WBGene00227681	WBGene00241975	WBGene00022647	NA	IPR011701: Major facilitator superfamily|IPR020846: Major facilitator superfamily domain	GO:0055085: transmembrane transport	GO:0016021: integral component of membrane	NA
WBGene00227725	WBGene00242066	WBGene00006952	NA	IPR001657: Hedgehog protein|IPR001767: Hedgehog protein, Hint domain|IPR003586: Hint domain C-terminal|IPR003587: Hint domain N-terminal|IPR006141: Intein N-terminal splicing region|IPR028992: Hedgehog/Intein (Hint) domain	GO:0006508: proteolysis|GO:0007267: cell-cell signaling|GO:0007275: multicellular organism development|GO:0016539: intein-mediated protein splicing	NA	GO:0008233: peptidase activity
WBGene00227726	WBGene00242200	WBGene00004729	Immunoglobulin I-set domain containing protein	IPR003598: Immunoglobulin subtype 2|IPR003599: Immunoglobulin subtype|IPR003961: Fibronectin type III|IPR007110: Immunoglobulin-like domain|IPR013098: Immunoglobulin I-set|IPR013106: Immunoglobulin V-set domain|IPR013783: Immunoglobulin-like fold	NA	NA	GO:0005515: protein binding
WBGene00227880	WBGene00242106	WBGene00014213	NA	IPR004142: NDRG|IPR029058: Alpha/Beta hydrolase fold	NA	NA	NA
WBGene00227881	WBGene00241162	WBGene00014215	NA	IPR000648: Oxysterol-binding protein|IPR001849: Pleckstrin homology domain|IPR011993: PH domain-like|IPR018494: Oxysterol-binding protein, conserved site	NA	NA	NA
WBGene00228004	WBGene00241227	WBGene00022503	NA	NA	NA	NA	NA
WBGene00228142	WBGene00240726	WBGene00019143	NA	NA	NA	NA	NA
WBGene00228483	WBGene00240871	WBGene00017184	Immunoglobulin I-set domain containing protein	IPR003598: Immunoglobulin subtype 2|IPR003599: Immunoglobulin subtype|IPR003961: Fibronectin type III|IPR007110: Immunoglobulin-like domain|IPR009138: Neural cell adhesion|IPR013098: Immunoglobulin I-set|IPR013151: Immunoglobulin|IPR013783: Immunoglobulin-like fold	GO:0007155: cell adhesion	GO:0016020: membrane	GO:0005515: protein binding
WBGene00228814	WBGene00240707	WBGene00011904	NA	IPR001660: Sterile alpha motif domain|IPR013761: Sterile alpha motif/pointed domain	NA	NA	GO:0005515: protein binding
WBGene00229458	WBGene00241281	WBGene00017666	NA	NA	NA	NA	NA
WBGene00229612	WBGene00240845	WBGene00022613	Protein kinase domain containing protein	IPR000719: Protein kinase domain|IPR008271: Serine/threonine-protein kinase, active site|IPR011009: Protein kinase-like domain|IPR017441: Protein kinase, ATP binding site	GO:0006468: protein phosphorylation	NA	GO:0004672: protein kinase activity|GO:0005524: ATP binding
WBGene00229892	WBGene00241516	WBGene00016490	NA	IPR009060: UBA-like|IPR032350: Next to BRCA1, central domain	NA	NA	GO:0005515: protein binding
WBGene00229902	WBGene00241050	WBGene00011680	NA	IPR001849: Pleckstrin homology domain|IPR004012: RUN domain|IPR011993: PH domain-like	NA	NA	NA
WBGene00229904	WBGene00241455	WBGene00011104	NA	IPR001507: Zona pellucida domain	NA	NA	NA
WBGene00229926	WBGene00241204	WBGene00018727	NA	IPR029409: Transmembrane protein 237	NA	NA	NA
WBGene00230384	WBGene00242324	WBGene00009560	NA	IPR001356: Homeobox domain|IPR008422: Homeobox KN domain|IPR009057: Homeobox domain-like|IPR032453: Homeobox protein PKNOX/Meis, N-terminal	GO:0006355: regulation of transcription, DNA-templated	NA	GO:0003677: DNA binding
WBGene00230393	WBGene00242567	WBGene00017463	NA	NA	NA	NA	NA
WBGene00231162	WBGene00242237	WBGene00006319	NA	NA	NA	NA	NA
WBGene00231163	WBGene00242219	WBGene00019318	NA	IPR006150: Cysteine-rich repeat	NA	NA	NA
WBGene00231187	WBGene00242134	WBGene00008978	NA	IPR001507: Zona pellucida domain	NA	NA	NA
WBGene00231192	WBGene00242115	WBGene00020491	NA	IPR003726: Homocysteine-binding domain	NA	NA	NA
WBGene00231210	WBGene00242029	WBGene00044698	NA	NA	NA	NA	NA
WBGene00231226	WBGene00241980	WBGene00019959	NA	NA	NA	NA	NA
WBGene00231234	WBGene00241948	WBGene00007941	NA	IPR018801: Putative transmembrane protein precursor	NA	NA	NA
WBGene00231263	WBGene00241750	WBGene00003981	NA	NA	NA	NA	NA
WBGene00231268	WBGene00241731	WBGene00007751	NA	NA	NA	NA	NA
WBGene00231888	WBGene00242359	WBGene00022500	NA	NA	NA	NA	NA
WBGene00231924	WBGene00240808	WBGene00044303	NA	IPR000863: Sulfotransferase domain|IPR027417: P-loop containing nucleoside triphosphate hydrolase	NA	NA	GO:0008146: sulfotransferase activity
WBGene00232760	WBGene00241974	WBGene00006602	NA	IPR001830: Glycosyl transferase, family 20|IPR023214: HAD-like domain	GO:0005992: trehalose biosynthetic process	NA	GO:0003824: catalytic activity
WBGene00232889	WBGene00242474	WBGene00016534	Chitin binding Peritrophin-A domain containing protein	IPR002557: Chitin binding domain	GO:0006030: chitin metabolic process	GO:0005576: extracellular region	GO:0008061: chitin binding
WBGene00233334	WBGene00241540	WBGene00016725	NA	NA	NA	NA	NA
WBGene00234051	WBGene00241681	WBGene00001082	NA	IPR001392: Clathrin adaptor, mu subunit|IPR011012: Longin-like domain|IPR018240: Clathrin adaptor, mu subunit, conserved site|IPR022775: AP complex, mu/sigma subunit|IPR028565: Mu homology domain	GO:0006810: transport|GO:0006886: intracellular protein transport|GO:0016192: vesicle-mediated transport	GO:0030131: clathrin adaptor complex	NA
WBGene00234067	WBGene00242361	WBGene00000161	Alpha-adaptin homolog, putative	IPR002553: Clathrin/coatomer adaptor, adaptin-like, N-terminal|IPR003164: Clathrin adaptor, alpha-adaptin, appendage, C-terminal subdomain|IPR008152: Clathrin adaptor, alpha/beta/gamma-adaptin, appendage, Ig-like subdomain|IPR009028: Coatomer/calthrin adaptor appendage, C-terminal subdomain|IPR011989: Armadillo-like helical|IPR013038: Clathrin adaptor, alpha-adaptin, appendage, Ig-like subdomain|…	GO:0006886: intracellular protein transport|GO:0015031: protein transport|GO:0016192: vesicle-mediated transport	GO:0016020: membrane|GO:0030117: membrane coat|GO:0030131: clathrin adaptor complex	GO:0005488: binding|GO:0008565: protein transporter activity
WBGene00234290	WBGene00241762	WBGene00004356	NA	IPR000406: Rho protein GDP-dissociation inhibitor|IPR014756: Immunoglobulin E-set|IPR024792: Rho GDP-dissociation inhibitor domain	NA	GO:0005737: cytoplasm	GO:0005094: Rho GDP-dissociation inhibitor activity
WBGene00234928	WBGene00240777	WBGene00020160	NA	IPR007110: Immunoglobulin-like domain|IPR013783: Immunoglobulin-like fold	NA	NA	GO:0005515: protein binding
WBGene00235059	WBGene00241910	WBGene00003602	NA	IPR000536: Nuclear hormone receptor, ligand-binding domain|IPR001628: Zinc finger, nuclear hormone receptor-type|IPR013088: Zinc finger, NHR/GATA-type	GO:0006355: regulation of transcription, DNA-templated|GO:0043401: steroid hormone mediated signaling pathway	GO:0005634: nucleus	GO:0003700: transcription factor activity, sequence-specific DNA binding|GO:0008270: zinc ion binding|GO:0043565: sequence-specific DNA binding
WBGene00269038	WBGene00242355	WBGene00002146	NA	IPR000300: Inositol polyphosphate-related phosphatase|IPR005135: Endonuclease/exonuclease/phosphatase	GO:0046856: phosphatidylinositol dephosphorylation	NA	NA
WBGene00269042	WBGene00242336	WBGene00018639	NA	IPR000195: Rab-GTPase-TBC domain	NA	NA	NA
WBGene00269063	WBGene00241920	WBGene00017688	NA	IPR001534: Transthyretin-like	NA	GO:0005615: extracellular space	NA
WBGene00269084	WBGene00241326	WBGene00018215	NA	IPR003598: Immunoglobulin subtype 2|IPR003599: Immunoglobulin subtype|IPR003961: Fibronectin type III|IPR007110: Immunoglobulin-like domain|IPR013162: CD80-like, immunoglobulin C2-set|IPR013783: Immunoglobulin-like fold	NA	NA	GO:0005515: protein binding
WBGene00269103	WBGene00240846	WBGene00004777	NA	IPR000276: G protein-coupled receptor, rhodopsin-like|IPR002002: Octopamine receptor|IPR017452: GPCR, rhodopsin-like, 7TM	GO:0007186: G-protein coupled receptor signaling pathway	GO:0016021: integral component of membrane	GO:0004930: G-protein coupled receptor activity|GO:0004989: octopamine receptor activity
WBGene00269119	WBGene00240615	WBGene00001708	NA	IPR000239: GPCR kinase|IPR000719: Protein kinase domain|IPR000961: AGC-kinase, C-terminal|IPR011009: Protein kinase-like domain	GO:0006468: protein phosphorylation|GO:0007165: signal transduction	NA	GO:0004672: protein kinase activity|GO:0004674: protein serine/threonine kinase activity|GO:0004703: G-protein coupled receptor kinase activity|GO:0005524: ATP binding
