# Supplementary material for: Sex chromosome evolution in parasitic nematodes of humans
Source: Nat Commun. 2020 Apr 23;11:1964. doi: 10.1038/s41467-020-15654-6 (PMC7181701; doi:10.1038/s41467-020-15654-6)
Supplement: Supplementary file 7 — Supplementary Dataset 4 [file 41467_2020_15654_MOESM7_ESM.xlsx]

## Sheet: Repeats by Nigon
Supplementary Data 4. Distribution of repeats by Nigon element
Nigon	Chromosome	Chromosome Length (bp)	HHA1 Instances	HHA1 Instances p-value	HHA1 Span (bp)	HHA1 Span (bp) p-value	% HHA1	Mean HHA1 Size (bp)	Median HHA1 Size (bp)	Smallest HHA1 Size (bp)	Largest HHA1 Size (bp)
A	Bm_v4_Chr3_scaffold_001: 1-13951302	13951302	89*	0	68,144*	0	0.00488442	765.66	467	166	9791
B	Bm_v4_Chr2_contig_001: 1-14214749	14214749	73*	0	74,039*	0	0.0052086	1014.23	647	184	6841
C	Bm_v4_Chr1_scaffold_001: 1-14701151	14701151	52*	0	33,669*	0	0.00229023	647.48	403	190	6024
D	Bm_v4_ChrX_scaffold_001: 1-12471834	12471834	11*	0	4,605*	0	0.000369232	418.64	405	196	708
E	Bm_v4_Chr4_scaffold_001: 1-13467244	13467244	57*	0	39,916*	0	0.00296393	700.28	532	186	2002
X	Bm_v4_ChrX_scaffold_001: 12471835-24943668	12471834	9*	0	3,500*	0	0.000280632	388.89	429	129	682
X	putative_ChrY_contigs	1719870	5*	0.00247	2,229*	0	0.00129603	445.8	360	330	743
-	haploid_contigs	1764144	62^	0	47,422^	0	0.026881	764.87	581	105	6091
-	other_contigs	4307176	621^	0	1,156,675^	0	0.268546	1862.6	743	174	34326
Nigon	Chromosome	Chromosome Length (bp)	Nuwt Instances	Nuwt Instances p-value	Nuwt Span (bp)	Nuwt Span (bp) p-value	% Nuwt	Mean Nuwt Size (bp)	Median Nuwt Size (bp)	Smallest Nuwt Size (bp)	Largest Nuwt Size (bp)
A	Bm_v4_Chr3_scaffold_001: 1-13951302	13951302	34*	0.02075	22,164*	0	0.0016	651.88	135.5	47	5067
B	Bm_v4_Chr2_contig_001: 1-14214749	14214749	35*	0.02243	34,103*	0	0.0024	974.37	449	51	6598
C	Bm_v4_Chr1_scaffold_001: 1-14701151	14701151	46	1	52,084*	0	0.0035	1132.26	289.5	38	8130
D	Bm_v4_ChrX_scaffold_001: 1-12471834	12471834	33	0.14399	14,254*	0	0.0011	431.94	173	42	2384
E	Bm_v4_Chr4_scaffold_001: 1-13467244	13467244	51	1	47,610*	0	0.0035	933.53	220	64	9079
X	Bm_v4_ChrX_scaffold_001: 12471835-24943668	12471834	23*	0.00022	4,113*	0	0.0003	178.83	116	36	598
X	putative_ChrY_contigs	1719870	5	1	3,425*	0	0.00199143	685	512	133	1866
-	haploid_contigs	1764144	10	1	15,218^	0	0.00862628	1521.8	598.5	102	5707
-	other_contigs	4307176	108^	0	235,912^	0	0.0547719	2184.37	710.5	42	29708
Nigon	Chromosome	Chromosome Length (bp)	MBO8 Instances	MBO8 Instances p-value	MBO8 Span (bp)	MBO8 Span (bp) p-value	% MBO8	Mean MBO8 Size (bp)	Median MBO8 Size (bp)	Smallest MBO8 Size (bp)	Largest MBO8 Size (bp)
A	Bm_v4_Chr3_scaffold_001: 1-13951302	13951302	0*	0	0*	0	0	0	0	0	0
B	Bm_v4_Chr2_contig_001: 1-14214749	14214749	18*	0	8,394*	0	0.000590513	466.33	428	154	1463
C	Bm_v4_Chr1_scaffold_001: 1-14701151	14701151	0*	0	0*	0	0	0	0	0	0
D	Bm_v4_ChrX_scaffold_001: 1-12471834	12471834	0*	0	0*	0	0	0	0	0	0
E	Bm_v4_Chr4_scaffold_001: 1-13467244	13467244	0*	0	0*	0	0	0	0	0	0
X	Bm_v4_ChrX_scaffold_001: 12471835-24943668	12471834	0*	0	0*	0	0	0	0	0	0
X	putative_ChrY_contigs	1719870	653^	0	360,416^	0	0.20956	551.94	339	87	7042
-	haploid_contigs	1764144	0*	1e-05	0*	0	0	0	0	0	0
-	other_contigs	4307176	45	0.72484	20,158^	0	0.0046801	447.96	343	129	1687
Nigon	Chromosome	Chromosome Length (bp)	PAO Instances	PAO Instances p-value	PAO Span (bp)	PAO Span (bp) p-value	% PAO	Mean PAO Size (bp)	Median PAO Size (bp)	Smallest PAO Size (bp)	Largest PAO Size (bp)
A	Bm_v4_Chr3_scaffold_001: 1-13951302	13951302	25*	0	27,673*	0	0.00198354	1106.92	574	90	5223
B	Bm_v4_Chr2_contig_001: 1-14214749	14214749	51	0.25452	62,457*	0	0.00439382	1224.65	632	102	5244
C	Bm_v4_Chr1_scaffold_001: 1-14701151	14701151	71	1	87,208*	0	0.00593205	1228.28	759	75	5225
D	Bm_v4_ChrX_scaffold_001: 1-12471834	12471834	100^	0	115,322^	0	0.0092466	1153.22	549	84	5499
E	Bm_v4_Chr4_scaffold_001: 1-13467244	13467244	31*	2e-05	49,947*	0	0.00370878	1611.19	413	117	5232
X	Bm_v4_ChrX_scaffold_001: 12471835-24943668	12471834	50	1	43,617*	0	0.00349724	872.34	552	75	5223
X	putative_ChrY_contigs	1719870	67^	0	97,196^	0	0.0565136	1450.69	770	132	5218
-	haploid_contigs	1764144	0*	0.0032	0*	0	0	0	0	0	0
-	other_contigs	4307176	28	0.80062	66,355^	0	0.0154057	2369.82	2362.5	195	5223
Nigon	Chromosome	Chromosome Length (bp)	rRNA Instances	rRNA Instances p-value	rRNA Span (bp)	rRNA Span (bp) p-value	% rRNA	Mean rRNA Size (bp)	Median rRNA Size (bp)	Smallest rRNA Size (bp)	Largest rRNA Size (bp)
A	Bm_v4_Chr3_scaffold_001: 1-13951302	13951302	16	1	2,185*	0	0.0002	136.56	119	70	454
B	Bm_v4_Chr2_contig_001: 1-14214749	14214749	23	1	28,839^	0	0.002	1253.87	170	28	3914
C	Bm_v4_Chr1_scaffold_001: 1-14701151	14701151	7*	0.00049	3,266*	0	0.0002	466.57	218	49	1599
D	Bm_v4_ChrX_scaffold_001: 1-12471834	12471834	7*	0.00828	1,680*	0	0.0001	240	146	71	729
E	Bm_v4_Chr4_scaffold_001: 1-13467244	13467244	1*	0	168*	0	0	168	168	168	168
X	Bm_v4_ChrX_scaffold_001: 12471835-24943668	12471834	3*	2e-05	833*	0	0.0001	277.67	143	118	572
X	putative_ChrY_contigs	1719870	0	1	0*	0	0	0	0	0	0
-	haploid_contigs	1764144	0	1	0*	0	0	0	0	0	0
-	other_contigs	4307176	84^	0	32,981^	0	0.0077	392.63	119	110	3919
Nigon	Chromosome	Chromosome Length (bp)	SL1 Instances	SL1 Instances p-value	SL1 Span (bp)	SL1 Span (bp) p-value	% SL1	Mean SL1 Size (bp)	Median SL1 Size (bp)	Smallest SL1 Size (bp)	Largest SL1 Size (bp)
A	Bm_v4_Chr3_scaffold_001: 1-13951302	13951302	28*	0.00427	616*	0	4.41536e-05	22	22	22	22
B	Bm_v4_Chr2_contig_001: 1-14214749	14214749	15*	0	326*	0	2.29339e-05	21.73	22	20	22
C	Bm_v4_Chr1_scaffold_001: 1-14701151	14701151	9*	0	196*	0	1.33323e-05	21.78	22	20	22
D	Bm_v4_ChrX_scaffold_001: 1-12471834	12471834	29	0.10616	636*	0	5.09949e-05	21.93	22	21	22
E	Bm_v4_Chr4_scaffold_001: 1-13467244	13467244	12*	0	264*	0	1.96031e-05	22	22	22	22
X	Bm_v4_ChrX_scaffold_001: 12471835-24943668	12471834	24*	0.00555	522*	0	4.18543e-05	21.75	22	20	22
X	putative_ChrY_contigs	1719870	15^	0.01309	327^	0	0.000190131	21.8	22	20	22
-	haploid_contigs	1764144	0*	0.03287	0*	0	0	0	0	0	0
-	other_contigs	4307176	184^	0	4,044^	0	0.000938898	21.98	22	20	22
^p<0.05: significantly over-represented
*p<0.05: significantly under-represented
