# Supplementary material for: Sex chromosome evolution in parasitic nematodes of humans
Source: Nat Commun. 2020 Apr 23;11:1964. doi: 10.1038/s41467-020-15654-6 (PMC7181701; doi:10.1038/s41467-020-15654-6)
Supplement: Supplementary file 8 — Supplementary Dataset 5 [file 41467_2020_15654_MOESM8_ESM.xlsx]

## Sheet: Suppl. Data 5
Supplementary Data 5. Location of integrated SL1s associated with PAO retrotranposons
Rows highlighted in blue indicate PAO's with SL1s on either side.
Scaffold	Feature 1	SL1_ID	SL1 Start	SL1 End	SL1 Strand	PAO-linked / orientation	Feature 2	PAO_ID	PAO Start	PAO End	PAO Strand
Bm_009	SL1	SL.Bm_009.1	55668	55688	-	3'(antisense)	PAO	PAO.Bm_009.4	54430	54751	+
Bm_009	SL1	SL.Bm_009.4	74478	74499	+	3'	PAO	PAO.Bm_009.6	70972	74017	+
Bm_010	SL1	SL.Bm_010.1	36481	36502	+	5'	PAO	PAO.Bm_010.1	36549	37211	+
Bm_010	SL1	SL.Bm_010.2	48798	48819	+	3'	PAO	PAO.Bm_010.3	43668	48133	+
Bm_019	SL1	SL.Bm_019.1	39291	39312	-	3'	PAO	PAO.Bm_019.4	39759	42496	-
Bm_024	SL1	SL.Bm_024.1	30623	30644	-	3'	PAO	PAO.Bm_024.2	30995	32494	-
Bm_031	SL1	SL.Bm_031.1	6595	6616	+	3'	PAO	PAO.Bm_031.3	3278	6225	+
Bm_037	SL1	SL.Bm_037.1	39168	39189	-	3'	PAO	PAO.Bm_037.1	39752	42701	-
Bm_055	SL1	SL.Bm_055.1	13245	13266	-	3'	PAO	PAO.Bm_055.1	13720	15963	-
Bm_087	SL1	SL.Bm_087.1	10993	11014	-	3'	PAO	PAO.Bm_087.1	11682	14628	-
Bm_087	SL1	SL.Bm_087.2	20693	20714	-	3'	PAO	PAO.Bm_087.2	21385	24285	-
Bm_v4_Chr1_scaffold_001	SL1	SL.Bm_v4_Chr1_001.4	4675789	4675810	-	5'	PAO	PAO.Bm_v4_Chr1_001.42	4674989	4675743	-
Bm_v4_Chr1_scaffold_001	SL1	SL.Bm_v4_Chr1_001.5	4751155	4751176	-	5'	PAO	PAO.Bm_v4_Chr1_001.45	4750354	4751109	-
Bm_v4_Chr1_scaffold_001	SL1	SL.Bm_v4_Chr1_001.2	2092988	2093007	+	3'	PAO	PAO.Bm_v4_Chr1_001.6	2092050	2092670	+
Bm_v4_Chr1_scaffold_001	SL1	SL.Bm_v4_Chr1_001.7	10580899	10580920	+	3' (Antisense)	PAO	PAO.Bm_v4_Chr1_001.63	10580941	10581558	-
Bm_v4_Chr1_scaffold_001	SL1	SL.Bm_v4_Chr1_001.8	10581709	10581730	-	5'	PAO	PAO.Bm_v4_Chr1_001.63	10580941	10581558	-
Bm_v4_Chr1_scaffold_001	SL1	SL.Bm_v4_Chr1_001.9	10585001	10585022	+	3'	PAO	PAO.Bm_v4_Chr1_001.65	10584484	10584558	+
Bm_v4_Chr2_contig_001	SL1	SL.Bm_v4_Chr2_001.1	230381	230400	+	5'	PAO	PAO.Bm_v4_Chr2_001.2	230537	230638	+
Bm_v4_Chr2_contig_001	SL1	SL.Bm_v4_Chr2_001.5	5302283	5302304	-	5'	PAO	PAO.Bm_v4_Chr2_001.27	5301487	5302242	-
Bm_v4_Chr2_contig_001	SL1	SL.Bm_v4_Chr2_001.8	10316015	10316036	+	5'	PAO	PAO.Bm_v4_Chr2_001.37	10316078	10317717	+
Bm_v4_Chr2_contig_001	SL1	SL.Bm_v4_Chr2_001.9	10318046	10318067	+	5'	PAO	PAO.Bm_v4_Chr2_001.38	10318109	10319748	+
Bm_v4_Chr2_contig_001	SL1	SL.Bm_v4_Chr2_001.10	10320077	10320098	+	5'	PAO	PAO.Bm_v4_Chr2_001.39	10320140	10321779	+
Bm_v4_Chr2_contig_001	SL1	SL.Bm_v4_Chr2_001.11	10322108	10322129	+	5'	PAO	PAO.Bm_v4_Chr2_001.40	10322171	10323810	+
Bm_v4_Chr2_contig_001	SL1	SL.Bm_v4_Chr2_001.12	10324139	10324160	+	5'	PAO	PAO.Bm_v4_Chr2_001.41	10324202	10325841	+
Bm_v4_Chr2_contig_001	SL1	SL.Bm_v4_Chr2_001.13	10326170	10326191	+	3'	PAO	PAO.Bm_v4_Chr2_001.41	10324202	10325841	+
Bm_v4_Chr2_contig_001	SL1	SL.Bm_v4_Chr2_001.14	10369150	10369171	+	3'(Antisense)	PAO	PAO.Bm_v4_Chr2_001.42	10369167	10369495	-
Bm_v4_Chr2_contig_001	SL1	SL.Bm_v4_Chr2_001.2	973627	973648	+	5'	PAO	PAO.Bm_v4_Chr2_001.8	973694	974452	+
Bm_v4_Chr3_scaffold_001	SL1	SL.Bm_v4_Chr3_001.23	5937220	5937241	+	5'	PAO	PAO.Bm_v4_Chr3_001.5	5937254	5937893	+
Bm_v4_Chr3_scaffold_001	SL1	SL.Bm_v4_Chr3_001.24	5938979	5939000	-	5'(Antisense)	PAO	PAO.Bm_v4_Chr3_001.6	5939512	5939709	+
Bm_v4_Chr3_scaffold_001	SL1	SL.Bm_v4_Chr3_001.26	6680970	6680991	+	5'	PAO	PAO.Bm_v4_Chr3_001.8	6681038	6681796	+
Bm_v4_Chr4_scaffold_001	SL1	SL.Bm_v4_Chr4_001.10	11203178	11203199	+	3'	PAO	PAO.Bm_v4_Chr4_001.22	11200100	11202828	+
Bm_v4_Chr4_scaffold_001	SL1	SL.Bm_v4_Chr4_001.1	524822	524843	-	5'(Antisense)	PAO	PAO.Bm_v4_Chr4_001.5	527159	527933	+
Bm_v4_ChrX_scaffold_001	SL1	SL.Bm_v4_ChrX_001.28	12443729	12443750	+	3' (antisense)	PAO	PAO.Bm_v4_ChrX_001.101	12444301	12447057	-
Bm_v4_ChrX_scaffold_001	SL1	SL.Bm_v4_ChrX_001.32	15347468	15347489	+	5'	PAO	PAO.Bm_v4_ChrX_001.107	15347535	15348286	+
Bm_v4_ChrX_scaffold_001	SL1	SL.Bm_v4_ChrX_001.33	15353482	15353503	+	5'	PAO	PAO.Bm_v4_ChrX_001.109	15353549	15354300	+
Bm_v4_ChrX_scaffold_001	SL1	SL.Bm_v4_ChrX_001.34	15357513	15357534	-	3'	PAO	PAO.Bm_v4_ChrX_001.111	15357999	15358562	-
Bm_v4_ChrX_scaffold_001	SL1	SL.Bm_v4_ChrX_001.35	15360817	15360838	+	5'	PAO	PAO.Bm_v4_ChrX_001.115	15361277	15361911	+
Bm_v4_ChrX_scaffold_001	SL1	SL.Bm_v4_ChrX_001.36	16826694	16826715	-	3'	PAO	PAO.Bm_v4_ChrX_001.120	16827351	16827858	-
Bm_v4_ChrX_scaffold_001	SL1	SL.Bm_v4_ChrX_001.37	16925542	16925563	+	5'	PAO	PAO.Bm_v4_ChrX_001.123	16926748	16927273	+
Bm_v4_ChrX_scaffold_001	SL1	SL.Bm_v4_ChrX_001.40	18914665	18914686	+	5'	PAO	PAO.Bm_v4_ChrX_001.127	18914889	18914999	+
Bm_v4_ChrX_scaffold_001	SL1	SL.Bm_v4_ChrX_001.42	21307994	21308015	+	5'	PAO	PAO.Bm_v4_ChrX_001.143	21308056	21308817	+
Bm_v4_ChrX_scaffold_001	SL1	SL.Bm_v4_ChrX_001.43	21309583	21309604	+	3'	PAO	PAO.Bm_v4_ChrX_001.143	21308056	21308817	+
Bm_v4_ChrX_scaffold_001	SL1	SL.Bm_v4_ChrX_001.44	21546793	21546812	-	3'	PAO	PAO.Bm_v4_ChrX_001.145	21547374	21547796	-
Bm_v4_ChrX_scaffold_001	SL1	SL.Bm_v4_ChrX_001.49	23188094	23188115	+	5'	PAO	PAO.Bm_v4_ChrX_001.155	23188161	23188919	+
Bm_v4_ChrX_scaffold_001	SL1	SL.Bm_v4_ChrX_001.8	4241077	4241098	-	5'	PAO	PAO.Bm_v4_ChrX_001.33	4237597	4240322	-
Bm_v4_ChrX_scaffold_001	SL1	SL.Bm_v4_ChrX_001.9	4243355	4243376	+	5'	PAO	PAO.Bm_v4_ChrX_001.34	4244043	4244435	+
Bm_v4_ChrX_scaffold_001	SL1	SL.Bm_v4_ChrX_001.10	4599405	4599426	-	3'	PAO	PAO.Bm_v4_ChrX_001.45	4599867	4600178	-
Bm_v4_ChrX_scaffold_001	SL1	SL.Bm_v4_ChrX_001.3	1256009	1256030	-	3'	PAO	PAO.Bm_v4_ChrX_001.5	1257536	1258135	-
Bm_v4_ChrX_scaffold_001	SL1	SL.Bm_v4_ChrX_001.4	1256546	1256567	-	3'	PAO	PAO.Bm_v4_ChrX_001.5	1257536	1258135	-
Bm_v4_ChrX_scaffold_001	SL1	SL.Bm_v4_ChrX_001.12	5158669	5158690	-	3'	PAO	PAO.Bm_v4_ChrX_001.50	5159466	5164642	-
Bm_v4_ChrX_scaffold_001	SL1	SL.Bm_v4_ChrX_001.13	5164688	5164709	-	5'	PAO	PAO.Bm_v4_ChrX_001.50	5159466	5164642	-
Bm_v4_ChrX_scaffold_001	SL1	SL.Bm_v4_ChrX_001.14	6233846	6233867	+	5'	PAO	PAO.Bm_v4_ChrX_001.53	6233913	6239411	+
Bm_v4_ChrX_scaffold_001	SL1	SL.Bm_v4_ChrX_001.15	6239866	6239887	+	3'	PAO	PAO.Bm_v4_ChrX_001.53	6233913	6239411	+
Bm_v4_ChrX_scaffold_001	SL1	SL.Bm_v4_ChrX_001.5	1260594	1260615	+	3'	PAO	PAO.Bm_v4_ChrX_001.6	1259026	1259625	+
Bm_v4_ChrX_scaffold_001	SL1	SL.Bm_v4_ChrX_001.6	1261131	1261152	+	3'	PAO	PAO.Bm_v4_ChrX_001.6	1259026	1259625	+
Bm_v4_ChrX_scaffold_001	SL1	SL.Bm_v4_ChrX_001.19	7578116	7578137	+	3' (antisense)	PAO	PAO.Bm_v4_ChrX_001.76	7578900	7579546	-
Bm_v4_ChrX_scaffold_001	SL1	SL.Bm_v4_ChrX_001.21	8504884	8504905	-	3'	PAO	PAO.Bm_v4_ChrX_001.89	8505543	8510638	-
Bm_v4_ChrX_scaffold_001	SL1	SL.Bm_v4_ChrX_001.22	8510679	8510700	-	5'	PAO	PAO.Bm_v4_ChrX_001.89	8505543	8510638	-
Bm_v4_ChrX_scaffold_001	SL1	SL.Bm_v4_ChrX_001.23	8844375	8844396	-	3'	PAO	PAO.Bm_v4_ChrX_001.93	8844870	8849417	-
Bm_v4_ChrX_scaffold_001	SL1	SL.Bm_v4_ChrX_001.25	9389205	9389226	+	3'	PAO	PAO.Bm_v4_ChrX_001.95	9385809	9388850	+
