# Supplementary material for: Sex chromosome evolution in parasitic nematodes of humans
Source: Nat Commun. 2020 Apr 23;11:1964. doi: 10.1038/s41467-020-15654-6 (PMC7181701; doi:10.1038/s41467-020-15654-6)
Supplement: Supplementary file 9 — Supplementary Dataset 6 [file 41467_2020_15654_MOESM9_ESM.xlsx]

## Sheet: Summary Table 
Supplementary Data 6. Characteristics, distribution, and analysis of nuwts and numts
Sheet 1. Putative nuwts and numts and their characteristics
*These columns were manually curated using the tool PRAZE for all BLASTX matches.
Search Tool	Organism/Organelle Match	Match in Database	Match in Query (Assembly contig)	5'-truncation*	3'-Truncation*	Frameshifts*	Premature stop codons*	Percent Identity/Similarity Depending on Tool	Database Coordinate 1	Database Coordinate 2	Query Coordinate 1	Query Coordinate 2	E-value/P-value Depending on Tool	Query Left Coordinate	Query Right Coordinate	Notes from Manual Curation of Select Locations
BLASTN	wBm	NC_006833.1	Bm_007					87.1	867403	867549	20325	20172	5e-28	20172	20325
BLASTX	wBm	gi|58584922|ref|YP_198495.1|	Bm_007	No	Yes	1	7	59	2	90	20509	20216	8e-20	20216	20509
BLASTN	wBm	NC_006833.1	Bm_007					85.42	867193	867380	20560	20372	7e-27	20372	20560
NUCMER	wBm	NC_006833.1	Bm_007					87.7698	214798	215764	20554	21481	NA	20554	21481
BLASTN	wBm	NC_006833.1	Bm_007					88.67	214884	215764	20631	21481	0	20631	21481
BLASTX	wBm	gi|58584429|ref|YP_198002.1|	Bm_007	No	Yes	7	2	61.97	164	304	20936	20550	2e-35	20550	20936
BLASTX	wBm	gi|58584429|ref|YP_198002.1|	Bm_007					71.56	100	208	21130	20816	3e-67	20816	21130
BLASTX	wBm	gi|58584429|ref|YP_198002.1|	Bm_007					86.36	1	88	21425	21162	3e-67	21162	21425
BLASTN	wBm	NC_006833.1	Bm_007					91.57	386949	387304	21850	21497	6e-123	21497	21850
NUCMER	wBm	NC_006833.1	Bm_007					87.3134	386780	387304	22027	21497	NA	21497	22027
BLASTX	wBm	gi|58584553|ref|YP_198126.1|	Bm_007	No	Yes	2	1	75	98	117	21557	21498	4e-29	21498	21557
BLASTX	wBm	gi|58584553|ref|YP_198126.1|	Bm_007					82.05	21	98	21787	21554	4e-29	21554	21787
BLASTN	wBm	NC_006833.1	Bm_007					88.06	386780	386907	22027	21894	3e-23	21894	22027
BLASTN	wBm	NC_006833.1	Bm_007					91.27	1063406	1064177	22807	22040	0	22040	22807
NUCMER	wBm	NC_006833.1	Bm_007					91.2709	1063406	1064177	22807	22040	NA	22040	22807
BLASTX	wBm	gi|58585054|ref|YP_198627.1|	Bm_007	Yes	No	3	1	81.93	551	633	22041	22289	5e-104	22041	22289
BLASTX	wBm	gi|58585054|ref|YP_198627.1|	Bm_007					79.65	632	801	22283	22789	5e-104	22283	22789
BLASTN	wBm	NC_006833.1	Bm_007					86.57	1063216	1063349	22970	22838	2e-21	22838	22970
BLASTN	wBm	NC_006833.1	Bm_007					95.24	613189	613272	38036	37953	2e-27	37953	38036
BLASTX	wBm	gi|58584571|ref|YP_198144.1|	Bm_007	?	Yes	0	0	72.86	62	131	43681	43863	6e-19	43681	43863
BLASTN	wBm	NC_006833.1	Bm_007					89.24	414714	414871	43829	43681	5e-43	43681	43829
NUCMER	wBm	NC_006833.1	Bm_007					88.4652	416826	425126	51788	43880	NA	43880	51788
BLASTN	wBm	NC_006833.1	Bm_007					89.15	424172	425115	44790	43890	0	43890	44790
BLASTX	wBm	gi|58584587|ref|YP_198160.1|	Bm_007	Yes	Yes	4	0	88.89	2	19	43902	43955	4e-63	43902	43955
BLASTX	wBm	gi|58584587|ref|YP_198160.1|	Bm_007					80.72	28	110	43972	44208	4e-63	43972	44208
BLASTX	wBm	gi|58584587|ref|YP_198160.1|	Bm_007					75.76	103	135	44183	44275	4e-63	44183	44275
BLASTX	wBm	gi|58584587|ref|YP_198160.1|	Bm_007					89.13	131	176	44262	44399	4e-63	44262	44399
BLASTX	wBm	gi|58584586|ref|YP_198159.1|	Bm_007	No	No	3	0	78.82	1	85	44426	44671	1e-31	44426	44671
BLASTX	wBm	gi|58584586|ref|YP_198159.1|	Bm_007					72.22	85	102	44668	44721	1e-31	44668	44721
BLASTN	wBm	NC_006833.1	Bm_007					93.74	422121	424141	46786	44790	0	44790	46786
BLASTX	wBm	gi|58584585|ref|YP_198158.1|	Bm_007	No	No	3	0	77.78	1	18	44736	44789	3e-37	44736	44789
BLASTX	wBm	gi|58584585|ref|YP_198158.1|	Bm_007					76	29	53	44789	44863	3e-37	44789	44863
BLASTX	wBm	gi|58584585|ref|YP_198158.1|	Bm_007					88.41	51	119	44854	45054	3e-37	44854	45054
BLASTX	wBm	gi|58584584|ref|YP_198157.1|	Bm_007	No	No	2	2	80.85	24	70	45175	45315	9e-60	45175	45315
BLASTX	wBm	gi|58584584|ref|YP_198157.1|	Bm_007					92.71	86	181	45360	45647	9e-60	45360	45647
BLASTX	wBm	gi|58584583|ref|YP_198156.1|	Bm_007	Yes	No	0	0	96.58	7	123	45673	46023	3e-59	45673	46023
BLASTX	wBm	gi|58584582|ref|YP_198155.1|	Bm_007	No	No	1	0	100	5	16	46047	46082	8e-64	46047	46082
BLASTX	wBm	gi|58584582|ref|YP_198155.1|	Bm_007					93.53	32	170	46127	46543	8e-64	46127	46543
BLASTX	wBm	gi|58584581|ref|YP_198154.1|	Bm_007	Yes	No	3	2	87.04	9	62	46564	46725	3e-35	46564	46725
BLASTX	wBm	gi|58584581|ref|YP_198154.1|	Bm_007					70.77	64	128	46733	46894	3e-35	46733	46894
BLASTN	wBm	NC_006833.1	Bm_007					94.83	421980	422037	46894	46837	2e-14	46837	46894
BLASTN	wBm	NC_006833.1	Bm_007					84.78	421488	421947	47316	46893	7e-101	46893	47316
BLASTN	wBm	NC_006833.1	Bm_007					80.17	421223	421461	47575	47359	2e-24	47359	47575
BLASTN	wBm	NC_006833.1	Bm_007					89.56	418358	421175	50338	47621	0	47621	50338
BLASTX	wBm	gi|58584580|ref|YP_198153.1|	Bm_007	No	No	7	2	61.85	1	167	46949	47434	1e-39	46949	47434
BLASTX	wBm	gi|58584580|ref|YP_198153.1|	Bm_007					49.57	108	218	47236	47562	5e-60	47236	47562
BLASTX	wBm	gi|58584580|ref|YP_198153.1|	Bm_007					87.5	240	351	47624	47959	5e-60	47624	47959
BLASTX	wBm	gi|58584580|ref|YP_198153.1|	Bm_007					55.24	338	442	47917	48231	8e-22	47917	48231
BLASTX	wBm	gi|58584579|ref|YP_198152.1|	Bm_007	No	No	7	0	63.27	1	138	48231	48638	8e-34	48231	48638
BLASTX	wBm	gi|58584579|ref|YP_198152.1|	Bm_007					44.51	45	216	48356	48862	2e-18	48356	48862
BLASTX	wBm	gi|58584578|ref|YP_198151.1|	Bm_007	No	No	3	0	65.22	1	23	48918	48980	9e-29	48918	48980
BLASTX	wBm	gi|58584578|ref|YP_198151.1|	Bm_007					90.62	25	88	48973	49164	9e-29	48973	49164
BLASTX	wBm	gi|58584577|ref|YP_198150.1|	Bm_007	No	No	1	0	81.9	13	128	49296	49643	4e-48	49296	49643
BLASTX	wBm	gi|58584576|ref|YP_198149.1|	Bm_007	No	No	8	0	47.76	4	330	49678	50577	4e-54	49678	50577
BLASTX	wBm	gi|58584576|ref|YP_198149.1|	Bm_007					61.32	251	355	50340	50645	1e-22	50340	50645
BLASTN	wBm	NC_006833.1	Bm_007					89.86	416826	418309	51788	50338	0	50338	51788
BLASTX	wBm	gi|58584575|ref|YP_198148.1|	Bm_007	No	No	3	0	85.29	1	34	50656	50757	1e-28	50656	50757
BLASTX	wBm	gi|58584575|ref|YP_198148.1|	Bm_007					60.71	33	60	50750	50821	1e-28	50750	50821
BLASTX	wBm	gi|58584575|ref|YP_198148.1|	Bm_007					77.27	94	135	50920	51051	1e-28	50920	51051
BLASTX	wBm	gi|58584574|ref|YP_198147.1|	Bm_007	No	No	2	1	72.73	47	112	51229	51423	3e-16	51229	51423
BLASTX	wBm	gi|58584573|ref|YP_198146.1|	Bm_007	No	Yes	2	0	79.37	29	91	51548	51736	6e-21	51548	51736
BLASTN	wBm	NC_006833.1	Bm_007					87.18	441794	442018	51810	52039	9e-45	51810	52039
BLASTN	wBm	NC_006833.1	Bm_007					90.18	261669	261780	52039	51930	1e-22	51930	52039
BLASTN	wBm	NC_006833.1	Bm_007					84.28	442054	442212	52047	52195	4e-22	52047	52195
BLASTN	wBm	NC_006833.1	Bm_007					84.28	861604	861762	52047	52195	4e-22	52047	52195
BLASTN	wBm	NC_006833.1	Bm_007					84.28	261475	261633	52195	52047	4e-22	52047	52195
BLASTN	wBm	NC_006833.1	Bm_007					97.01	442237	442303	52193	52258	1e-19	52193	52258
BLASTN	wBm	NC_006833.1	Bm_007					97.01	861787	861853	52193	52258	1e-19	52193	52258
BLASTN	wBm	NC_006833.1	Bm_007					97.01	261384	261450	52258	52193	1e-19	52193	52258
NUCMER	wBm	NC_006833.1	Bm_007					86.1953	442356	442948	52258	52808	NA	52258	52808
NUCMER	wBm	NC_006833.1	Bm_007					86.1953	861906	862498	52258	52808	NA	52258	52808
NUCMER	wBm	NC_006833.1	Bm_007					86.1953	260739	261331	52808	52258	NA	52258	52808
BLASTN	wBm	NC_006833.1	Bm_007					88.33	442453	442948	52334	52808	7e-132	52334	52808
BLASTN	wBm	NC_006833.1	Bm_007					88.33	862003	862498	52334	52808	7e-132	52334	52808
BLASTN	wBm	NC_006833.1	Bm_007					88.33	260739	261234	52808	52334	7e-132	52334	52808
BLASTN	wBm	NC_006833.1	Bm_007					84.11	145523	145673	52926	53060	3e-23	52926	53060
BLASTN	wBm	NC_006833.1	Bm_007					84.11	443243	443393	52926	53060	3e-23	52926	53060
BLASTN	wBm	NC_006833.1	Bm_007					84.11	862793	862943	52926	53060	3e-23	52926	53060
BLASTN	wBm	NC_006833.1	Bm_007					84.11	260294	260444	53060	52926	3e-23	52926	53060
BLASTN	wBm	NC_006833.1	Bm_007					91.4	145710	145802	53060	53151	7e-21	53060	53151
BLASTN	wBm	NC_006833.1	Bm_007					91.4	443430	443522	53060	53151	7e-21	53060	53151
BLASTN	wBm	NC_006833.1	Bm_007					91.4	862980	863072	53060	53151	7e-21	53060	53151
BLASTN	wBm	NC_006833.1	Bm_007					91.4	260165	260257	53151	53060	7e-21	53060	53151
NUCMER	wBm	NC_006833.1	Bm_007					86.4919	145870	146363	53175	53629	NA	53175	53629
NUCMER	wBm	NC_006833.1	Bm_007					89.1967	259739	260097	53516	53175	NA	53175	53516
BLASTN	wBm	NC_006833.1	Bm_007					87.98	145944	146356	53235	53622	1e-86	53235	53622
BLASTN	wBm	NC_006833.1	Bm_007					93.01	259754	260023	53505	53235	8e-70	53235	53505
BLASTN	wBm	NC_006833.1	Bm_007					88.51	826698	826784	53442	53357	1e-12	53357	53442
BLASTX	wBm	gi|58584372|ref|YP_197945.1|	Bm_007	No	No	9	1	36.02	1	236	54221	53649	6e-18	53649	54221
BLASTN	wBm	NC_006833.1	Bm_007					89.89	146443	146531	53688	53774	9e-14	53688	53774
BLASTN	wBm	NC_006833.1	Bm_007					89.61	146609	146685	53816	53891	2e-11	53816	53891
BLASTN	wBm	NC_006833.1	Bm_007					92.8	146713	146948	53892	54125	2e-82	53892	54125
NUCMER	wBm	NC_006833.1	Bm_007					78.4314	146713	148189	53892	55142	NA	53892	55142
BLASTN	wBm	NC_006833.1	Bm_007					86.7	147002	147579	54121	54672	2e-150	54121	54672
BLASTN	wBm	NC_006833.1	Bm_007					87.79	147634	147846	54682	54886	1e-50	54682	54886
BLASTX	wBm	gi|58584373|ref|YP_197946.1|	Bm_007	No	No	10	2	55.48	267	412	54940	54575	5e-74	54575	54940
BLASTX	wBm	gi|58584373|ref|YP_197946.1|	Bm_007					48.78	71	234	55343	54969	5e-74	54969	55343
BLASTX	wBm	gi|58584373|ref|YP_197946.1|	Bm_007					87.5	3	49	55548	55405	5e-74	55405	55548
BLASTN	wBm	NC_006833.1	Bm_007					95.15	148025	148189	54978	55142	3e-66	54978	55142
BLASTN	wBm	NC_006833.1	Bm_007					88.22	148478	149460	55314	56286	0	55314	56286
NUCMER	wBm	NC_006833.1	Bm_007					88.989	148478	149461	55314	56287	NA	55314	56287
BLASTX	wBm	gi|58584374|ref|YP_197947.1|	Bm_007	Yes	No	3	1	85	21	40	55740	55799	7e-51	55740	55799
BLASTX	wBm	gi|58584374|ref|YP_197947.1|	Bm_007					86.73	41	138	55799	56092	7e-51	55799	56092
BLASTX	wBm	gi|58584374|ref|YP_197947.1|	Bm_007					78.57	165	178	56169	56210	7e-51	56169	56210
BLASTN	wBm	NC_006833.1	Bm_007					91.23	149535	149648	56310	56421	3e-29	56310	56421
BLASTX	wBm	gi|58584375|ref|YP_197948.1|	Bm_007	No	No	8	1	43.23	100	245	56426	56767	6e-17	56426	56767
BLASTN	wBm	NC_006833.1	Bm_007					89.06	149685	149748	56432	56495	2e-08	56432	56495
BLASTN	wBm	NC_006833.1	Bm_007					82.93	149941	150386	56599	57027	8e-70	56599	57027
BLASTN	wBm	NC_006833.1	Bm_007					86.68	150424	152059	57027	58592	0	57027	58592
NUCMER	wBm	NC_006833.1	Bm_007					87.4772	150424	152059	57027	58592	NA	57027	58592
BLASTX	wBm	gi|58584376|ref|YP_197949.1|	Bm_007	No	No	2	0	66.28	1	84	57905	57666	1e-22	57666	57905
BLASTN	wBm	NC_006833.1	Bm_007					82.59	152246	152669	58845	59245	7e-61	58845	59245
BLASTN	wBm	NC_006833.1	Bm_007					90.29	152818	152920	59244	59344	1e-19	59244	59344
BLASTN	wBm	NC_006833.1	Bm_007					89.47	153155	153211	59563	59619	1e-06	59563	59619
PRAZE	wBm	gi|58584377|ref|YP_197950.1|	Bm_007	Yes	No	3	5
BLASTX	wBm	gi|58584378|ref|YP_197951.1|	Bm_007	No	No	16	2	39.49	96	286	59673	60161	6e-16	59673	60161
NUCMER	wBm	NC_006833.1	Bm_007					82.5688	153366	153692	59677	59980	NA	59677	59980
BLASTN	wBm	NC_006833.1	Bm_007					84.29	153428	153688	59730	59976	3e-44	59730	59976
BLASTN	wBm	NC_006833.1	Bm_007					93.24	153821	153894	60055	60127	1e-16	60055	60127
BLASTN	wBm	NC_006833.1	Bm_007					88.28	154226	154353	60353	60479	4e-25	60353	60479
BLASTN	wBm	NC_006833.1	Bm_007					87.1	154366	154455	60527	60619	1e-12	60527	60619
NUCMER	wBm	NC_006833.1	Bm_007					88.0342	154366	154479	60527	60641	NA	60527	60641
BLASTX	wBm	gi|58584379|ref|YP_197952.1|	Bm_007	Yes	No	6	3	46.51	16	144	60704	60997	6e-18	60704	60997
BLASTN	wBm	NC_006833.1	Bm_007					82.87	154908	155088	60785	60953	4e-19	60785	60953
BLASTN	wBm	NC_006833.1	Bm_007					89.11	155519	155619	61208	61308	7e-21	61208	61308
BLASTN	wBm	NC_006833.1	Bm_007					87.18	156067	156261	61637	61821	1e-34	61637	61821
PRAZE	wBm	gi|58584380|ref|YP_197953.1|	Bm_007	No	Yes	2	0
BLASTN	wBm	NC_006833.1	Bm_007					89.23	260616	260810	61977	62168	6e-46	61977	62168
BLASTN	wBm	NC_006833.1	Bm_007					89.23	862427	862621	62168	61977	6e-46	61977	62168
BLASTN	wBm	NC_006833.1	Bm_007					89.23	442877	443071	62168	61977	6e-46	61977	62168
BLASTN	wBm	NC_006833.1	Bm_007					83.46	144859	145351	62466	61977	2e-73	61977	62466
NUCMER	wBm	NC_006833.1	Bm_007					84.252	144281	144788	62924	62464	NA	62464	62924
BLASTN	wBm	NC_006833.1	Bm_007					86.42	144304	144686	62901	62544	3e-94	62544	62901
BLASTN	wBm	NC_006833.1	Bm_007					85.88	143906	144250	63242	62924	5e-77	62924	63242
PRAZE	wBm	gi|58584371|ref|YP_197944.1|	Bm_007	No	No	10	1
BLASTN	wBm	NC_006833.1	Bm_007					87.68	143554	143837	63535	63266	2e-48	63266	63535
NUCMER	wBm	NC_006833.1	Bm_007					83.4112	142146	143837	64827	63266	NA	63266	64827
BLASTN	wBm	NC_006833.1	Bm_007					83.8	143208	143524	63832	63540	2e-58	63540	63832
BLASTN	wBm	NC_006833.1	Bm_007					85.21	142150	143100	64823	63914	0	63914	64823
PRAZE	wBm	gi|58584370|ref|YP_197943.1|	Bm_007	No	No	9	0
BLASTN	wBm	NC_006833.1	Bm_007					89.06	142049	142112	64895	64833	5e-06	64833	64895
BLASTN	wBm	NC_006833.1	Bm_007					92.54	141932	141998	65007	64941	6e-15	64941	65007
BLASTN	wBm	NC_006833.1	Bm_007					90.91	141720	141774	65139	65085	9e-08	65085	65139
BLASTN	wBm	NC_006833.1	Bm_007					90.78	141369	141661	65419	65142	3e-100	65142	65419
NUCMER	wBm	NC_006833.1	Bm_007					90.785	141369	141661	65419	65142	NA	65142	65419
BLASTX	wBm	gi|58584369|ref|YP_197942.1|	Bm_007	No	No	7	3	85.71	1	21	65180	65242	4e-46	65180	65242
BLASTX	wBm	gi|58584369|ref|YP_197942.1|	Bm_007					73.02	27	152	65244	65567	4e-46	65244	65567
BLASTN	wBm	NC_006833.1	Bm_007					89.1	141108	141316	65628	65418	4e-56	65418	65628
BLASTN	wBm	NC_006833.1	Bm_007					86.32	140907	141023	65801	65695	2e-18	65695	65801
BLASTN	wBm	NC_006833.1	Bm_007					84.74	140507	140751	66112	65878	1e-40	65878	66112
BLASTN	wBm	NC_006833.1	Bm_007					85.11	338226	338630	66215	66612	4e-87	66215	66612
NUCMER	wBm	NC_006833.1	Bm_007					84.3045	338226	339261	66215	67187	NA	66215	67187
BLASTN	wBm	NC_006833.1	Bm_007					85.11	280396	280800	66612	66215	4e-87	66215	66612
BLASTN	wBm	NC_006833.1	Bm_007					85.11	199085	199489	66612	66215	4e-87	66215	66612
BLASTN	wBm	NC_006833.1	Bm_007					85.11	139983	140387	66612	66215	4e-87	66215	66612
NUCMER	wBm	NC_006833.1	Bm_007					84.3045	139352	140387	67187	66215	NA	66215	67187
NUCMER	wBm	NC_006833.1	Bm_007					84.3045	198454	199489	67187	66215	NA	66215	67187
NUCMER	wBm	NC_006833.1	Bm_007					84.3045	279765	280800	67187	66215	NA	66215	67187
BLASTN	wBm	NC_006833.1	Bm_007					92.31	88113	88164	66273	66222	2e-08	66222	66273
NUCMER	wBm	NC_006833.1	Bm_007					83.6292	1077043	1078028	66266	67187	NA	66266	67187
BLASTN	wBm	NC_006833.1	Bm_007					86.33	1077114	1077397	66323	66612	4e-62	66323	66612
BLASTN	wBm	NC_006833.1	Bm_007					96.08	67435	67536	66511	66612	1e-25	66511	66612
NUCMER	wBm	NC_006833.1	Bm_007					85.1952	67435	68167	66511	67187	NA	66511	67187
BLASTN	wBm	NC_006833.1	Bm_007					88	67578	68167	66620	67187	2e-162	66620	67187
BLASTN	wBm	NC_006833.1	Bm_007					88	338672	339261	66620	67187	2e-162	66620	67187
BLASTN	wBm	NC_006833.1	Bm_007					88	1077439	1078028	66620	67187	2e-162	66620	67187
BLASTN	wBm	NC_006833.1	Bm_007					88	279765	280354	67187	66620	2e-162	66620	67187
BLASTN	wBm	NC_006833.1	Bm_007					88	198454	199043	67187	66620	2e-162	66620	67187
BLASTN	wBm	NC_006833.1	Bm_007					88	139352	139941	67187	66620	2e-162	66620	67187
NUCMER	wBm	NC_006833.1	Bm_007					89.8551	68276	68545	67283	67555	NA	67283	67555
NUCMER	wBm	NC_006833.1	Bm_007					89.3773	339370	339636	67283	67552	NA	67283	67552
NUCMER	wBm	NC_006833.1	Bm_007					90.378	1078137	1078421	67283	67570	NA	67283	67570
NUCMER	wBm	NC_006833.1	Bm_007					90	198072	198345	67559	67283	NA	67283	67559
NUCMER	wBm	NC_006833.1	Bm_007					90.378	279372	279656	67570	67283	NA	67283	67570
NUCMER	wBm	NC_006833.1	Bm_007					88.4211	138217	139243	68301	67283	NA	67283	68301
BLASTN	wBm	NC_006833.1	Bm_007					90.39	1078146	1078421	67290	67570	4e-87	67290	67570
BLASTN	wBm	NC_006833.1	Bm_007					89.85	68285	68545	67290	67555	3e-78	67290	67555
BLASTN	wBm	NC_006833.1	Bm_007					89.58	339379	339632	67290	67548	5e-74	67290	67548
BLASTN	wBm	NC_006833.1	Bm_007					90	198072	198336	67559	67290	1e-80	67290	67559
BLASTN	wBm	NC_006833.1	Bm_007					90.39	279372	279647	67570	67290	4e-87	67290	67570
BLASTN	wBm	NC_006833.1	Bm_007					90.39	138959	139234	67570	67290	4e-87	67290	67570
BLASTN	wBm	NC_006833.1	Bm_007					88.56	138217	138888	68301	67652	0	67652	68301
BLASTN	wBm	NC_006833.1	Bm_007					92.11	138056	138131	68401	68326	6e-18	68326	68401
NUCMER	wBm	NC_006833.1	Bm_007					83.9361	136811	137990	69490	68401	NA	68401	69490
BLASTN	wBm	NC_006833.1	Bm_007					83.81	137310	137895	69027	68473	1e-123	68473	69027
BLASTN	wBm	NC_006833.1	Bm_007					89.62	136828	137269	69472	69045	8e-107	69045	69472
BLASTN	wBm	NC_006833.1	Bm_007					88.66	135712	136687	70566	69611	0	69611	70566
NUCMER	wBm	NC_006833.1	Bm_007					88.8557	135695	136687	70583	69611	NA	69611	70583
BLASTX	wBm	gi|58584368|ref|YP_197941.1|	Bm_007	No	Yes	10	1	61.59	175	333	69983	69495	1e-73	69495	69983
BLASTX	wBm	gi|58584368|ref|YP_197941.1|	Bm_007					56.84	137	231	70093	69815	5e-21	69815	70093
BLASTX	wBm	gi|58584368|ref|YP_197941.1|	Bm_007					68.75	56	135	70335	70096	1e-73	70096	70335
BLASTX	wBm	gi|58584368|ref|YP_197941.1|	Bm_007					70.21	11	57	70457	70329	1e-73	70329	70457
BLASTN	wBm	NC_006833.1	Bm_007					93.81	135429	135525	70826	70730	2e-30	70730	70826
BLASTN	wBm	NC_006833.1	Bm_007					96.97	135125	135189	71022	70957	4e-19	70957	71022
NUCMER	wBm	NC_006833.1	Bm_007					88.4444	134714	135157	71510	71088	NA	71088	71510
BLASTN	wBm	NC_006833.1	Bm_007					88.04	134714	135150	71510	71096	4e-124	71096	71510
BLASTX	wBm	gi|58584367|ref|YP_197940.1|	Bm_007	No	Yes	1	0	80.2	14	114	71449	71162	3e-38	71162	71449
BLASTN	wBm	NC_006833.1	Bm_007					83.22	132994	133420	71917	71517	2e-70	71517	71917
NUCMER	wBm	NC_006833.1	Bm_007					83.4483	132994	133420	71917	71517	NA	71517	71917
BLASTN	wBm	NC_006833.1	Bm_007					86.52	132712	132940	72160	71939	1e-46	71939	72160
NUCMER	wBm	NC_006833.1	Bm_007					90.3346	131604	132663	73217	72162	NA	72162	73217
BLASTN	wBm	NC_006833.1	Bm_007					91.22	131613	132611	73208	72207	0	72207	73208
PRAZE	wBm	gi|58584366|ref|YP_197939.1|	Bm_007	No	No	2	0	69.7	1	63
BLASTX	wBm	gi|58584365|ref|YP_197938.1|	Bm_007	No	No	2	0	69.7	1	63	72672	72475	2e-18	72475	72672
BLASTN	wBm	NC_006833.1	Bm_007					92.63	167698	167792	73208	73115	2e-24	73115	73208
BLASTN	wBm	NC_006833.1	Bm_007					93.98	240050	240132	73208	73127	4e-22	73127	73208
BLASTN	wBm	NC_006833.1	Bm_007					93.98	181615	181697	73208	73127	4e-22	73127	73208
BLASTN	wBm	NC_006833.1	Bm_007					93.9	510667	510748	73208	73128	2e-21	73128	73208
BLASTN	wBm	NC_006833.1	Bm_007					93.83	117787	117867	73129	73208	7e-21	73129	73208
BLASTN	wBm	NC_006833.1	Bm_007					93.83	356373	356453	73129	73208	7e-21	73129	73208
BLASTN	wBm	NC_006833.1	Bm_007					93.83	778134	778214	73129	73208	7e-21	73129	73208
BLASTN	wBm	NC_006833.1	Bm_007					92.45	117878	117930	73336	73388	6e-09	73336	73388
BLASTN	wBm	NC_006833.1	Bm_007					92.45	356464	356516	73336	73388	6e-09	73336	73388
BLASTN	wBm	NC_006833.1	Bm_007					92.45	778225	778277	73336	73388	6e-09	73336	73388
BLASTN	wBm	NC_006833.1	Bm_007					92.45	510604	510656	73388	73336	6e-09	73336	73388
BLASTN	wBm	NC_006833.1	Bm_007					92.45	388210	388262	73388	73336	6e-09	73336	73388
BLASTN	wBm	NC_006833.1	Bm_007					92.45	239987	240039	73388	73336	6e-09	73336	73388
BLASTN	wBm	NC_006833.1	Bm_007					92.45	181552	181604	73388	73336	6e-09	73336	73388
BLASTN	wBm	NC_006833.1	Bm_007					92.45	167635	167687	73388	73336	6e-09	73336	73388
BLASTN	wBm	NC_006833.1	Bm_007					92.45	131550	131602	73388	73336	6e-09	73336	73388
BLASTN	wBm	NC_006833.1	Bm_007					91.67	1037484	1037531	73388	73341	5e-06	73341	73388
BLASTN	wBm	NC_006833.1	Bm_007					92.45	131550	131602	77461	77513	6e-09	77461	77513
BLASTN	wBm	NC_006833.1	Bm_007					92.45	167635	167687	77461	77513	6e-09	77461	77513
BLASTN	wBm	NC_006833.1	Bm_007					92.45	181552	181604	77461	77513	6e-09	77461	77513
BLASTN	wBm	NC_006833.1	Bm_007					92.45	239987	240039	77461	77513	6e-09	77461	77513
BLASTN	wBm	NC_006833.1	Bm_007					92.45	388210	388262	77461	77513	6e-09	77461	77513
BLASTN	wBm	NC_006833.1	Bm_007					92.45	510604	510656	77461	77513	6e-09	77461	77513
BLASTN	wBm	NC_006833.1	Bm_007					91.67	1037484	1037531	77461	77508	5e-06	77461	77508
BLASTN	wBm	NC_006833.1	Bm_007					92.45	778225	778277	77513	77461	6e-09	77461	77513
BLASTN	wBm	NC_006833.1	Bm_007					92.45	356464	356516	77513	77461	6e-09	77461	77513
BLASTN	wBm	NC_006833.1	Bm_007					92.45	117878	117930	77513	77461	6e-09	77461	77513
NUCMER	wBm	NC_006833.1	Bm_007					90.4295	131604	132403	77632	78434	NA	77632	78434
BLASTN	wBm	NC_006833.1	Bm_007					90.68	131613	132394	77641	78422	0	77641	78422
BLASTN	wBm	NC_006833.1	Bm_007					92.63	167698	167792	77641	77734	2e-24	77641	77734
BLASTN	wBm	NC_006833.1	Bm_007					93.98	181615	181697	77641	77722	4e-22	77641	77722
BLASTN	wBm	NC_006833.1	Bm_007					93.98	240050	240132	77641	77722	4e-22	77641	77722
BLASTN	wBm	NC_006833.1	Bm_007					93.9	510667	510748	77641	77721	2e-21	77641	77721
BLASTN	wBm	NC_006833.1	Bm_007					93.83	778134	778214	77720	77641	7e-21	77641	77720
BLASTN	wBm	NC_006833.1	Bm_007					93.83	356373	356453	77720	77641	7e-21	77641	77720
BLASTN	wBm	NC_006833.1	Bm_007					93.83	117787	117867	77720	77641	7e-21	77641	77720
BLASTX	wBm	gi|58584365|ref|YP_197938.1|	Bm_007	No	No	2	0	69.7	1	63	78177	78374	2e-18	78177	78374
BLASTN	wBm	NC_006833.1	Bm_007					86.05	1047146	1047357	80443	80644	3e-44	80443	80644
BLASTX	wBm	gi|58585046|ref|YP_198619.1|	Bm_007	Yes	Yes	1	0	62.3	148	208	80394	80561	7e-21	80394	80561
BLASTX	wBm	gi|58585046|ref|YP_198619.1|	Bm_007					50.82	211	270	80555	80716	7e-21	80555	80716
BLASTN	wBm	NC_006833.1	Bm_007					89.71	1005120	1005187	80894	80827	9e-11	80827	80894
BLASTN	wBm	NC_006833.1	Bm_007					87.64	995469	995557	81096	81008	9e-14	81008	81096
BLASTN	wBm	NC_006833.1	Bm_007					86.13	995089	995428	81446	81120	2e-67	81120	81446
NUCMER	wBm	NC_006833.1	Bm_007					83.8378	993627	995428	82864	81120	NA	81120	82864
BLASTX	wBm	gi|58585012|ref|YP_198585.1|	Bm_007	Yes	No	13	3	42.38	15	298	81232	82059	1e-23	81232	82059
BLASTN	wBm	NC_006833.1	Bm_007					85.98	994387	994961	82118	81554	2e-125	81554	82118
BLASTN	wBm	NC_006833.1	Bm_007					85.83	993627	994346	82864	82173	4e-161	82173	82864
BLASTN	wBm	NC_006833.1	Bm_007					82.12	612727	613273	86034	85498	2e-89	85498	86034
NUCMER	wBm	NC_006833.1	Bm_007					83.0357	612727	613273	86034	85498	NA	85498	86034
BLASTX	wBm	gi|58584726|ref|YP_198299.1|	Bm_007	Yes	Yes	1	2	74.42	7	49	85682	85804	2e-43	85682	85804
BLASTX	wBm	gi|58584726|ref|YP_198299.1|	Bm_007					79.31	46	132	85785	86033	2e-43	85785	86033
BLASTN	wBm	NC_006833.1	Bm_007					89.29	457841	457896	117653	117598	5e-06	117598	117653
BLASTN	wBm	NC_006833.1	Bm_007					95.74	220516	220562	474720	474674	4e-10	474674	474720
BLASTN	wBm	NC_006833.1	Bm_007					90.91	768627	768691	474807	474742	1e-09	474742	474807
BLASTN	wBm	NC_006833.1	Bm_007					84.43	412391	412551	475260	475094	4e-16	475094	475260
BLASTN	MITO	gi|23307675|gb|AF538716.1|	Bm_007					83.45	10213	10357	597384	597528	5e-18	597384	597528
BLASTN	MITO	gi|23307675|gb|AF538716.1|	Bm_007					95.45	10568	10611	597731	597774	3e-10	597731	597774
BLASTN	wBm	NC_006833.1	Bm_007					93.33	1007434	1007478	618784	618740	1e-06	618740	618784
BLASTN	wBm	NC_006833.1	Bm_007					86.16	1007156	1007379	619036	618821	2e-48	618821	619036
PRAZE	wBm	gi|58585023|ref|YP_198596.1|	Bm_007	No	Yes	1	1	69.7	1	63
NUCMER	wBm	NC_006833.1	Bm_007					85.084	979876	980335	867065	867520	NA	867065	867520
BLASTN	wBm	NC_006833.1	Bm_007					84.88	979886	980335	867078	867520	6e-83	867078	867520
BLASTN	wBm	NC_006833.1	Bm_007					84.88	979886	980335	870611	870169	6e-83	870169	870611
NUCMER	wBm	NC_006833.1	Bm_007					85.084	979876	980335	870624	870169	NA	870169	870624
NUCMER	wBm	NC_006833.1	Bm_008					89.8026	212628	213823	25536	24345	NA	24345	25536
BLASTX	wBm	gi|58584428|ref|YP_198001.1|	Bm_008	Yes	No	0	0	73.02	84	143	24357	24545	9e-21	24357	24545
BLASTN	wBm	NC_006833.1	Bm_008					89.87	212628	213801	25536	24365	0	24365	25536
NUCMER	wBm	NC_006833.1	Bm_008					90.98	617481	618374	25506	24631	NA	24631	25506
BLASTN	wBm	NC_006833.1	Bm_008					91.08	617481	618362	25506	24643	0	24643	25506
BLASTX	wBm	gi|58584323|ref|YP_197896.1|	Bm_008	Yes*	No	1	1	52.43	59	159	25231	24935	2e-21	24935	25231	*This may have an nuwt indel within it with other half below
BLASTX	wBm	gi|58584631|ref|YP_198204.1|	Bm_008					41.11	10	184	25435	24935	2e-25	24935	25435
BLASTN	wBm	NC_006833.1	Bm_008					93.46	943724	943876	25684	25534	1e-49	25534	25684
NUCMER	wBm	NC_006833.1	Bm_008					91.7647	943709	943876	25701	25534	NA	25534	25701
BLASTN	wBm	NC_006833.1	Bm_008					93.67	888602	888680	25785	25707	4e-22	25707	25785
BLASTN	wBm	NC_006833.1	Bm_008					89.95	463647	463835	25983	25802	2e-55	25802	25983
BLASTN	wBm	NC_006833.1	Bm_008					91.07	463563	463618	26040	25985	2e-08	25985	26040
BLASTN	wBm	NC_006833.1	Bm_008					91.8	265989	266597	26067	26659	0	26067	26659
NUCMER	wBm	NC_006833.1	Bm_008					92.1311	265989	266597	26067	26659	NA	26067	26659
BLASTX	wBm	gi|58584463|ref|YP_198036.1|	Bm_008	No	Yes	3	1	89.83	30	88	26404	26580	1e-21	26404	26580
BLASTN	wBm	NC_006833.1	Bm_008					91.67	266749	266832	26720	26803	3e-20	26720	26803
BLASTN	wBm	NC_006833.1	Bm_008					89.74	788356	788432	26814	26891	6e-12	26814	26891
BLASTN	wBm	NC_006833.1	Bm_008					88.07	647363	647538	27138	26974	2e-42	26974	27138
NUCMER	wBm	NC_006833.1	Bm_008					82.1002	1039481	1040305	27140	27879	NA	27140	27879
BLASTN	wBm	NC_006833.1	Bm_008					94.21	1039491	1039680	27149	27337	1e-71	27149	27337
BLASTX	wBm	gi|58585043|ref|YP_198616.1|	Bm_008	Yes	No	7	2	91.23	579	635	27149	27319	4e-56	27149	27319
BLASTX	wBm	gi|58585043|ref|YP_198616.1|	Bm_008					60.99	637	776	27322	27708	4e-56	27322	27708
BLASTX	wBm	gi|58585043|ref|YP_198616.1|	Bm_008					53.04	732	841	27576	27854	1e-16	27576	27854
BLASTN	wBm	NC_006833.1	Bm_008					84.01	1039724	1040125	27360	27751	4e-56	27360	27751
BLASTN	wBm	NC_006833.1	Bm_008					94.89	1040169	1040305	27744	27879	1e-49	27744	27879
BLASTN	wBm	NC_006833.1	Bm_008					92	300264	300313	27879	27928	3e-07	27879	27928
BLASTN	wBm	NC_006833.1	Bm_008					95.35	300373	300458	27952	28037	1e-28	27952	28037
BLASTN	wBm	NC_006833.1	Bm_008					93.48	990294	990339	28036	28081	3e-07	28036	28081
NUCMER	wBm	NC_006833.1	Bm_008					94.0397	990294	990444	28036	28183	NA	28036	28183
BLASTX	wBm	gi|58584631|ref|YP_198204.1|	Bm_008	No	Yes	7	0	59.57	70	295	28824	28183	1e-86	28183	28824
BLASTX	wBm	gi|58584631|ref|YP_198204.1|	Bm_008					81.94	1	72	29027	28815	1e-86	28815	29027
BLASTN	wBm	NC_006833.1	Bm_008					86.67	477228	477492	28186	28434	1e-65	28186	28434
NUCMER	wBm	NC_006833.1	Bm_008					87.8419	477228	478197	28186	29117	NA	28186	29117
BLASTX	wBm	gi|58584323|ref|YP_197896.1|	Bm_008	No	Yes*	1	3	44.25	51	217	28818	28321	6e-29	28321	28818	*This may have an nuwt indel within it with other half below
BLASTN	wBm	NC_006833.1	Bm_008					91.46	477519	478197	28432	29117	0	28432	29117
BLASTN	wBm	NC_006833.1	Bm_008					86.11	683780	683923	33351	33486	7e-24	33351	33486
NUCMER	wBm	NC_006833.1	Bm_008					84.7495	684042	684489	33482	33917	NA	33482	33917
BLASTN	wBm	NC_006833.1	Bm_008					85.07	684050	684481	33490	33910	1e-99	33490	33910
BLASTX	wBm	gi|58584784|ref|YP_198357.1|	Bm_008	Yes	Yes	4	1	80.49	168	249	33727	33482	1e-36	33482	33727
BLASTX	wBm	gi|58584784|ref|YP_198357.1|	Bm_008					87.5	118	141	33873	33802	1e-36	33802	33873
BLASTN	wBm	NC_006833.1	Bm_008					83.52	162360	163128	34710	35504	5e-145	34710	35504
PRAZE	wBm	gi|58584383|ref|YP_197956.1|	Bm_009	Yes	No	2	0
BLASTN	wBm	NC_006833.1	Bm_008					92	163908	164007	35693	35792	2e-27	35693	35792
BLASTN	wBm	NC_006833.1	Bm_008					89.19	420189	420262	476649	476577	1e-09	476577	476649
BLASTN	wBm	NC_006833.1	Bm_008					87.08	325741	326095	526646	526992	5e-71	526646	526992
NUCMER	wBm	NC_006833.1	Bm_008					87.2222	325741	326099	526646	526996	NA	526646	526996
BLASTX	wBm	gi|58584515|ref|YP_198088.1|	Bm_008	No	Yes	1	0	75.51	1	49	526783	526929	4e-18	526783	526929
BLASTX	wBm	gi|58584515|ref|YP_198088.1|	Bm_008					73.68	54	72	526940	526996	4e-18	526940	526996
BLASTX	wBm	gi|58585051|ref|YP_198624.1|	Bm_008	Yes	Yes	6	1	45.3	795	910	555693	556016	6e-18	555693	556016
BLASTX	wBm	gi|58585051|ref|YP_198624.1|	Bm_008					75	924	959	556018	556125	6e-18	556018	556125
BLASTX	wBm	gi|58585051|ref|YP_198624.1|	Bm_008					81.82	964	985	556139	556204	6e-18	556139	556204
NUCMER	wBm	NC_006833.1	Bm_008					89.3855	1055770	1055945	555879	555705	NA	555705	555879
BLASTN	wBm	NC_006833.1	Bm_008					82.44	1055613	1055945	556013	555705	2e-52	555705	556013
BLASTN	wBm	NC_006833.1	Bm_008					87.98	1055390	1055571	556199	556017	3e-41	556017	556199
NUCMER	wBm	NC_006833.1	Bm_008					85.9354	1053404	1055571	558090	556017	NA	556017	558090
BLASTN	wBm	NC_006833.1	Bm_008					92.41	1054135	1055243	557435	556329	0	556329	557435
BLASTX	wBm	gi|58585050|ref|YP_198623.1|	Bm_008	Yes	Yes	14	2	67.86	8	367	556526	557584	4e-117	556526	557584
BLASTX	wBm	gi|58585050|ref|YP_198623.1|	Bm_008					41	242	577	557220	558128	8e-36	557220	558128
BLASTN	wBm	NC_006833.1	Bm_008					85.4	1053849	1054108	557712	557440	6e-49	557440	557712
BLASTN	wBm	NC_006833.1	Bm_008					82.21	1053404	1053799	558090	557720	4e-50	557720	558090
BLASTN	wBm	NC_006833.1	Bm_008					89.61	1053032	1053108	558366	558290	9e-14	558290	558366
BLASTN	wBm	NC_006833.1	Bm_008					82.58	1052646	1052795	558620	558476	6e-18	558476	558620
NUCMER	wBm	NC_006833.1	Bm_008					85.2035	1051134	1051921	559609	558825	NA	558825	559609
BLASTN	wBm	NC_006833.1	Bm_008					85.82	1051134	1051783	559609	558962	2e-153	558962	559609
BLASTX	wBm	gi|58585049|ref|YP_198622.1|	Bm_008	No	No	2	0	78.65	4	91	558922	559179	3e-29	558922	559179
BLASTX	wBm	gi|58585049|ref|YP_198622.1|	Bm_008					85.11	134	180	559305	559445	8e-19	559305	559445
BLASTX	wBm	gi|58585049|ref|YP_198622.1|	Bm_008					68.57	179	213	559439	559543	8e-19	559439	559543
BLASTN	wBm	NC_006833.1	Bm_008					89.55	1050964	1051029	559706	559640	9e-08	559640	559706
BLASTN	wBm	NC_006833.1	Bm_008					91.53	87746	87804	559762	559820	4e-10	559762	559820
BLASTN	wBm	NC_006833.1	Bm_008					91.53	1076095	1076153	559820	559762	4e-10	559762	559820
BLASTN	wBm	NC_006833.1	Bm_008					91.53	1049422	1049480	559820	559762	4e-10	559762	559820
BLASTN	wBm	NC_006833.1	Bm_008					91.53	665750	665808	559820	559762	4e-10	559762	559820
BLASTN	wBm	NC_006833.1	Bm_008					83.87	87794	88123	559843	560169	4e-50	559843	560169
BLASTN	wBm	NC_006833.1	Bm_008					83.64	1075787	1076105	560158	559843	6e-46	559843	560158
BLASTN	wBm	NC_006833.1	Bm_008					83.64	665442	665760	560158	559843	6e-46	559843	560158
BLASTN	wBm	NC_006833.1	Bm_008					84.52	1048748	1049432	560516	559843	3e-128	559843	560516
NUCMER	wBm	NC_006833.1	Bm_008					82.9907	1047882	1049432	561363	559843	NA	559843	561363
BLASTN	wBm	NC_006833.1	Bm_008					85.82	348330	348716	560516	560138	2e-79	560138	560516
NUCMER	wBm	NC_006833.1	Bm_008					79.0665	348040	348716	560794	560138	NA	560138	560794
BLASTN	wBm	NC_006833.1	Bm_008					95.12	1037285	1037325	560645	560605	1e-06	560605	560645
BLASTN	wBm	NC_006833.1	Bm_008					96.15	348040	348116	560794	560717	7e-24	560717	560794
BLASTN	wBm	NC_006833.1	Bm_008					88.01	1047882	1048534	561363	560717	1e-176	560717	561363
BLASTX	wBm	gi|58585047|ref|YP_198620.1|	Bm_008	No	No	1	2	74.29	5	176	561396	560881	5e-63	560881	561396
BLASTN	wBm	NC_006833.1	Bm_008					91.27	1047713	1047838	561504	561382	1e-34	561382	561504
BLASTN	wBm	NC_006833.1	Bm_008					88.12	1047107	1047364	561784	561526	1e-65	561526	561784
BLASTX	wBm	gi|58585046|ref|YP_198619.1|	Bm_008	Yes	No	1	0	79.03	184	244	561703	561518	1e-25	561518	561703
BLASTX	wBm	gi|58585046|ref|YP_198619.1|	Bm_008					78.26	157	179	561782	561714	1e-25	561714	561782
BLASTN	wBm	NC_006833.1	Bm_009					91.73	677090	677219	40191	40323	8e-39	40191	40323
PRAZE	wBm	Bm_009_40191_40323	Bm_009	Yes	No	0	0
NUCMER	wBm	NC_006833.1	Bm_009					92.4812	677090	677219	40191	40323	NA	40191	40323
BLASTN	MITO	gi|23307675|gb|AF538716.1|	Bm_010					88.54	7896	7991	33276	33181	8e-20	33181	33276
NUCMER	wBm	NC_006833.1	Bm_011					89.4823	212628	213823	14288	13096	NA	13096	14288
BLASTN	wBm	NC_006833.1	Bm_011					89.59	212628	213797	14288	13120	0	13120	14288
BLASTX	wBm	gi|58584428|ref|YP_198001.1|	Bm_011	Yes	No	1	0	73.91	84	129	13108	13245	2e-18	13108	13245
BLASTX	wBm	gi|58584428|ref|YP_198001.1|	Bm_011					78.95	125	143	13241	13297	2e-18	13241	13297
NUCMER	wBm	NC_006833.1	Bm_011					90.7572	617481	618374	14258	13383	NA	13383	14258
BLASTN	wBm	NC_006833.1	Bm_011					90.86	617481	618362	14258	13395	0	13395	14258
BLASTX	wBm	gi|58584323|ref|YP_197896.1|	Bm_011	No	No	2	5	52.43	59	159	13983	13687	2e-21	13687	13983
BLASTN	wBm	NC_006833.1	Bm_011					93.46	943724	943876	14436	14286	1e-49	14286	14436
NUCMER	wBm	NC_006833.1	Bm_011					91.7647	943709	943876	14453	14286	NA	14286	14453
BLASTN	wBm	NC_006833.1	Bm_011					94.94	888602	888680	14537	14459	2e-24	14459	14537
BLASTN	wBm	NC_006833.1	Bm_011					89.42	463647	463835	14735	14554	4e-53	14554	14735
BLASTN	wBm	NC_006833.1	Bm_011					91.07	463563	463618	14792	14737	2e-08	14737	14792
BLASTN	wBm	NC_006833.1	Bm_011					91.97	265989	266597	14819	15411	0	14819	15411
NUCMER	wBm	NC_006833.1	Bm_011					92.2951	265989	266597	14819	15411	NA	14819	15411
BLASTX	wBm	gi|58584463|ref|YP_198036.1|	Bm_011	No	Yes	2	0	89.83	30	88	15156	15332	1e-21	15156	15332
BLASTN	wBm	NC_006833.1	Bm_011					91.67	266749	266832	15472	15555	3e-20	15472	15555
BLASTN	wBm	NC_006833.1	Bm_011					88.46	788356	788432	15566	15643	1e-09	15566	15643
NUCMER	wBm	NC_006833.1	Bm_011					93.75	647363	647538	15899	15726	NA	15726	15899
BLASTN	wBm	NC_006833.1	Bm_011					93.75	647363	647538	15899	15726	7e-64	15726	15899
PRAZE	wBm	gi|58584753|ref|YP_198326.1|	Bm_011	Yes	Yes	1	0
NUCMER	wBm	NC_006833.1	Bm_011					78.2816	1039481	1040305	15901	16604	NA	15901	16604
BLASTN	wBm	NC_006833.1	Bm_011					83.22	1039491	1040085	15910	16464	2e-92	15910	16464
BLASTX	wBm	gi|58585043|ref|YP_198616.1|	Bm_011	Yes	No	9	2	66.39	579	700	15910	16245	4e-49	15910	16245
BLASTX	wBm	gi|58585043|ref|YP_198616.1|	Bm_011					44.29	705	841	16262	16579	4e-49	16262	16579
BLASTN	wBm	NC_006833.1	Bm_011					95.16	1040182	1040305	16482	16604	3e-44	16482	16604
BLASTN	wBm	NC_006833.1	Bm_011					94	300264	300313	16604	16653	1e-09	16604	16653
BLASTX	wBm	gi|58584488|ref|YP_198061.1|	Bm_011					66.15	102	166	16604	16762	2e-16	16604	16762
BLASTN	wBm	NC_006833.1	Bm_011					96.51	300373	300458	16677	16762	5e-31	16677	16762
BLASTN	wBm	NC_006833.1	Bm_011					95.65	990294	990339	16761	16806	1e-09	16761	16806
NUCMER	wBm	NC_006833.1	Bm_011					94.702	990294	990444	16761	16908	NA	16761	16908
BLASTN	wBm	NC_006833.1	Bm_011					85.19	477228	477492	16911	17160	2e-58	16911	17160
NUCMER	wBm	NC_006833.1	Bm_011					88.1459	477228	478197	16911	17843	NA	16911	17843
BLASTX	wBm	gi|58584631|ref|YP_198204.1|	Bm_011	No	Yes	6	1	68.89	207	294	17159	16911	3e-21	16911	17159
BLASTX	wBm	gi|58584631|ref|YP_198204.1|	Bm_011					63.39	69	242	17553	17047	2e-78	17047	17553
BLASTX	wBm	gi|58584631|ref|YP_198204.1|	Bm_011					84.72	1	72	17753	17541	2e-78	17541	17753
BLASTN	wBm	NC_006833.1	Bm_011					92.47	477519	478197	17158	17843	0	17158	17843
BLASTN	wBm	NC_006833.1	Bm_011					90.76	187130	188497	17855	19180	0	17855	19180
NUCMER	wBm	NC_006833.1	Bm_011					91.108	187130	188540	17855	19223	NA	17855	19223
BLASTX	wBm	gi|58584407|ref|YP_197980.1|	Bm_011	Yes	No	4	1	75.93	136	189	18016	17855	2e-16	17855	18016
BLASTX	wBm	gi|58584407|ref|YP_197980.1|	Bm_011					68.07	11	175	18381	17896	1e-55	17896	18381
BLASTX	wBm	gi|58584408|ref|YP_197981.1|	Bm_011	No	No	2	0	90	1	50	18515	18664	1e-86	18515	18664
BLASTX	wBm	gi|58584408|ref|YP_197981.1|	Bm_011					84.31	54	154	18660	18965	1e-86	18660	18965
BLASTX	wBm	gi|58584408|ref|YP_197981.1|	Bm_011					89.8	156	204	18962	19108	1e-86	18962	19108
BLASTN	wBm	NC_006833.1	Bm_011					93.44	190612	190672	19322	19381	2e-11	19322	19381
BLASTN	wBm	NC_006833.1	Bm_011					86.69	190709	190958	19395	19656	3e-54	19395	19656
PRAZE	wBm	gi|58584410|ref|YP_197983.1|(	Bm_011	Yes	Yes	5	1
NUCMER	wBm	NC_006833.1	Bm_011					86.121	190709	190971	19395	19674	NA	19395	19674
BLASTN	wBm	NC_006833.1	Bm_011					83.33	683780	683923	19819	19957	1e-12	19819	19957
BLASTX	wBm	gi|58584784|ref|YP_198357.1|	Bm_011	Yes	Yes	4	1	73.08	311	336	19897	19820	7e-50	19820	19897
BLASTX	wBm	gi|58584784|ref|YP_198357.1|	Bm_011					53.09	118	308	20342	19899	7e-50	19899	20342
BLASTX	wBm	gi|58584784|ref|YP_198357.1|	Bm_011					65.22	92	114	20413	20345	7e-50	20345	20413
NUCMER	wBm	NC_006833.1	Bm_011					85.8696	684042	684492	19953	20390	NA	19953	20390
BLASTN	wBm	NC_006833.1	Bm_011					86.06	684050	684492	19961	20390	8e-113	19961	20390
NUCMER	wBm	NC_006833.1	Bm_011					83.4014	162311	163015	20984	21698	NA	20984	21698
BLASTN	wBm	NC_006833.1	Bm_011					83.73	162360	163007	21024	21687	9e-122	21024	21687
NUCMER	wBm	NC_006833.1	Bm_011					86.1935	193235	194507	39317	38123	NA	38123	39317
BLASTN	wBm	NC_006833.1	Bm_011					85.6	193995	194503	38601	38127	2e-119	38127	38601
BLASTX	wBm	gi|58584413|ref|YP_197986.1|	Bm_011	No	Yes	9	4	61.54	200	341	38493	38101	3e-37	38101	38493
BLASTX	wBm	gi|58584413|ref|YP_197986.1|	Bm_011					51.62	2	270	39041	38304	2e-56	38304	39041
BLASTN	wBm	NC_006833.1	Bm_011					94.44	193876	193929	38653	38600	6e-12	38600	38653
BLASTN	wBm	NC_006833.1	Bm_011					94.4	193235	193873	39317	38679	0	38679	39317
BLASTX	wBm	gi|58584410|ref|YP_197983.1|	Bm_011	Yes	Yes	2	0	57.58	308	406	39317	39586	4e-18	39317	39586
BLASTN	wBm	NC_006833.1	Bm_011					83.04	190244	190355	39419	39317	9e-11	39317	39419
BLASTX	wBm	gi|58584462|ref|YP_198035.1|	Bm_011	Yes	Yes	0	0	95.83	57	128	39800	39585	1e-35	39585	39800
BLASTN	wBm	NC_006833.1	Bm_011					99.02	264532	264736	39800	39596	2e-104	39596	39800
NUCMER	wBm	NC_006833.1	Bm_011					99.0244	264532	264736	39800	39596	NA	39596	39800
BLASTN	wBm	NC_006833.1	Bm_011					99.64	463924	464200	40076	39800	3e-137	39800	40076
NUCMER	wBm	NC_006833.1	Bm_011					99.639	463924	464200	40076	39800	NA	39800	40076
BLASTX	wBm	gi|58584622|ref|YP_198195.1|	Bm_011	Yes	No	0	0	98.92	107	199	39802	40080	1e-49	39802	40080
BLASTX	wBm	gi|58584515|ref|YP_198088.1|	Bm_011	No	Yes	0	0	93.84	1	146	40498	40061	7e-77	40061	40498
BLASTN	wBm	NC_006833.1	Bm_011					98.49	325511	326306	40871	40076	0	40076	40871
NUCMER	wBm	NC_006833.1	Bm_011					98.4925	325511	326306	40871	40076	NA	40076	40871
BLASTN	wBm	NC_006833.1	Bm_011					97.5	29136	29175	40870	40909	2e-08	40870	40909
BLASTN	wBm	NC_006833.1	Bm_011					100	527790	527897	40909	41016	2e-51	40909	41016
NUCMER	wBm	NC_006833.1	Bm_011					100	527790	527897	40909	41016	NA	40909	41016
BLASTX	wBm	gi|58584963|ref|YP_198536.1|	Bm_011	Yes	Yes	0	0	81.25	154	217	41175	40984	6e-24	40984	41175
BLASTN	wBm	NC_006833.1	Bm_011					99.35	917955	918107	41169	41017	8e-76	41017	41169
NUCMER	wBm	NC_006833.1	Bm_011					99.3464	917955	918107	41169	41017	NA	41017	41169
BLASTN	wBm	NC_006833.1	Bm_011					97.05	327687	328263	41169	41736	0	41169	41736
BLASTX	wBm	gi|58584515|ref|YP_198088.1|	Bm_011	Yes	Yes	0	0	95.31	602	793	41169	41735	2e-103	41169	41735
NUCMER	wBm	NC_006833.1	Bm_011					97.0537	327687	328263	41169	41736	NA	41169	41736
BLASTN	wBm	NC_006833.1	Bm_011					95.86	297517	297873	42102	41741	3e-146	41741	42102
NUCMER	wBm	NC_006833.1	Bm_011					95.6284	297513	297873	42106	41741	NA	41741	42106
BLASTX	wBm	gi|58584485|ref|YP_198058.1|	Bm_011	Yes	No	0	0	93.88	44	92	41742	41888	1e-20	41742	41888
BLASTN	wBm	NC_006833.1	Bm_011					97.16	309793	310636	42942	42104	0	42104	42942
NUCMER	wBm	NC_006833.1	Bm_011					97.1598	309793	310636	42942	42104	NA	42104	42942
BLASTX	wBm	gi|58584499|ref|YP_198072.1|	Bm_011	No	No	0	0	95.69	1	116	42452	42105	6e-59	42105	42452	****Potentially functional.
BLASTX	wBm	gi|58584498|ref|YP_198071.1|	Bm_011	No	No	3	0	82.52	20	122	42789	42481	3e-48	42481	42789
BLASTX	wBm	gi|58584498|ref|YP_198071.1|	Bm_011					95	1	20	42841	42782	3e-48	42782	42841
BLASTN	wBm	NC_006833.1	Bm_011					96	422231	422699	42940	43414	0	42940	43414
NUCMER	wBm	NC_006833.1	Bm_011					96	422231	422699	42940	43414	NA	42940	43414
BLASTX	wBm	gi|58584582|ref|YP_198155.1|	Bm_011	Yes	No	0	0	90.18	61	170	43414	43079	1e-41	43079	43414
NUCMER	wBm	NC_006833.1	Bm_011					96.5753	106812	106957	43415	43560	NA	43415	43560
BLASTN	wBm	NC_006833.1	Bm_011					97.18	106816	106957	43419	43560	4e-62	43419	43560
BLASTN	wBm	NC_006833.1	Bm_011					98.4	117759	117945	43560	43746	9e-79	43560	43746
BLASTN	wBm	NC_006833.1	Bm_011					98.4	356345	356531	43560	43746	9e-79	43560	43746
NUCMER	wBm	NC_006833.1	Bm_011					98.3957	117759	117945	43560	43746	NA	43560	43746
NUCMER	wBm	NC_006833.1	Bm_011					98.3957	356345	356531	43560	43746	NA	43560	43746
BLASTN	wBm	NC_006833.1	Bm_011					98.93	510589	510775	43746	43560	4e-81	43560	43746
NUCMER	wBm	NC_006833.1	Bm_011					98.9305	510589	510775	43746	43560	NA	43560	43746
BLASTN	wBm	NC_006833.1	Bm_011					98.34	778112	778292	43566	43746	3e-75	43566	43746
NUCMER	wBm	NC_006833.1	Bm_011					98.3425	778112	778292	43566	43746	NA	43566	43746
BLASTN	wBm	NC_006833.1	Bm_011					99.38	239972	240131	43746	43587	2e-67	43587	43746
BLASTN	wBm	NC_006833.1	Bm_011					99.38	181537	181696	43746	43587	2e-67	43587	43746
BLASTN	wBm	NC_006833.1	Bm_011					99.38	167620	167779	43746	43587	2e-67	43587	43746
BLASTN	wBm	NC_006833.1	Bm_011					99.38	131535	131694	43746	43587	2e-67	43587	43746
NUCMER	wBm	NC_006833.1	Bm_011					99.375	131535	131694	43746	43587	NA	43587	43746
NUCMER	wBm	NC_006833.1	Bm_011					99.375	167620	167779	43746	43587	NA	43587	43746
NUCMER	wBm	NC_006833.1	Bm_011					99.375	181537	181696	43746	43587	NA	43587	43746
NUCMER	wBm	NC_006833.1	Bm_011					99.375	239972	240131	43746	43587	NA	43587	43746
NUCMER	wBm	NC_006833.1	Bm_011					98.374	388195	388316	43746	43624	NA	43624	43746
BLASTN	wBm	NC_006833.1	Bm_011					99.14	388195	388310	43746	43631	3e-41	43631	43746
BLASTN	wBm	NC_006833.1	Bm_011					92.31	1037469	1037533	43746	43682	9e-14	43682	43746
BLASTN	wBm	NC_006833.1	Bm_011					88.33	1075711	1075770	43684	43743	5e-06	43684	43743
BLASTN	wBm	NC_006833.1	Bm_011					89.04	388444	388671	43965	43748	3e-60	43748	43965
NUCMER	wBm	NC_006833.1	Bm_011					86.5823	388288	388671	44130	43748	NA	43748	44130
BLASTN	wBm	NC_006833.1	Bm_011					93	388319	388418	44099	44001	2e-27	44001	44099
BLASTN	wBm	NC_006833.1	Bm_011					87.88	386949	387311	44503	44154	3e-100	44154	44503
NUCMER	wBm	NC_006833.1	Bm_011					85.0829	386780	387311	44680	44154	NA	44154	44680
BLASTX	wBm	gi|58584553|ref|YP_198126.1|	Bm_011	No	Yes	1	2	77.55	21	118	44440	44159	3e-29	44159	44440
BLASTN	wBm	NC_006833.1	Bm_011					88.06	386780	386907	44680	44547	3e-23	44547	44680
BLASTN	wBm	NC_006833.1	Bm_011					88.56	1063211	1064177	45639	44693	0	44693	45639
NUCMER	wBm	NC_006833.1	Bm_011					88.7629	1063211	1064177	45639	44693	NA	44693	45639
BLASTX	wBm	gi|58585054|ref|YP_198627.1|	Bm_011	Yes	No	4	2	83.13	551	633	44694	44942	6e-98	44694	44942
BLASTX	wBm	gi|58585054|ref|YP_198627.1|	Bm_011					81.2	626	742	44918	45268	6e-98	44918	45268
BLASTX	wBm	gi|58585054|ref|YP_198627.1|	Bm_011					62.9	740	801	45261	45437	6e-98	45261	45437
BLASTN	wBm	NC_006833.1	Bm_011					89.74	188954	189405	49902	50369	3e-146	49902	50369
NUCMER	wBm	NC_006833.1	Bm_011					90.3846	188954	189405	49902	50369	NA	49902	50369
BLASTX	wBm	gi|58584409|ref|YP_197982.1|	Bm_011	No	No	1	0	90.24	23	63	50065	49943	1e-16	49943	50065
BLASTN	wBm	NC_006833.1	Bm_011					85.29	189644	189813	50511	50670	1e-31	50511	50670
BLASTN	wBm	NC_006833.1	Bm_011					97.32	11594	12003	50752	51157	0	50752	51157
NUCMER	wBm	NC_006833.1	Bm_011					97.5824	11594	12048	50752	51202	NA	50752	51202
BLASTN	wBm	NC_006833.1	Bm_011					98.63	483726	483798	51274	51202	2e-15	51202	51274
BLASTN	wBm	NC_006833.1	Bm_011					97.5	946243	946521	51553	51274	2e-122	51274	51553
NUCMER	wBm	NC_006833.1	Bm_011					97.5	946243	946521	51553	51274	NA	51274	51553
BLASTX	wBm	gi|58584759|ref|YP_198332.1|	Bm_011	Yes	Yes	0	0	83.75	18	97	51760	51521	1e-31	51521	51760
NUCMER	wBm	NC_006833.1	Bm_011					98.5714	654288	654497	51759	51550	NA	51550	51759
BLASTN	wBm	NC_006833.1	Bm_011					99.03	654288	654493	51759	51554	5e-105	51554	51759
BLASTN	wBm	NC_006833.1	Bm_011					97.67	559946	560416	52255	51784	0	51784	52255
NUCMER	wBm	NC_006833.1	Bm_011					97.6695	559946	560416	52255	51784	NA	51784	52255
BLASTX	wBm	gi|58584686|ref|YP_198259.1|	Bm_011	No	Yes	1	0	94.59	11	121	51924	52256	2e-43	51924	52256
BLASTX	wBm	gi|58584283|ref|YP_197856.1|	Bm_011	No	Yes	1	0	92.17	13	178	52729	52232	6e-89	52232	52729
BLASTN	wBm	NC_006833.1	Bm_011					98.15	31468	32543	53339	52256	0	52256	53339
NUCMER	wBm	NC_006833.1	Bm_011					98.155	31468	32543	53339	52256	NA	52256	53339
BLASTX	wBm	gi|58584282|ref|YP_197855.1|	Bm_011	No	Yes	0	1	93.46	1	153	52907	53365	4e-78	52907	53365
BLASTN	wBm	NC_006833.1	Bm_011					96.19	788296	788685	53339	53730	3e-168	53339	53730
NUCMER	wBm	NC_006833.1	Bm_011					96.1929	788296	788685	53339	53730	NA	53339	53730
BLASTX	wBm	gi|58584859|ref|YP_198432.1|	Bm_011	Yes	Yes	1	1	88.89	118	153	53438	53331	7e-44	53331	53438
BLASTX	wBm	gi|58584859|ref|YP_198432.1|	Bm_011					91.78	33	104	53695	53477	7e-44	53477	53695
BLASTN	wBm	NC_006833.1	Bm_011					98.31	122283	122816	54261	53729	0	53729	54261
NUCMER	wBm	NC_006833.1	Bm_011					98.3146	122283	122816	54261	53729	NA	53729	54261
BLASTX	wBm	gi|58584636|ref|YP_198209.1|	Bm_011	No	No	2	1	62.96	102	128	53813	53733	6e-27	53733	53813
BLASTX	wBm	gi|58584636|ref|YP_198209.1|	Bm_011					51.22	69	109	53911	53789	6e-27	53789	53911
BLASTX	wBm	gi|58584636|ref|YP_198209.1|	Bm_011					57.89	10	66	54087	53917	6e-27	53917	54087
BLASTN	wBm	NC_006833.1	Bm_011					96.94	196540	196637	54261	54164	3e-38	54164	54261
NUCMER	wBm	NC_006833.1	Bm_011					96.9388	196540	196637	54261	54164	NA	54164	54261
BLASTN	wBm	NC_006833.1	Bm_011					97.46	510304	510775	54261	54729	0	54261	54729
NUCMER	wBm	NC_006833.1	Bm_011					97.463	510304	510775	54261	54729	NA	54261	54729
BLASTN	wBm	NC_006833.1	Bm_011					97.53	131251	131694	54262	54702	0	54262	54702
BLASTN	wBm	NC_006833.1	Bm_011					97.53	167336	167779	54262	54702	0	54262	54702
BLASTN	wBm	NC_006833.1	Bm_011					97.53	181253	181696	54262	54702	0	54262	54702
BLASTN	wBm	NC_006833.1	Bm_011					97.53	239688	240131	54262	54702	0	54262	54702
BLASTN	wBm	NC_006833.1	Bm_011					96.49	376637	376750	54262	54375	2e-45	54262	54375
NUCMER	wBm	NC_006833.1	Bm_011					97.5281	131251	131694	54262	54702	NA	54262	54702
NUCMER	wBm	NC_006833.1	Bm_011					97.5281	167336	167779	54262	54702	NA	54262	54702
NUCMER	wBm	NC_006833.1	Bm_011					97.5281	181253	181696	54262	54702	NA	54262	54702
NUCMER	wBm	NC_006833.1	Bm_011					97.5281	239688	240131	54262	54702	NA	54262	54702
NUCMER	wBm	NC_006833.1	Bm_011					96.4912	376637	376750	54262	54375	NA	54262	54375
BLASTN	wBm	NC_006833.1	Bm_011					97.21	778112	778576	54723	54262	0	54262	54723
NUCMER	wBm	NC_006833.1	Bm_011					97.2103	778112	778576	54723	54262	NA	54262	54723
BLASTN	wBm	NC_006833.1	Bm_011					97.25	356345	356815	54729	54262	0	54262	54729
BLASTN	wBm	NC_006833.1	Bm_011					97.25	117759	118229	54729	54262	0	54262	54729
NUCMER	wBm	NC_006833.1	Bm_011					97.2458	117759	118229	54729	54262	NA	54262	54729
NUCMER	wBm	NC_006833.1	Bm_011					97.2458	356345	356815	54729	54262	NA	54262	54729
BLASTN	wBm	NC_006833.1	Bm_011					88.13	6433	6651	54287	54502	2e-51	54287	54502
BLASTN	wBm	NC_006833.1	Bm_011					88.13	495750	495968	54287	54502	2e-51	54287	54502
BLASTN	wBm	NC_006833.1	Bm_011					84.31	1037210	1037533	54288	54607	1e-40	54288	54607
BLASTN	wBm	NC_006833.1	Bm_011					86.02	210543	210634	54290	54382	6e-09	54290	54382
BLASTN	wBm	NC_006833.1	Bm_011					84.77	958429	958624	54484	54291	3e-26	54291	54484
BLASTN	wBm	NC_006833.1	Bm_011					85.34	599485	599715	54296	54523	3e-35	54296	54523
BLASTN	wBm	NC_006833.1	Bm_011					85.24	916074	916281	54296	54502	3e-29	54296	54502
BLASTN	wBm	NC_006833.1	Bm_011					89.05	576895	577103	54502	54296	1e-50	54296	54502
BLASTN	wBm	NC_006833.1	Bm_011					86.19	713596	713802	54502	54296	1e-34	54296	54502
BLASTN	wBm	NC_006833.1	Bm_011					89.69	409271	409463	54499	54310	6e-46	54310	54499
BLASTN	wBm	NC_006833.1	Bm_011					84.13	481635	481822	54314	54497	1e-19	54314	54497
BLASTN	wBm	NC_006833.1	Bm_011					96.64	387985	388310	54336	54658	6e-120	54336	54658
NUCMER	wBm	NC_006833.1	Bm_011					96.4072	387985	388316	54336	54665	NA	54336	54665
BLASTN	wBm	NC_006833.1	Bm_011					86.92	893208	893314	54347	54451	1e-12	54347	54451
BLASTN	wBm	NC_006833.1	Bm_011					87.25	502728	502876	54350	54495	3e-26	54350	54495
BLASTN	wBm	NC_006833.1	Bm_011					81.28	53832	54042	54570	54354	9e-11	54354	54570
BLASTN	wBm	NC_006833.1	Bm_011					88.41	992723	992859	54355	54489	2e-24	54355	54489
BLASTN	wBm	NC_006833.1	Bm_011					87.63	30531	30627	54451	54358	6e-12	54358	54451
BLASTN	wBm	NC_006833.1	Bm_011					86.67	863196	863285	54451	54363	1e-09	54363	54451
BLASTN	wBm	NC_006833.1	Bm_011					89.47	1075711	1075786	54605	54530	4e-13	54530	54605
BLASTN	wBm	NC_006833.1	Bm_011					97.89	106816	106957	54870	54729	2e-64	54729	54870
NUCMER	wBm	NC_006833.1	Bm_011					97.2603	106812	106957	54874	54729	NA	54729	54874
BLASTN	wBm	NC_006833.1	Bm_011					96.42	422231	422699	55348	54875	0	54875	55348
NUCMER	wBm	NC_006833.1	Bm_011					96.4211	422231	422699	55348	54875	NA	54875	55348
BLASTX	wBm	gi|58584582|ref|YP_198155.1|	Bm_011	Yes	No	1	0	97.37	61	98	54875	54988	3e-38	54875	54988
BLASTX	wBm	gi|58584582|ref|YP_198155.1|	Bm_011					86.21	115	170	55036	55209	3e-38	55036	55209
BLASTX	wBm	gi|58584581|ref|YP_198154.1|	Bm_011	No	Yes	0	0	95.45	1	44	55216	55347	3e-16	55216	55347
BLASTN	wBm	NC_006833.1	Bm_011					97.04	309793	310636	55346	56184	0	55346	56184
NUCMER	wBm	NC_006833.1	Bm_011					97.0414	309793	310636	55346	56184	NA	55346	56184
BLASTX	wBm	gi|58584498|ref|YP_198071.1|	Bm_011	No	No	3	0	95	1	20	55447	55506	3e-48	55447	55506
BLASTX	wBm	gi|58584498|ref|YP_198071.1|	Bm_011					82.52	20	122	55499	55807	3e-48	55499	55807
BLASTX	wBm	gi|58584499|ref|YP_198072.1|	Bm_011	No	No	0	0	96.55	1	116	55836	56183	4e-59	55836	56183	****Potentially functional.
NUCMER	wBm	NC_006833.1	Bm_011					95.393	297513	297873	56182	56550	NA	56182	56550
BLASTN	wBm	NC_006833.1	Bm_011					95.62	297517	297873	56186	56550	2e-147	56186	56550
BLASTX	wBm	gi|58584485|ref|YP_198058.1|	Bm_011	Yes	No	0	0	95.92	44	92	56549	56403	8e-21	56403	56549
BLASTN	wBm	NC_006833.1	Bm_011					97.02	327687	328290	57144	56550	0	56550	57144
NUCMER	wBm	NC_006833.1	Bm_011					97.0199	327687	328290	57144	56550	NA	56550	57144
BLASTX	wBm	gi|58584515|ref|YP_198088.1|	Bm_011	Yes	No	0	0	95.02	602	802	57144	56551	3e-107	56551	57144
BLASTX	wBm	gi|58584963|ref|YP_198536.1|	Bm_011	Yes	yes	0	0	81.25	154	217	57138	57329	6e-24	57138	57329
BLASTN	wBm	NC_006833.1	Bm_011					99.35	917955	918107	57144	57296	8e-76	57144	57296
NUCMER	wBm	NC_006833.1	Bm_011					99.3464	917955	918107	57144	57296	NA	57144	57296
BLASTN	wBm	NC_006833.1	Bm_011					100	527790	527897	57404	57297	2e-51	57297	57404
NUCMER	wBm	NC_006833.1	Bm_011					100	527790	527897	57404	57297	NA	57297	57404
BLASTN	wBm	NC_006833.1	Bm_011					97.5	29136	29175	57443	57404	2e-08	57404	57443
BLASTN	wBm	NC_006833.1	Bm_011					98.62	325511	326306	57442	58237	0	57442	58237
NUCMER	wBm	NC_006833.1	Bm_011					98.6181	325511	326306	57442	58237	NA	57442	58237
BLASTX	wBm	gi|58584515|ref|YP_198088.1|	Bm_011	No	Yes	0	0	94.52	1	146	57815	58252	4e-78	57815	58252
BLASTX	wBm	gi|58584622|ref|YP_198195.1|	Bm_011	Yes	No	0	0	98.92	107	199	58511	58233	1e-49	58233	58511
BLASTN	wBm	NC_006833.1	Bm_011					98.92	463924	464200	58237	58513	2e-132	58237	58513
NUCMER	wBm	NC_006833.1	Bm_011					98.917	463924	464200	58237	58513	NA	58237	58513
BLASTN	wBm	NC_006833.1	Bm_011					99.51	264532	264736	58513	58717	8e-107	58513	58717
BLASTX	wBm	gi|58584462|ref|YP_198035.1|	Bm_011	Yes	Yes	0	0	95.83	57	128	58513	58728	1e-35	58513	58728
NUCMER	wBm	NC_006833.1	Bm_011					99.5122	264532	264736	58513	58717	NA	58513	58717
BLASTN	wBm	NC_006833.1	Bm_011					83.04	190244	190355	58899	59001	9e-11	58899	59001
BLASTN	wBm	NC_006833.1	Bm_011					94.57	193235	193873	59001	59641	0	59001	59641
NUCMER	wBm	NC_006833.1	Bm_011					86.2042	193235	194507	59001	60192	NA	59001	60192
BLASTN	wBm	NC_006833.1	Bm_011					85.41	193995	194503	59714	60188	5e-117	59714	60188
BLASTX	wBm	gi|58584413|ref|YP_197986.1|	Bm_011	No	Yes	9	3	55	2	143	59278	59721	1e-45	59278	59721
BLASTX	wBm	gi|58584413|ref|YP_197986.1|	Bm_011					48.28	163	270	59712	60011	1e-45	59712	60011
BLASTX	wBm	gi|58584413|ref|YP_197986.1|	Bm_011					61.54	200	341	59822	60214	4e-37	59822	60214
BLASTX	wBm	gi|58584726|ref|YP_198299.1|	Bm_012					54.55	1	132	57707	57339	1e-26	57339	57707
BLASTN	wBm	NC_006833.1	Bm_012					86.76	612729	613272	57340	57846	8e-144	57340	57846
NUCMER	wBm	NC_006833.1	Bm_012					86.6788	612729	613276	57340	57850	NA	57340	57850
BLASTN	wBm	NC_006833.1	Bm_012					85.56	993627	994777	59974	61116	0	59974	61116
NUCMER	wBm	NC_006833.1	Bm_012					85.9797	993627	994777	59974	61116	NA	59974	61116
BLASTX	wBm	gi|58585012|ref|YP_198585.1|	Bm_012	Yes	No	3	1	61.95	189	301	61115	60786	1e-25	60786	61115
BLASTN	wBm	NC_006833.1	Bm_012					81.39	995330	995560	61116	61326	5e-31	61116	61326
BLASTN	wBm	NC_006833.1	Bm_012					91.55	1005120	1005190	61444	61514	6e-15	61444	61514
BLASTN	wBm	NC_006833.1	Bm_012					95.77	1007104	1007174	61769	61839	4e-22	61769	61839
BLASTX	MITO	gi|23307677|gb|AAN17805.1|	Bm_012					54.97	53	344	82258	83145	6e-47	82258	83145
BLASTN	MITO	gi|23307675|gb|AF538716.1|	Bm_012					89.23	1554	1618	82642	82706	7e-11	82642	82706
BLASTN	MITO	gi|23307675|gb|AF538716.1|	Bm_012					85.86	1734	1918	82822	83019	7e-45	82822	83019
BLASTX	MITO	gi|23307677|gb|AAN17805.1|	Bm_012					48.03	279	403	82952	83320	8e-18	82952	83320
BLASTX	MITO	gi|23307678|gb|AAN17806.1|	Bm_012					82.61	5	50	83365	83499	3e-72	83365	83499
BLASTN	MITO	gi|23307675|gb|AF538716.1|	Bm_012					83.59	2287	2999	83383	84072	4e-111	83383	84072
BLASTX	MITO	gi|23307678|gb|AAN17806.1|	Bm_012					75.57	78	253	83576	84085	3e-72	83576	84085
BLASTX	wBm	gi|58584565|ref|YP_198138.1|	Bm_012					44.07	72	248	83576	84085	3e-25	83576	84085
BLASTN	MITO	gi|23307675|gb|AF538716.1|	Bm_012					95	5741	5780	84134	84173	7e-08	84134	84173
BLASTX	MITO	gi|23307687|gb|AAN17815.1|	Bm_013					96.77	23	517	60914	62398	0	60914	62398
BLASTN	MITO	gi|23307675|gb|AF538716.1|	Bm_013					100	12412	12472	61206	61266	3e-25	61206	61266
BLASTN	MITO	gi|23307675|gb|AF538716.1|	Bm_013					100	12586	12686	61380	61480	5e-49	61380	61480
BLASTN	MITO	gi|23307675|gb|AF538716.1|	Bm_013					100	12778	13099	61572	61893	6e-147	61572	61893
BLASTN	MITO	gi|23307675|gb|AF538716.1|	Bm_013					100	13180	13222	61974	62016	2e-14	61974	62016
BLASTX	MITO	gi|23307676|gb|AAN17804.1|	Bm_013					95.83	18	281	62615	63406	9e-81	62615	63406
BLASTN	MITO	gi|23307675|gb|AF538716.1|	Bm_013					100	229	297	62680	62748	6e-30	62680	62748
BLASTN	MITO	gi|23307675|gb|AF538716.1|	Bm_013					100	551	607	63002	63058	8e-23	63002	63058
BLASTN	MITO	gi|23307675|gb|AF538716.1|	Bm_013					100	731	799	63182	63250	7e-14	63182	63250
BLASTN	MITO	gi|23307675|gb|AF538716.1|	Bm_013					100	871	908	63322	63359	2e-11	63322	63359
BLASTN	MITO	gi|23307675|gb|AF538716.1|	Bm_013					100	987	1015	63438	63466	4e-06	63438	63466
BLASTX	MITO	gi|23307677|gb|AAN17805.1|	Bm_013					95.5	32	409	63561	64694	1e-146	63561	64694
BLASTN	MITO	gi|23307675|gb|AF538716.1|	Bm_013					100	1350	1378	63801	63829	4e-06	63801	63829
BLASTN	MITO	gi|23307675|gb|AF538716.1|	Bm_013					100	1545	1654	63996	64105	2e-54	63996	64105
BLASTN	MITO	gi|23307675|gb|AF538716.1|	Bm_013					100	1734	1918	64185	64369	3e-99	64185	64369
BLASTN	MITO	gi|23307675|gb|AF538716.1|	Bm_013					100	2144	2186	64595	64637	2e-14	64595	64637
BLASTX	MITO	gi|23307678|gb|AAN17806.1|	Bm_013					95.32	1	534	64705	66306	0	64705	66306
BLASTN	MITO	gi|23307675|gb|AF538716.1|	Bm_013					100	2287	3637	64738	66088	0	64738	66088
BLASTN	MITO	gi|23307675|gb|AF538716.1|	Bm_013					100	3729	3906	66180	66357	5e-95	66180	66357
BLASTN	MITO	gi|23307675|gb|AF538716.1|	Bm_013					100	4068	4154	66519	66605	1e-40	66519	66605
BLASTX	MITO	gi|23307679|gb|AAN17807.1|	Bm_013					95.42	20	150	66519	66911	8e-29	66519	66911
BLASTN	MITO	gi|23307675|gb|AF538716.1|	Bm_013					100	4225	4255	66676	66706	3e-07	66676	66706
BLASTN	MITO	gi|23307675|gb|AF538716.1|	Bm_013					100	4433	4513	66884	66964	4e-37	66884	66964
BLASTX	MITO	gi|23307680|gb|AAN17808.1|	Bm_013					90.05	1	221	67029	67691	6e-148	67029	67691
BLASTN	MITO	gi|23307675|gb|AF538716.1|	Bm_013					100	4637	4809	67088	67260	6e-76	67088	67260
BLASTN	MITO	gi|23307675|gb|AF538716.1|	Bm_013					97.83	4843	5072	67294	67523	4e-114	67294	67523
BLASTN	MITO	gi|23307675|gb|AF538716.1|	Bm_013					91.89	5154	5227	67605	67678	1e-18	67605	67678
BLASTX	MITO	gi|23307680|gb|AAN17808.1|	Bm_013					91.87	240	362	67736	68104	6e-148	67736	68104
BLASTN	MITO	gi|23307675|gb|AF538716.1|	Bm_013					92.39	5310	5401	67751	67842	5e-27	67751	67842
BLASTX	MITO	gi|23307681|gb|AAN17809.1|	Bm_013					88.89	1	45	68160	68294	4e-60	68160	68294
BLASTN	MITO	gi|23307675|gb|AF538716.1|	Bm_013					89.86	5727	5795	68168	68236	3e-13	68168	68236
BLASTX	MITO	gi|23307681|gb|AAN17809.1|	Bm_013					89.19	45	81	68290	68400	4e-60	68290	68400
BLASTX	MITO	gi|23307681|gb|AAN17809.1|	Bm_013					79.49	99	176	68453	68683	4e-60	68453	68683
BLASTN	MITO	gi|23307675|gb|AF538716.1|	Bm_013					85.47	6022	6193	68462	68633	9e-32	68462	68633
BLASTX	MITO	gi|23307681|gb|AAN17809.1|	Bm_013					84.62	166	256	68650	68916	3e-38	68650	68916
BLASTN	MITO	gi|23307675|gb|AF538716.1|	Bm_013					84.65	6250	6490	68686	68920	2e-32	68686	68920
BLASTN	MITO	gi|23307675|gb|AF538716.1|	Bm_013					85.56	6682	6963	69067	69343	1e-49	69067	69343
BLASTN	MITO	gi|23307675|gb|AF538716.1|	Bm_013					93.79	7552	7696	69891	70031	3e-53	69891	70031
BLASTN	MITO	gi|23307675|gb|AF538716.1|	Bm_013					88.68	7768	7820	70102	70154	4e-06	70102	70154
BLASTN	MITO	gi|23307675|gb|AF538716.1|	Bm_013					91.24	7882	8017	70211	70347	2e-39	70211	70347
BLASTN	MITO	gi|23307675|gb|AF538716.1|	Bm_013					89.58	8133	8228	70431	70526	3e-22	70431	70526
BLASTX	MITO	gi|23307683|gb|AAN17811.1|	Bm_013					85.48	32	155	70432	70800	1e-64	70432	70800
BLASTN	MITO	gi|23307675|gb|AF538716.1|	Bm_013					92.86	8371	8482	70666	70777	2e-36	70666	70777
BLASTN	MITO	gi|23307675|gb|AF538716.1|	Bm_013					88.12	8596	8755	70890	71047	4e-34	70890	71047
BLASTX	MITO	gi|23307683|gb|AAN17811.1|	Bm_013					75.36	186	254	70890	71090	1e-64	70890	71090
BLASTX	MITO	gi|23307684|gb|AAN17812.1|	Bm_013					82.09	36	102	71357	71554	4e-32	71357	71554
BLASTN	MITO	gi|23307675|gb|AF538716.1|	Bm_013					91.84	9234	9331	71505	71601	9e-26	71505	71601
BLASTX	MITO	gi|23307684|gb|AAN17812.1|	Bm_013					82.26	120	181	71604	71786	4e-32	71604	71786
BLASTN	MITO	gi|23307675|gb|AF538716.1|	Bm_013					86.08	9705	9783	71971	72043	3e-10	71971	72043
BLASTN	MITO	gi|23307675|gb|AF538716.1|	Bm_013					87.1	9871	9963	72128	72218	7e-11	72128	72218
BLASTX	MITO	gi|23307685|gb|AAN17813.1|	Bm_013					83.85	87	216	72718	73095	7e-58	72718	73095
BLASTN	MITO	gi|23307675|gb|AF538716.1|	Bm_013					83.71	9958	10399	72722	73137	3e-90	72722	73137
BLASTN	wBm	NC_006833.1	Bm_014					90.75	187314	188497	10147	11293	0	10147	11293
NUCMER	wBm	NC_006833.1	Bm_014					90.9091	187314	188540	10147	11336	NA	10147	11336
BLASTX	wBm	gi|58584407|ref|YP_197980.1|	Bm_014	No	Yes	2	0	90.48	106	126	10214	10152	2e-43	10152	10214
BLASTX	wBm	gi|58584407|ref|YP_197980.1|	Bm_014					80.21	11	106	10495	10214	2e-43	10214	10495
BLASTX	wBm	gi|58584408|ref|YP_197981.1|	Bm_014	No	No	3	0	78.38	1	37	10630	10740	1e-79	10630	10740
BLASTX	wBm	gi|58584408|ref|YP_197981.1|	Bm_014					84.21	32	50	10721	10777	1e-79	10721	10777
BLASTX	wBm	gi|58584408|ref|YP_197981.1|	Bm_014					79.46	54	164	10773	11102	1e-79	10773	11102
BLASTX	wBm	gi|58584408|ref|YP_197981.1|	Bm_014					85.71	156	204	11075	11221	1e-79	11075	11221
BLASTN	wBm	NC_006833.1	Bm_014					93.44	190612	190672	11435	11494	2e-11	11435	11494
BLASTN	wBm	NC_006833.1	Bm_014					86.74	190709	190958	11508	11770	2e-55	11508	11770
NUCMER	wBm	NC_006833.1	Bm_014					86.1702	190709	190971	11508	11788	NA	11508	11788
BLASTN	wBm	NC_006833.1	Bm_014					84.14	683780	683923	11934	12073	4e-13	11934	12073
BLASTX	wBm	gi|58584784|ref|YP_198357.1|	Bm_014	Yes	Yes	5	1	41.25	87	308	12551	12015	3e-29	12015	12551
BLASTN	wBm	NC_006833.1	Bm_014					89.25	684050	684263	12077	12290	1e-59	12077	12290
BLASTN	wBm	NC_006833.1	Bm_014					84.73	684299	684492	12295	12489	3e-35	12295	12489
BLASTN	wBm	NC_006833.1	Bm_014					85.23	162467	163089	13095	13726	2e-138	13095	13726
BLASTN	wBm	NC_006833.1	Bm_014					97.37	163718	163755	13779	13816	3e-07	13779	13816
BLASTN	wBm	NC_006833.1	Bm_014					89.53	188954	189405	15459	15926	8e-144	15459	15926
NUCMER	wBm	NC_006833.1	Bm_014					90.1709	188954	189405	15459	15926	NA	15459	15926
BLASTX	wBm	gi|58584409|ref|YP_197982.1|	Bm_014	No	No	1	0	90.24	23	63	15622	15500	1e-16	15500	15622
BLASTN	wBm	NC_006833.1	Bm_014					84.71	189644	189813	16072	16230	7e-27	16072	16230
BLASTN	wBm	NC_006833.1	Bm_014					97.56	11594	12003	16312	16717	0	16312	16717
NUCMER	wBm	NC_006833.1	Bm_014					97.8022	11594	12048	16312	16762	NA	16312	16762
BLASTN	wBm	NC_006833.1	Bm_014					98.63	483726	483798	16834	16762	2e-15	16762	16834
BLASTN	wBm	NC_006833.1	Bm_014					97.5	946243	946521	17113	16834	2e-122	16834	17113
NUCMER	wBm	NC_006833.1	Bm_014					97.5	946243	946521	17113	16834	NA	16834	17113
BLASTX	wBm	gi|58584759|ref|YP_198332.1|	Bm_014	Yes	Yes	0	1	82.5	18	97	17320	17081	6e-31	17081	17320
NUCMER	wBm	NC_006833.1	Bm_014					98.0952	654288	654497	17319	17110	NA	17110	17319
BLASTN	wBm	NC_006833.1	Bm_014					98.54	654288	654493	17319	17114	1e-102	17114	17319
BLASTN	wBm	NC_006833.1	Bm_014					97.25	559946	560416	17815	17344	0	17344	17815
NUCMER	wBm	NC_006833.1	Bm_014					97.2458	559946	560416	17815	17344	NA	17344	17815
BLASTX	wBm	gi|58584686|ref|YP_198259.1|	Bm_014	No	Yes	1	0	92.79	11	121	17484	17816	5e-43	17484	17816
BLASTX	wBm	gi|58584283|ref|YP_197856.1|	Bm_014	No	Yes	1	0	89.6	6	178	18310	17792	3e-90	17792	18310
BLASTN	wBm	NC_006833.1	Bm_014					98.06	31468	32543	18898	17816	0	17816	18898
NUCMER	wBm	NC_006833.1	Bm_014					98.0609	31468	32543	18898	17816	NA	17816	18898
BLASTX	wBm	gi|58584282|ref|YP_197855.1|	Bm_014	No	Yes	0	1	93.46	1	153	18466	18924	4e-78	18466	18924
BLASTN	wBm	NC_006833.1	Bm_014					96.45	788296	788685	18898	19289	1e-170	18898	19289
NUCMER	wBm	NC_006833.1	Bm_014					96.4467	788296	788685	18898	19289	NA	18898	19289
BLASTX	wBm	gi|58584859|ref|YP_198432.1|	Bm_014	Yes	Yes	1	1	88.89	118	153	18997	18890	7e-44	18890	18997
BLASTX	wBm	gi|58584859|ref|YP_198432.1|	Bm_014					91.78	33	104	19254	19036	7e-44	19036	19254
BLASTN	wBm	NC_006833.1	Bm_014					97.94	122283	122816	19820	19288	0	19288	19820
NUCMER	wBm	NC_006833.1	Bm_014					97.9401	122283	122816	19820	19288	NA	19288	19820
BLASTX	wBm	gi|58584636|ref|YP_198209.1|	Bm_014	No	No	2	1	42.86	69	131	19470	19300	2e-22	19300	19470
BLASTX	wBm	gi|58584636|ref|YP_198209.1|	Bm_014					57.89	10	66	19646	19476	2e-22	19476	19646
BLASTN	wBm	NC_006833.1	Bm_014					95.92	196540	196637	19820	19723	8e-36	19723	19820
NUCMER	wBm	NC_006833.1	Bm_014					95.9184	196540	196637	19820	19723	NA	19723	19820
BLASTN	wBm	NC_006833.1	Bm_014					97.26	510304	510775	19820	20289	0	19820	20289
NUCMER	wBm	NC_006833.1	Bm_014					97.2574	510304	510775	19820	20289	NA	19820	20289
BLASTN	wBm	NC_006833.1	Bm_014					97.31	131251	131694	19821	20262	0	19821	20262
BLASTN	wBm	NC_006833.1	Bm_014					97.31	167336	167779	19821	20262	0	19821	20262
BLASTN	wBm	NC_006833.1	Bm_014					97.31	181253	181696	19821	20262	0	19821	20262
BLASTN	wBm	NC_006833.1	Bm_014					97.31	239688	240131	19821	20262	0	19821	20262
BLASTN	wBm	NC_006833.1	Bm_014					95.61	376637	376750	19821	19934	5e-43	19821	19934
NUCMER	wBm	NC_006833.1	Bm_014					97.3094	131251	131694	19821	20262	NA	19821	20262
NUCMER	wBm	NC_006833.1	Bm_014					97.3094	167336	167779	19821	20262	NA	19821	20262
NUCMER	wBm	NC_006833.1	Bm_014					97.3094	181253	181696	19821	20262	NA	19821	20262
NUCMER	wBm	NC_006833.1	Bm_014					97.3094	239688	240131	19821	20262	NA	19821	20262
NUCMER	wBm	NC_006833.1	Bm_014					95.614	376637	376750	19821	19934	NA	19821	19934
BLASTN	wBm	NC_006833.1	Bm_014					97	778112	778576	20283	19821	0	19821	20283
NUCMER	wBm	NC_006833.1	Bm_014					97.0021	778112	778576	20283	19821	NA	19821	20283
BLASTN	wBm	NC_006833.1	Bm_014					97.04	356345	356815	20289	19821	0	19821	20289
BLASTN	wBm	NC_006833.1	Bm_014					97.04	117759	118229	20289	19821	0	19821	20289
NUCMER	wBm	NC_006833.1	Bm_014					97.0402	117759	118229	20289	19821	NA	19821	20289
NUCMER	wBm	NC_006833.1	Bm_014					97.0402	356345	356815	20289	19821	NA	19821	20289
BLASTN	wBm	NC_006833.1	Bm_014					88.13	6433	6651	19846	20061	2e-51	19846	20061
BLASTN	wBm	NC_006833.1	Bm_014					88.13	495750	495968	19846	20061	2e-51	19846	20061
BLASTN	wBm	NC_006833.1	Bm_014					84.31	1037210	1037533	19847	20166	5e-43	19847	20166
BLASTN	wBm	NC_006833.1	Bm_014					86.02	210543	210634	19849	19941	6e-09	19849	19941
BLASTN	wBm	NC_006833.1	Bm_014					84.77	958429	958624	20043	19850	3e-26	19850	20043
BLASTN	wBm	NC_006833.1	Bm_014					86.21	599485	599715	19855	20082	5e-40	19855	20082
BLASTN	wBm	NC_006833.1	Bm_014					84.82	916074	916295	19855	20075	2e-30	19855	20075
BLASTN	wBm	NC_006833.1	Bm_014					89.05	576895	577103	20061	19855	1e-50	19855	20061
BLASTN	wBm	NC_006833.1	Bm_014					85.78	713581	713802	20076	19855	2e-36	19855	20076
BLASTN	wBm	NC_006833.1	Bm_014					89.69	409271	409463	20058	19869	6e-46	19869	20058
BLASTN	wBm	NC_006833.1	Bm_014					84.13	481635	481822	19873	20056	1e-19	19873	20056
BLASTN	wBm	NC_006833.1	Bm_014					96.65	387985	388310	19895	20218	6e-120	19895	20218
NUCMER	wBm	NC_006833.1	Bm_014					96.4179	387985	388316	19895	20225	NA	19895	20225
BLASTN	wBm	NC_006833.1	Bm_014					86.92	893208	893314	19906	20010	1e-12	19906	20010
BLASTN	wBm	NC_006833.1	Bm_014					87.25	502728	502876	19909	20054	3e-26	19909	20054
BLASTN	wBm	NC_006833.1	Bm_014					81.28	53832	54042	20129	19913	9e-11	19913	20129
BLASTN	wBm	NC_006833.1	Bm_014					88.41	992723	992859	19914	20048	2e-24	19914	20048
BLASTN	wBm	NC_006833.1	Bm_014					87.63	30531	30627	20010	19917	6e-12	19917	20010
BLASTN	wBm	NC_006833.1	Bm_014					86.67	863196	863285	20010	19922	1e-09	19922	20010
BLASTN	wBm	NC_006833.1	Bm_014					89.47	1075711	1075786	20164	20089	4e-13	20089	20164
BLASTN	wBm	NC_006833.1	Bm_014					97.18	106816	106957	20430	20289	4e-62	20289	20430
NUCMER	wBm	NC_006833.1	Bm_014					96.5753	106812	106957	20434	20289	NA	20289	20434
BLASTX	wBm	gi|58584582|ref|YP_198155.1|	Bm_014	Yes	No	0	0	91.07	61	170	20435	20770	3e-42	20435	20770
BLASTN	wBm	NC_006833.1	Bm_014					96.21	422231	422699	20909	20435	0	20435	20909
NUCMER	wBm	NC_006833.1	Bm_014					96.2105	422231	422699	20909	20435	NA	20435	20909
BLASTN	wBm	NC_006833.1	Bm_014					97.4	309793	310636	20907	21745	0	20907	21745
NUCMER	wBm	NC_006833.1	Bm_014					97.3965	309793	310636	20907	21745	NA	20907	21745
BLASTX	wBm	gi|58584498|ref|YP_198071.1|	Bm_014	No	No	3	0	95	1	20	21008	21067	1e-48	21008	21067
BLASTX	wBm	gi|58584498|ref|YP_198071.1|	Bm_014					83.5	20	122	21060	21368	1e-48	21060	21368
BLASTX	wBm	gi|58584499|ref|YP_198072.1|	Bm_014	No	No	0	0	97.41	1	116	21397	21744	8e-60	21397	21744	Potentially functional except no stop codon
NUCMER	wBm	NC_006833.1	Bm_014					91.4062	297513	297873	21743	22126	NA	21743	22126
BLASTN	wBm	NC_006833.1	Bm_014					97.44	297517	297710	21747	21941	6e-89	21747	21941
BLASTX	wBm	gi|58584485|ref|YP_198058.1|	Bm_014	Yes	No	0	0	94.12	44	94	22125	21973	1e-21	21973	22125
BLASTN	wBm	NC_006833.1	Bm_014					96.73	297721	297873	21974	22126	3e-66	21974	22126
BLASTN	wBm	NC_006833.1	Bm_014					97.05	327687	328263	22698	22131	0	22131	22698
NUCMER	wBm	NC_006833.1	Bm_014					97.0537	327687	328263	22698	22131	NA	22131	22698
BLASTX	wBm	gi|58584515|ref|YP_198088.1|	Bm_014	Yes	No	0	0	95.31	602	793	22698	22132	1e-103	22132	22698
NUCMER	wBm	NC_006833.1	Bm_014					93.1677	917955	918107	22698	22858	NA	22698	22858
BLASTN	wBm	NC_006833.1	Bm_014					93.17	917955	918107	22698	22858	2e-58	22698	22858
BLASTX	wBm	gi|58584963|ref|YP_198536.1|	Bm_014	No	No	1	0	89.74	154	192	22692	22808	4e-18	22692	22808
BLASTX	wBm	gi|58584963|ref|YP_198536.1|	Bm_014					60	188	217	22805	22891	4e-18	22805	22891
BLASTN	wBm	NC_006833.1	Bm_014					100	527790	527897	22966	22859	2e-51	22859	22966
NUCMER	wBm	NC_006833.1	Bm_014					100	527790	527897	22966	22859	NA	22859	22966
BLASTN	wBm	NC_006833.1	Bm_014					97.5	29136	29175	23005	22966	2e-08	22966	23005
BLASTN	wBm	NC_006833.1	Bm_014					98.37	325511	326306	23004	23799	0	23004	23799
NUCMER	wBm	NC_006833.1	Bm_014					98.3668	325511	326306	23004	23799	NA	23004	23799
BLASTX	wBm	gi|58584515|ref|YP_198088.1|	Bm_014	No	Yes	0	0	93.84	1	146	23377	23814	5e-78	23377	23814
BLASTN	wBm	NC_006833.1	Bm_014					98.92	463924	464200	23799	24074	4e-130	23799	24074
NUCMER	wBm	NC_006833.1	Bm_014					98.917	463924	464200	23799	24074	NA	23799	24074
BLASTX	wBm	gi|58584622|ref|YP_198195.1|	Bm_014	Yes	No	1	0	94.38	107	195	24072	23806	9e-44	23806	24072
BLASTN	wBm	NC_006833.1	Bm_014					99.02	264532	264736	24074	24277	5e-102	24074	24277
NUCMER	wBm	NC_006833.1	Bm_014					99.0244	264532	264736	24074	24277	NA	24074	24277
BLASTX	wBm	gi|58584462|ref|YP_198035.1|	Bm_014	Yes	Yes	1	0	100	57	105	24074	24220	2e-30	24074	24220
BLASTX	wBm	gi|58584462|ref|YP_198035.1|	Bm_014					86.96	106	128	24220	24288	2e-30	24220	24288
BLASTN	wBm	NC_006833.1	Bm_014					83.04	190244	190355	24459	24561	9e-11	24459	24561
BLASTN	wBm	NC_006833.1	Bm_014					94.4	193235	193873	24561	25200	0	24561	25200
NUCMER	wBm	NC_006833.1	Bm_014					86.0374	193235	194507	24561	25750	NA	24561	25750
BLASTN	wBm	NC_006833.1	Bm_014					85.21	193995	194503	25272	25746	1e-114	25272	25746
BLASTX	wBm	gi|58584413|ref|YP_197986.1|	Bm_014	No	Yes	9	4	51.75	2	270	24838	25569	3e-56	24838	25569
BLASTX	wBm	gi|58584413|ref|YP_197986.1|	Bm_014					60.14	200	341	25380	25772	1e-35	25380	25772
NUCMER	wBm	NC_006833.1	Bm_014					85.8696	684042	684492	41535	41972	NA	41535	41972
BLASTN	wBm	NC_006833.1	Bm_014					86.06	684050	684492	41543	41972	8e-113	41543	41972
BLASTX	wBm	gi|58584784|ref|YP_198357.1|	Bm_014	Yes	Yes	3	1	65.22	92	114	41995	41927	2e-44	41927	41995
BLASTX	wBm	gi|58584784|ref|YP_198357.1|	Bm_014					52.28	118	311	41924	41472	2e-44	41472	41924
BLASTN	wBm	NC_006833.1	Bm_014					84.12	162360	162971	42604	43228	2e-116	42604	43228
BLASTN	wBm	NC_006833.1	Bm_014					84.28	162360	162971	59665	59041	9e-119	59041	59665
BLASTN	wBm	NC_006833.1	Bm_014					86.06	684050	684492	60726	60297	8e-113	60297	60726
NUCMER	wBm	NC_006833.1	Bm_014					85.8696	684042	684492	60734	60297	NA	60297	60734
BLASTX	wBm	gi|58584784|ref|YP_198357.1|	Bm_014	Yes	Yes	4	1	65.22	92	114	60274	60342	7e-50	60274	60342
BLASTX	wBm	gi|58584784|ref|YP_198357.1|	Bm_014					53.09	118	308	60345	60788	7e-50	60345	60788
BLASTX	wBm	gi|58584784|ref|YP_198357.1|	Bm_014					73.08	311	336	60790	60867	7e-50	60790	60867
BLASTN	wBm	NC_006833.1	Bm_014					83.33	683780	683923	60868	60730	1e-12	60730	60868
NUCMER	wBm	NC_006833.1	Bm_014					85.7651	190709	190971	61292	61013	NA	61013	61292
BLASTN	wBm	NC_006833.1	Bm_014					86.31	190709	190958	61292	61031	6e-52	61031	61292
BLASTN	wBm	NC_006833.1	Bm_014					93.44	190612	190672	61365	61306	2e-11	61306	61365
NUCMER	wBm	NC_006833.1	Bm_014					91.1017	187130	188540	62831	61464	NA	61464	62831
BLASTN	wBm	NC_006833.1	Bm_014					90.75	187130	188497	62831	61507	0	61507	62831
BLASTX	wBm	gi|58584410|ref|YP_197983.1|	Bm_014	Yes	Yes	5	1
BLASTX	wBm	gi|58584408|ref|YP_197981.1|	Bm_014	No	No	2	0	89.8	156	204	61725	61579	1e-86	61579	61725
BLASTX	wBm	gi|58584408|ref|YP_197981.1|	Bm_014					84.31	54	154	62027	61722	1e-86	61722	62027
BLASTX	wBm	gi|58584408|ref|YP_197981.1|	Bm_014					90	1	50	62172	62023	1e-86	62023	62172
BLASTX	wBm	gi|58584407|ref|YP_197980.1|	Bm_014	No	No	3	0	78.12	11	74	62306	62497	3e-56	62306	62497
BLASTX	wBm	gi|58584407|ref|YP_197980.1|	Bm_014					62.39	75	183	62500	62814	3e-56	62500	62814
BLASTX	wBm	gi|58584407|ref|YP_197980.1|	Bm_014					75.93	136	189	62670	62831	2e-16	62670	62831
BLASTN	wBm	NC_006833.1	Bm_014					92.47	477519	478197	63528	62843	0	62843	63528
NUCMER	wBm	NC_006833.1	Bm_014					87.1327	477228	478197	63764	62843	NA	62843	63764
BLASTX	wBm	gi|58584323|ref|YP_197896.1|	Bm_014	No	Yes	1	2	44.83	51	217	63142	63639	2e-30	63142	63639
BLASTX	wBm	gi|58584631|ref|YP_198204.1|	Bm_014	No	No	7	1	84.72	1	72	62933	63145	4e-83	62933	63145
BLASTX	wBm	gi|58584631|ref|YP_198204.1|	Bm_014					63.39	69	242	63133	63639	4e-83	63133	63639
BLASTX	wBm	gi|58584631|ref|YP_198204.1|	Bm_014					76.92	270	295	63699	63767	4e-83	63699	63767
BLASTN	wBm	NC_006833.1	Bm_014					81.11	477228	477492	63764	63526	8e-36	63526	63764
NUCMER	wBm	NC_006833.1	Bm_014					94.702	990294	990444	63914	63767	NA	63767	63914
BLASTN	wBm	NC_006833.1	Bm_014					95.65	990294	990339	63914	63869	1e-09	63869	63914
BLASTN	wBm	NC_006833.1	Bm_014					96.51	300373	300458	63998	63913	5e-31	63913	63998
BLASTX	wBm	gi|58584488|ref|YP_198061.1|	Bm_014	Yes	Yes	0	0	64.62	102	166	64071	63913	5e-16	63913	64071
BLASTN	wBm	NC_006833.1	Bm_014					92	300264	300313	64071	64022	3e-07	64022	64071
BLASTN	wBm	NC_006833.1	Bm_014					95.62	1040169	1040305	64206	64071	6e-52	64071	64206
NUCMER	wBm	NC_006833.1	Bm_014					81.9809	1039481	1040305	64804	64071	NA	64071	64804
BLASTN	wBm	NC_006833.1	Bm_014					83.9	1039491	1040125	64795	64199	3e-109	64199	64795
BLASTX	wBm	gi|58585043|ref|YP_198616.1|	Bm_014	Yes	No	9	2	51.05	704	841	64446	64096	5e-58	64096	64446
BLASTX	wBm	gi|58585043|ref|YP_198616.1|	Bm_014					68.85	579	700	64795	64460	5e-58	64460	64795
BLASTN	wBm	NC_006833.1	Bm_014					93.18	647363	647538	64806	64979	2e-61	64806	64979
NUCMER	wBm	NC_006833.1	Bm_014					93.1818	647363	647538	64806	64979	NA	64806	64979
BLASTN	wBm	NC_006833.1	Bm_014					89.74	788356	788432	65139	65062	6e-12	65062	65139
BLASTN	wBm	NC_006833.1	Bm_014					87.25	266735	266832	65251	65150	4e-16	65150	65251
BLASTN	wBm	NC_006833.1	Bm_014					91.8	265989	266597	65886	65294	0	65294	65886
NUCMER	wBm	NC_006833.1	Bm_014					92.1311	265989	266597	65886	65294	NA	65294	65886
BLASTX	wBm	gi|58584463|ref|YP_198036.1|	Bm_014	No	Yes	3	0	89.83	30	88	65549	65373	2e-21	65373	65549
BLASTN	wBm	NC_006833.1	Bm_014					92.86	463563	463618	65913	65968	9e-11	65913	65968
BLASTN	wBm	NC_006833.1	Bm_014					89.95	463647	463835	65970	66151	2e-55	65970	66151
BLASTN	wBm	NC_006833.1	Bm_014					94.94	888602	888680	66168	66246	2e-24	66168	66246
NUCMER	wBm	NC_006833.1	Bm_014					91.7647	943709	943876	66252	66419	NA	66252	66419
BLASTN	wBm	NC_006833.1	Bm_014					93.46	943724	943876	66269	66419	1e-49	66269	66419
BLASTN	wBm	NC_006833.1	Bm_014					89.59	212628	213797	66417	67585	0	66417	67585
NUCMER	wBm	NC_006833.1	Bm_014					89.4823	212628	213823	66417	67609	NA	66417	67609
BLASTN	wBm	NC_006833.1	Bm_014					90.86	617481	618362	66447	67310	0	66447	67310
NUCMER	wBm	NC_006833.1	Bm_014					90.7572	617481	618374	66447	67322	NA	66447	67322
BLASTX	wBm	gi|58584631|ref|YP_198204.1|	Bm_014					41.11	10	184	66518	67018	2e-25	66518	67018
BLASTX	wBm	gi|58584323|ref|YP_197896.1|	Bm_014	Yes	Yes	0	1	52.43	59	159	66722	67018	2e-21	66722	67018
BLASTX	wBm	gi|58584428|ref|YP_198001.1|	Bm_014	Yes	No	1	0	78.95	125	143	67464	67408	2e-18	67408	67464
BLASTX	wBm	gi|58584428|ref|YP_198001.1|	Bm_014					73.91	84	129	67597	67460	2e-18	67460	67597
BLASTN	wBm	NC_006833.1	Bm_014					100	904822	904855	74583	74550	3e-07	74550	74583
NUCMER	wBm	NC_006833.1	Bm_014					97.0858	100566	103719	77687	74580	NA	74580	77687
BLASTN	wBm	NC_006833.1	Bm_014					96.27	103235	103715	75056	74584	0	74584	75056
BLASTN	wBm	NC_006833.1	Bm_014					97.11	100566	103163	77687	75129	0	75129	77687
BLASTN	wBm	NC_006833.1	Bm_014					97.37	1033047	1033084	75324	75287	3e-07	75287	75324
BLASTN	wBm	NC_006833.1	Bm_014					91.23	1002670	1002726	75343	75288	1e-06	75288	75343
BLASTN	wBm	NC_006833.1	Bm_014					86.05	122067	122151	75394	75479	3e-07	75394	75479
BLASTN	wBm	NC_006833.1	Bm_014					86.05	196324	196408	75394	75479	3e-07	75394	75479
BLASTN	wBm	NC_006833.1	Bm_014					89.06	217028	217090	75394	75457	5e-06	75394	75457
BLASTX	wBm	gi|58584341|ref|YP_197914.1|	Bm_014	No	No	0	0	97.99	1	149	75705	76151	1e-62	75705	76151	*Potentially functional
BLASTX	wBm	gi|58584340|ref|YP_197913.1|	Bm_014	No	No	1	0	93.88	19	263	76193	76909	2e-116	76193	76909
BLASTX	wBm	gi|58584339|ref|YP_197912.1|	Bm_014	No	No	0	0	97.6	1	125	77312	76938	7e-67	76938	77312	**Potentially functional
BLASTX	wBm	gi|58584338|ref|YP_197911.1|	Bm_014	Yes	No	0	0	95.2	301	425	77686	77312	1e-63	77312	77686
BLASTN	wBm	NC_006833.1	Bm_014					98	109259	109308	77721	77770	2e-14	77721	77770
BLASTN	wBm	NC_006833.1	Bm_014					98.86	1033658	1034531	77770	78645	0	77770	78645
NUCMER	wBm	NC_006833.1	Bm_014					98.9529	1033658	1036137	77770	80251	NA	77770	80251
BLASTN	wBm	NC_006833.1	Bm_014					98.91	1034581	1036137	78695	80251	0	78695	80251
BLASTX	wBm	gi|58585041|ref|YP_198614.1|	Bm_014	No	No	0	0	96.67	1	60	79454	79275	8e-27	79275	79454	**Potentially functional
BLASTX	wBm	gi|58585042|ref|YP_198615.1|	Bm_014	No	Yes	0	0	97.18	1	71	80038	80250	3e-26	80038	80250
BLASTN	wBm	NC_006833.1	Bm_014					97.87	467219	467312	80248	80341	3e-38	80248	80341
NUCMER	wBm	NC_006833.1	Bm_014					97.8723	467219	467312	80248	80341	NA	80248	80341
BLASTN	wBm	NC_006833.1	Bm_014					97.37	388957	388994	80425	80388	3e-07	80388	80425
BLASTN	wBm	NC_006833.1	Bm_014					86.25	389265	389344	80495	80416	2e-08	80416	80495
NUCMER	wBm	NC_006833.1	Bm_014					85.4054	388288	388827	81052	80516	NA	80516	81052
BLASTN	wBm	NC_006833.1	Bm_014					88.99	388444	388757	80887	80582	9e-85	80582	80887
BLASTN	wBm	NC_006833.1	Bm_014					90.08	388288	388418	81052	80923	3e-26	80923	81052
BLASTN	wBm	NC_006833.1	Bm_014					87.88	386949	387311	81425	81076	3e-100	81076	81425
NUCMER	wBm	NC_006833.1	Bm_014					84.8987	386780	387311	81602	81076	NA	81076	81602
BLASTX	wBm	gi|58584553|ref|YP_198126.1|	Bm_014	No	Yes	2	1	77.55	21	118	81362	81081	3e-29	81081	81362
BLASTN	wBm	NC_006833.1	Bm_014					87.31	386780	386907	81602	81469	7e-21	81469	81602
NUCMER	wBm	NC_006833.1	Bm_014					88.8889	1063211	1064186	82562	81604	NA	81604	82562
BLASTN	wBm	NC_006833.1	Bm_014					88.87	1063211	1064177	82562	81615	0	81615	82562
BLASTX	wBm	gi|58585054|ref|YP_198627.1|	Bm_014	Yes	No	4	0	79.52	551	633	81616	81864	4e-98	81616	81864
BLASTX	wBm	gi|58585054|ref|YP_198627.1|	Bm_014					85.59	632	742	81858	82190	4e-98	81858	82190
BLASTX	wBm	gi|58585054|ref|YP_198627.1|	Bm_014					62.9	740	801	82183	82359	4e-98	82183	82359
BLASTN	wBm	NC_006833.1	Bm_014					87.61	188954	189405	86852	87308	6e-126	86852	87308
NUCMER	wBm	NC_006833.1	Bm_014					88.6752	188954	189405	86852	87308	NA	86852	87308
BLASTN	wBm	NC_006833.1	Bm_014					85.29	189644	189813	87424	87583	1e-31	87424	87583
BLASTN	wBm	NC_006833.1	Bm_014					97.07	11594	12003	87665	88070	0	87665	88070
NUCMER	wBm	NC_006833.1	Bm_014					97.3626	11594	12048	87665	88115	NA	87665	88115
BLASTN	wBm	NC_006833.1	Bm_014					97.26	483726	483798	88187	88115	4e-13	88115	88187
BLASTN	wBm	NC_006833.1	Bm_014					97.14	946243	946521	88466	88187	6e-120	88187	88466
NUCMER	wBm	NC_006833.1	Bm_014					97.1429	946243	946521	88466	88187	NA	88187	88466
BLASTX	wBm	gi|58584759|ref|YP_198332.1|	Bm_014	Yes	Yes	0	0	82.5	18	97	88673	88434	4e-31	88434	88673
NUCMER	wBm	NC_006833.1	Bm_014					98.0952	654288	654497	88672	88463	NA	88463	88672
BLASTN	wBm	NC_006833.1	Bm_014					98.54	654288	654493	88672	88467	1e-102	88467	88672
BLASTN	wBm	NC_006833.1	Bm_016					88.46	1061464	1061879	57916	57516	1e-111	57516	57916
NUCMER	wBm	NC_006833.1	Bm_016					88.3686	1061218	1061879	58153	57516	NA	57516	58153
BLASTX	wBm	gi|58585053|ref|YP_198626.1|	Bm_016	?	?	6	3	59.26	638	737	57863	58153	2e-22	57863	58153
BLASTN	wBm	NC_006833.1	Bm_016					95.24	1061218	1061343	58153	58028	9e-48	58028	58153
NUCMER	wBm	NC_006833.1	Bm_018					89.5473	212628	213823	40552	39362	NA	39362	40552
BLASTN	wBm	NC_006833.1	Bm_018					89.52	212628	213801	40552	39382	0	39382	40552
BLASTX	wBm	gi|58584428|ref|YP_198001.1|	Bm_018	Yes	No	1	0	68.52	84	135	39374	39535	4e-17	39374	39535
BLASTX	wBm	gi|58584428|ref|YP_198001.1|	Bm_018					76.47	127	143	39511	39561	4e-17	39511	39561
NUCMER	wBm	NC_006833.1	Bm_018					90.7572	617481	618374	40522	39647	NA	39647	40522
BLASTN	wBm	NC_006833.1	Bm_018					90.86	617481	618362	40522	39659	0	39659	40522
BLASTX	wBm	gi|58584323|ref|YP_197896.1|	Bm_018	No	Yes	1	2	52.43	59	159	40247	39951	2e-21	39951	40247
BLASTX	wBm	gi|58584631|ref|YP_198204.1|	Bm_018					41.11	10	184	40451	39951	1e-25	39951	40451
BLASTN	wBm	NC_006833.1	Bm_018					91.67	943709	943876	40715	40550	6e-49	40550	40715
NUCMER	wBm	NC_006833.1	Bm_018					91.6667	943709	943876	40715	40550	NA	40550	40715
BLASTN	wBm	NC_006833.1	Bm_018					90	463563	463692	40858	40734	2e-33	40734	40858
BLASTN	wBm	NC_006833.1	Bm_018					91.32	265935	266313	40856	41228	1e-127	40856	41228
NUCMER	wBm	NC_006833.1	Bm_018					88.1024	265935	266597	40856	41481	NA	40856	41481
BLASTX	wBm	gi|58584463|ref|YP_198036.1|	Bm_018	No	Yes	1	0	78.41	1	88	41169	41402	2e-30	41169	41402
BLASTN	wBm	NC_006833.1	Bm_018					93.7	266344	266597	41229	41481	7e-98	41229	41481
BLASTN	wBm	NC_006833.1	Bm_018					85.56	266735	266820	41515	41604	6e-09	41515	41604
BLASTN	wBm	NC_006833.1	Bm_018					91.75	788337	788432	41624	41720	3e-23	41624	41720
BLASTN	wBm	NC_006833.1	Bm_018					88.64	647363	647538	41967	41803	9e-45	41803	41967
NUCMER	wBm	NC_006833.1	Bm_018					85.0453	1039481	1040125	41969	42576	NA	41969	42576
BLASTN	wBm	NC_006833.1	Bm_018					95.26	1039491	1039680	41978	42166	2e-76	41978	42166
BLASTX	wBm	gi|58585043|ref|YP_198616.1|	Bm_018	Yes	No	7	2	49.09	579	841	41978	42670	3e-40	41978	42670
BLASTN	wBm	NC_006833.1	Bm_018					83.68	1039714	1040125	42179	42576	3e-57	42179	42576
BLASTN	wBm	NC_006833.1	Bm_018					93.81	1040193	1040305	42584	42695	3e-35	42584	42695
BLASTN	wBm	NC_006833.1	Bm_018					94	300264	300313	42695	42744	1e-09	42695	42744
BLASTN	wBm	NC_006833.1	Bm_018					96.51	300373	300458	42768	42853	5e-31	42768	42853
BLASTN	wBm	NC_006833.1	Bm_018					93.48	990294	990339	42852	42897	3e-07	42852	42897
NUCMER	wBm	NC_006833.1	Bm_018					94.0397	990294	990444	42852	42999	NA	42852	42999
BLASTX	wBm	gi|58584631|ref|YP_198204.1|	Bm_018	No	No	7	1	61.28	70	295	43640	42999	1e-89	42999	43640
BLASTX	wBm	gi|58584631|ref|YP_198204.1|	Bm_018					83.33	1	72	43843	43631	1e-89	43631	43843
BLASTN	wBm	NC_006833.1	Bm_018					86.67	477228	477492	43002	43250	1e-65	43002	43250
NUCMER	wBm	NC_006833.1	Bm_018					88.4498	477228	478197	43002	43933	NA	43002	43933
BLASTX	wBm	gi|58584323|ref|YP_197896.1|	Bm_018	Yes	No	1	1	44.25	51	217	43634	43137	5e-30	43137	43634
BLASTN	wBm	NC_006833.1	Bm_018					92.74	477519	478183	43248	43917	0	43248	43917
BLASTN	wBm	NC_006833.1	Bm_018					90.31	187130	188497	43945	45261	0	43945	45261
NUCMER	wBm	NC_006833.1	Bm_018					90.6073	187130	188540	43945	45304	NA	43945	45304
BLASTX	wBm	gi|58584407|ref|YP_197980.1|	Bm_018	No	No	4	0	61.54	11	189	44463	43945	5e-47	43945	44463
BLASTX	wBm	gi|58584408|ref|YP_197981.1|	Bm_018	No	No	3	0	78.38	1	37	44598	44708	8e-81	44598	44708
BLASTX	wBm	gi|58584408|ref|YP_197981.1|	Bm_018					89.47	32	50	44689	44745	8e-81	44689	44745
BLASTX	wBm	gi|58584408|ref|YP_197981.1|	Bm_018					80.36	54	164	44741	45070	8e-81	44741	45070
BLASTX	wBm	gi|58584408|ref|YP_197981.1|	Bm_018					85.71	156	204	45043	45189	8e-81	45043	45189
BLASTN	wBm	NC_006833.1	Bm_018					93.44	190612	190672	45403	45462	2e-11	45403	45462
BLASTN	wBm	NC_006833.1	Bm_018					87.12	190709	190958	45476	45738	7e-58	45476	45738
NUCMER	wBm	NC_006833.1	Bm_018					86.1702	190709	190971	45476	45756	NA	45476	45756
BLASTN	wBm	NC_006833.1	Bm_018					84.14	683780	683923	45902	46041	4e-13	45902	46041
BLASTX	wBm	gi|58584784|ref|YP_198357.1|	Bm_018	Yes	Yes	5	1	41.67	87	308	46519	45983	3e-30	45983	46519
NUCMER	wBm	NC_006833.1	Bm_018					89.1892	684042	684263	46037	46258	NA	46037	46258
BLASTN	wBm	NC_006833.1	Bm_018					89.72	684050	684263	46045	46258	4e-62	46045	46258
BLASTN	wBm	NC_006833.1	Bm_018					84.73	684299	684492	46263	46457	3e-35	46263	46457
BLASTN	wBm	NC_006833.1	Bm_018					85.2	162467	163089	47221	47851	3e-137	47221	47851
BLASTN	wBm	NC_006833.1	Bm_018					97.37	163718	163755	47904	47941	3e-07	47904	47941
BLASTN	wBm	NC_006833.1	Bm_018					89.53	188954	189405	49518	49985	8e-144	49518	49985
NUCMER	wBm	NC_006833.1	Bm_018					90.1709	188954	189405	49518	49985	NA	49518	49985
BLASTX	wBm	gi|58584409|ref|YP_197982.1|	Bm_018	Yes	Yes	1	0	90.24	23	63	49681	49559	1e-16	49559	49681
BLASTN	wBm	NC_006833.1	Bm_018					84.71	189644	189813	50131	50289	7e-27	50131	50289
BLASTN	wBm	NC_006833.1	Bm_018					97.32	11594	12003	50371	50776	0	50371	50776
NUCMER	wBm	NC_006833.1	Bm_018					97.5824	11594	12048	50371	50821	NA	50371	50821
BLASTN	wBm	NC_006833.1	Bm_018					98.63	483726	483798	50893	50821	2e-15	50821	50893
BLASTN	wBm	NC_006833.1	Bm_018					97.14	946243	946521	51172	50893	6e-120	50893	51172
NUCMER	wBm	NC_006833.1	Bm_018					97.1429	946243	946521	51172	50893	NA	50893	51172
BLASTX	wBm	gi|58584759|ref|YP_198332.1|	Bm_018	Yes	Yes	0	0	82.5	18	97	51379	51140	6e-31	51140	51379
NUCMER	wBm	NC_006833.1	Bm_018					98.0952	654288	654497	51378	51169	NA	51169	51378
BLASTN	wBm	NC_006833.1	Bm_018					98.54	654288	654493	51378	51173	1e-102	51173	51378
BLASTN	wBm	NC_006833.1	Bm_018					97.25	559946	560416	51874	51403	0	51403	51874
NUCMER	wBm	NC_006833.1	Bm_018					97.2458	559946	560416	51874	51403	NA	51403	51874
BLASTX	wBm	gi|58584686|ref|YP_198259.1|	Bm_018	No	Yes	1	0	92.79	11	121	51543	51875	5e-43	51543	51875
BLASTX	wBm	gi|58584283|ref|YP_197856.1|	Bm_018	Yes	Yes	0	0	85.59	61	178	52204	51851	9e-56	51851	52204
BLASTN	wBm	NC_006833.1	Bm_018					98.68	32241	32543	52177	51875	4e-158	51875	52177
NUCMER	wBm	NC_006833.1	Bm_018					98.6799	32241	32543	52177	51875	NA	51875	52177
BLASTN	wBm	NC_006833.1	Bm_018					87.9	684369	684492	65809	65925	3e-26	65809	65925
PRAZE	wBm	gi|58584784|ref|YP_198357.1|	Bm_018	?	?	1	0
BLASTN	wBm	NC_006833.1	Bm_018					89.72	188954	189405	68167	68631	3e-137	68167	68631
NUCMER	wBm	NC_006833.1	Bm_018					90.1709	188954	189405	68167	68631	NA	68167	68631
BLASTX	wBm	gi|58584409|ref|YP_197982.1|	Bm_018	No	No	2	0	90.24	23	63	68330	68208	3e-21	68208	68330
BLASTX	wBm	gi|58584409|ref|YP_197982.1|	Bm_018					100	2	18	68395	68345	3e-21	68345	68395
BLASTN	wBm	NC_006833.1	Bm_018					93.44	189644	189704	68782	68841	2e-11	68782	68841
BLASTN	wBm	NC_006833.1	Bm_018					88.16	189738	189813	68864	68937	5e-06	68864	68937
BLASTN	wBm	NC_006833.1	Bm_018					94.42	11594	12003	69018	69419	4e-155	69018	69419
NUCMER	wBm	NC_006833.1	Bm_018					94.9672	11594	12048	69018	69464	NA	69018	69464
BLASTN	wBm	NC_006833.1	Bm_018					98.48	483726	483791	69535	69470	2e-11	69470	69535
NUCMER	wBm	NC_006833.1	Bm_018					96.7857	946243	946521	69812	69535	NA	69535	69812
BLASTN	wBm	NC_006833.1	Bm_018					97.2	946243	946491	69812	69564	1e-114	69564	69812
BLASTX	wBm	gi|58584759|ref|YP_198332.1|	Bm_018	Yes	Yes	0	1	83.33	20	97	70013	69780	4e-30	69780	70013
NUCMER	wBm	NC_006833.1	Bm_018					98.0676	654291	654497	70015	69809	NA	69809	70015
BLASTN	wBm	NC_006833.1	Bm_018					98.52	654291	654493	70015	69813	7e-101	69813	70015
BLASTN	wBm	NC_006833.1	Bm_018					96.61	559946	560416	70512	70044	0	70044	70512
NUCMER	wBm	NC_006833.1	Bm_018					96.8288	559946	560416	70512	70044	NA	70044	70512
BLASTX	wBm	gi|58584686|ref|YP_198259.1|	Bm_018	No	Yes	2	0	92.13	1	89	70153	70419	3e-30	70153	70419
BLASTX	wBm	gi|58584283|ref|YP_197856.1|	Bm_018	Yes	Yes	0	0	83.47	61	181	70842	70480	1e-55	70480	70842
BLASTN	wBm	NC_006833.1	Bm_018					98.68	32241	32543	70815	70513	4e-158	70513	70815
NUCMER	wBm	NC_006833.1	Bm_018					98.6799	32241	32543	70815	70513	NA	70513	70815
BLASTN	wBm	NC_006833.1	Bm_021					84.68	979939	980156	6564	6798	2e-36	6564	6798
BLASTN	wBm	NC_006833.1	Bm_021					93.33	1007434	1007478	13504	13460	1e-06	13460	13504
BLASTN	wBm	NC_006833.1	Bm_021					83.48	1007156	1007379	13747	13541	2e-30	13541	13747
BLASTN	wBm	NC_006833.1	Bm_021					85	979933	980156	14185	14424	8e-39	14185	14424
BLASTN	wBm	NC_006833.1	Bm_021					93.33	1007434	1007478	21138	21094	1e-06	21094	21138
BLASTN	wBm	NC_006833.1	Bm_021					83.48	1007156	1007379	21381	21175	2e-30	21175	21381
BLASTN	wBm	NC_006833.1	Bm_021					84.3	979933	980156	21807	22048	2e-36	21807	22048
BLASTN	wBm	NC_006833.1	Bm_021					84.19	979939	980156	41652	41885	8e-33	41652	41885
BLASTN	MITO	gi|23307675|gb|AF538716.1|	Bm_021					90	8143	8222	52969	52890	2e-17	52890	52969
BLASTN	MITO	gi|23307675|gb|AF538716.1|	Bm_021					95.71	7884	8023	53228	53089	5e-58	53089	53228
BLASTN	MITO	gi|23307675|gb|AF538716.1|	Bm_021					88.68	7768	7820	53311	53259	4e-06	53259	53311
BLASTN	MITO	gi|23307675|gb|AF538716.1|	Bm_021					100	7542	7667	53522	53397	6e-64	53397	53522
BLASTN	MITO	gi|23307675|gb|AF538716.1|	Bm_021					88.16	6782	7007	53862	53645	1e-46	53645	53862
BLASTX	MITO	gi|23307681|gb|AAN17809.1|	Bm_021					84.62	221	259	54246	54130	2e-23	54130	54246
BLASTN	MITO	gi|23307675|gb|AF538716.1|	Bm_021					86.97	6259	6491	54371	54134	3e-41	54134	54371
BLASTX	MITO	gi|23307681|gb|AAN17809.1|	Bm_021					87.1	180	210	54374	54282	2e-23	54282	54374
BLASTX	MITO	gi|23307681|gb|AAN17809.1|	Bm_021					71.74	56	141	54775	54500	6e-20	54500	54775
BLASTN	MITO	gi|23307675|gb|AF538716.1|	Bm_021					84.15	6059	6140	54582	54501	1e-06	54501	54582
BLASTN	wBm	NC_006833.1	Bm_023					95	988525	988564	38290	38251	5e-06	38251	38290
BLASTX	wBm	gi|58585007|ref|YP_198580.1|	Bm_023	?	Yes	3	0	92.86	149	162	38252	38293	1e-16	38252	38293
BLASTX	wBm	gi|58585007|ref|YP_198580.1|	Bm_023					61.9	166	228	38284	38451	1e-16	38284	38451
BLASTX	wBm	gi|58585007|ref|YP_198580.1|	Bm_023					81.25	219	266	38472	38615	2e-16	38472	38615
BLASTN	wBm	NC_006833.1	Bm_023					90.74	988359	988466	38428	38321	2e-27	38321	38428
BLASTN	wBm	NC_006833.1	Bm_023					92.82	988167	988346	38659	38479	2e-61	38479	38659
NUCMER	wBm	NC_006833.1	Bm_023					90.3382	988141	988346	38679	38479	NA	38479	38679
BLASTN	wBm	NC_006833.1	Bm_023					83.9	979939	980156	45590	45355	8e-33	45355	45590
NUCMER	wBm	NC_006833.1	Bm_026					89.227	212628	213823	29215	28024	NA	28024	29215
BLASTX	wBm	gi|58584428|ref|YP_198001.1|	Bm_026	Yes	No	0	0	71.43	84	143	28036	28224	3e-20	28036	28224
BLASTN	wBm	NC_006833.1	Bm_026					89.33	212628	213797	29215	28048	0	28048	29215
NUCMER	wBm	NC_006833.1	Bm_026					90.5556	617481	618376	29185	28308	NA	28308	29185
BLASTN	wBm	NC_006833.1	Bm_026					90.74	617481	618362	29185	28322	0	28322	29185
BLASTX	wBm	gi|58584631|ref|YP_198204.1|	Bm_026					38.54	10	209	29114	28539	4e-26	28539	29114
BLASTX	wBm	gi|58584323|ref|YP_197896.1|	Bm_026	Yes	No	1	1	52.43	59	159	28910	28614	4e-21	28614	28910	*Other half below?
BLASTN	wBm	NC_006833.1	Bm_026					92.26	943709	943876	29378	29213	2e-51	29213	29378
NUCMER	wBm	NC_006833.1	Bm_026					92.2619	943709	943876	29378	29213	NA	29213	29378
BLASTN	wBm	NC_006833.1	Bm_026					90.77	463563	463692	29521	29397	8e-36	29397	29521
BLASTN	wBm	NC_006833.1	Bm_026					91.32	265935	266313	29519	29891	1e-127	29519	29891
NUCMER	wBm	NC_006833.1	Bm_026					87.963	265935	266581	29519	30128	NA	29519	30128
BLASTN	wBm	NC_006833.1	Bm_026					93.7	266344	266581	29892	30128	1e-90	29892	30128
BLASTX	wBm	gi|58584463|ref|YP_198036.1|	Bm_026	No	Yes	2	0	78.41	1	88	29832	30065	1e-38	29832	30065
BLASTX	wBm	gi|58584463|ref|YP_198036.1|	Bm_026					60.53	86	123	30056	30166	1e-38	30056	30166
BLASTN	wBm	NC_006833.1	Bm_026					85.56	266735	266820	30148	30237	6e-09	30148	30237
BLASTN	wBm	NC_006833.1	Bm_026					91.75	788337	788432	30257	30353	3e-23	30257	30353
BLASTN	wBm	NC_006833.1	Bm_026					88.64	647363	647538	30600	30436	9e-45	30436	30600
NUCMER	wBm	NC_006833.1	Bm_026					82.4582	1039481	1040305	30602	31341	NA	30602	31341
BLASTN	wBm	NC_006833.1	Bm_026					95.26	1039491	1039680	30611	30799	2e-76	30611	30799
BLASTX	wBm	gi|58585043|ref|YP_198616.1|	Bm_026	Yes	No	7	2	92.98	579	635	30611	30781	3e-57	30611	30781
BLASTX	wBm	gi|58585043|ref|YP_198616.1|	Bm_026					60.99	637	776	30784	31170	3e-57	30784	31170
BLASTX	wBm	gi|58585043|ref|YP_198616.1|	Bm_026					53.91	732	841	31038	31316	4e-18	31038	31316
BLASTN	wBm	NC_006833.1	Bm_026					83.92	1039714	1040125	30812	31213	3e-57	30812	31213
BLASTN	wBm	NC_006833.1	Bm_026					95.62	1040169	1040305	31206	31341	6e-52	31206	31341
BLASTN	wBm	NC_006833.1	Bm_026					94	300264	300313	31341	31390	1e-09	31341	31390
BLASTN	wBm	NC_006833.1	Bm_026					94.19	300373	300458	31414	31499	3e-26	31414	31499
BLASTN	wBm	NC_006833.1	Bm_026					93.48	990294	990339	31498	31543	3e-07	31498	31543
NUCMER	wBm	NC_006833.1	Bm_026					94.0397	990294	990444	31498	31645	NA	31498	31645
BLASTN	wBm	NC_006833.1	Bm_026					86.67	477228	477492	31648	31896	1e-65	31648	31896
NUCMER	wBm	NC_006833.1	Bm_026					87.9433	477228	478197	31648	32579	NA	31648	32579
BLASTX	wBm	gi|58584323|ref|YP_197896.1|	Bm_026	No	Yes	2	2	44.25	51	217	32280	31783	5e-29	31783	32280	*Other half above?
BLASTN	wBm	NC_006833.1	Bm_026					91.61	477519	478197	31894	32579	0	31894	32579
BLASTX	wBm	gi|58584631|ref|YP_198204.1|	Bm_026	No	Yes	7	1	59.15	70	295	32286	31645	2e-86	31645	32286
BLASTX	wBm	gi|58584631|ref|YP_198204.1|	Bm_026					83.33	1	72	32489	32277	2e-86	32277	32489
BLASTN	wBm	NC_006833.1	Bm_027					87.5	683780	683923	33579	33719	1e-28	33579	33719
NUCMER	wBm	NC_006833.1	Bm_027					85.2174	684042	684492	33715	34150	NA	33715	34150
BLASTN	wBm	NC_006833.1	Bm_027					85.4	684050	684492	33723	34150	7e-104	33723	34150
BLASTX	wBm	gi|58584784|ref|YP_198357.1|	Bm_027	Yes	No	4	0	54.01	200	336	33864	33580	2e-47	33580	33864
BLASTX	wBm	gi|58584784|ref|YP_198357.1|	Bm_027					57.65	118	199	34102	33863	2e-47	33863	34102
BLASTX	wBm	gi|58584784|ref|YP_198357.1|	Bm_027					63.16	92	110	34173	34117	2e-47	34117	34173
BLASTN	wBm	NC_006833.1	Bm_027					86.63	162360	162738	34629	35006	2e-92	34629	35006
BLASTN	wBm	NC_006833.1	Bm_030					93.18	982937	982980	12639	12682	5e-06	12639	12682
BLASTN	wBm	NC_006833.1	Bm_030					92.86	983042	983111	12845	12914	1e-16	12845	12914
BLASTN	wBm	NC_006833.1	Bm_032					92.96	1004475	1004545	2786	2856	2e-17	2786	2856
BLASTX	wBm	gi|58585021|ref|YP_198594.1|	Bm_032	Yes	No	7	9	91.67	219	242	2856	2785	2e-24	2785	2856
BLASTX	wBm	gi|58585021|ref|YP_198594.1|	Bm_032					58.14	115	200	3088	2858	2e-24	2858	3088
BLASTN	wBm	NC_006833.1	Bm_032					83.67	1004606	1004856	2864	3087	6e-46	2864	3087
BLASTN	wBm	NC_006833.1	Bm_032					91.07	1005131	1005186	3391	3446	2e-08	3391	3446
BLASTN	wBm	NC_006833.1	Bm_032					94.77	1007065	1007236	4202	4372	1e-65	4202	4372
NUCMER	wBm	NC_006833.1	Bm_032					94.7674	1007065	1007236	4202	4372	NA	4202	4372
BLASTX	wBm	gi|58585023|ref|YP_198596.1|	Bm_032	No	No	2	1	76	75	99	4249	4181	3e-28	4181	4249
BLASTX	wBm	gi|58585023|ref|YP_198596.1|	Bm_032					90.24	34	74	4371	4249	3e-28	4249	4371
BLASTX	wBm	gi|58585023|ref|YP_198596.1|	Bm_032					78.57	1	28	4529	4446	3e-28	4446	4529
BLASTN	wBm	NC_006833.1	Bm_032					92.86	1007258	1007341	4453	4536	1e-22	4453	4536
NUCMER	wBm	NC_006833.1	Bm_032					89.3401	1047882	1048069	4892	4698	NA	4698	4892
BLASTN	wBm	NC_006833.1	Bm_032					95.08	1047882	1048003	4892	4771	2e-45	4771	4892
BLASTN	wBm	NC_006833.1	Bm_032					92.31	1047787	1047838	4963	4912	2e-08	4912	4963
BLASTX	wBm	gi|58585046|ref|YP_198619.1|	Bm_032	?	No	3	3	58.26	264	366	5309	4965	3e-19	4965	5309
BLASTN	wBm	NC_006833.1	Bm_032					85.94	1047418	1047658	5321	5066	5e-31	5066	5321
BLASTN	wBm	NC_006833.1	Bm_032					85.94	1047418	1047658	19567	19822	5e-31	19567	19822
BLASTX	wBm	gi|58585046|ref|YP_198619.1|	Bm_032	?	No	3	3	58.26	264	366	19579	19923	3e-19	19579	19923
BLASTN	wBm	NC_006833.1	Bm_032					90.38	1047787	1047838	19925	19976	5e-06	19925	19976
BLASTN	wBm	NC_006833.1	Bm_032					94.26	1047882	1048003	19996	20117	5e-43	19996	20117
NUCMER	wBm	NC_006833.1	Bm_032					88.8325	1047882	1048069	19996	20190	NA	19996	20190
BLASTN	wBm	NC_006833.1	Bm_032					92.86	1007258	1007341	20435	20352	1e-22	20352	20435
BLASTN	wBm	NC_006833.1	Bm_032					95.35	1007065	1007236	20690	20520	5e-68	20520	20690
NUCMER	wBm	NC_006833.1	Bm_032					95.3488	1007065	1007236	20690	20520	NA	20520	20690
BLASTX	wBm	gi|58585023|ref|YP_198596.1|	Bm_032	Yes	No	1	1	64.21	1	74	20359	20643	3e-29	20359	20643
BLASTX	wBm	gi|58585023|ref|YP_198596.1|	Bm_032					76	75	99	20643	20711	3e-29	20643	20711
BLASTN	wBm	NC_006833.1	Bm_032					91.07	1005131	1005186	21447	21392	2e-08	21392	21447
BLASTN	wBm	NC_006833.1	Bm_032					83.67	1004606	1004856	21975	21752	6e-46	21752	21975
BLASTX	wBm	gi|58585021|ref|YP_198594.1|	Bm_032	Yes	No	7	9	40	6	200	21394	21981	1e-25	21394	21981
BLASTX	wBm	gi|58585021|ref|YP_198594.1|	Bm_032					91.67	219	242	21983	22054	1e-25	21983	22054
BLASTN	wBm	NC_006833.1	Bm_032					92.96	1004475	1004545	22053	21983	2e-17	21983	22053
BLASTN	wBm	NC_006833.1	Bm_033					99.15	1033658	1034362	1554	848	0	848	1554
NUCMER	wBm	NC_006833.1	Bm_033					99.1513	1033658	1034362	1554	848	NA	848	1554
BLASTN	wBm	NC_006833.1	Bm_033					98.67	109234	109308	1628	1554	3e-29	1554	1628
NUCMER	wBm	NC_006833.1	Bm_033					98.6667	109234	109308	1628	1554	NA	1554	1628
BLASTN	wBm	NC_006833.1	Bm_033					98.58	100566	101270	1626	2329	0	1626	2329
NUCMER	wBm	NC_006833.1	Bm_033					98.5816	100566	101270	1626	2329	NA	1626	2329
BLASTX	wBm	gi|58584338|ref|YP_197911.1|	Bm_033	Yes	No	0	1	95.2	301	425	1627	2001	7e-62	1627	2001
BLASTX	wBm	gi|58584339|ref|YP_197912.1|	Bm_033	No	Yes	1	0	91.43	1	35	2001	2105	2e-53	2001	2105
BLASTX	wBm	gi|58584339|ref|YP_197912.1|	Bm_033					100	35	110	2102	2329	2e-53	2102	2329
BLASTN	wBm	NC_006833.1	Bm_033					100	904822	904855	16669	16636	3e-07	16636	16669
NUCMER	wBm	NC_006833.1	Bm_033					97.0494	101213	103719	19133	16666	NA	16666	19133
BLASTN	wBm	NC_006833.1	Bm_033					98.34	103235	103715	17150	16670	0	16670	17150
BLASTX	wBm	gi|58584342|ref|YP_197915.1|	Bm_033	No	No	0	0	94.29	1	70	17267	17058	7e-18	17058	17267	*Potentially functional, but no start codon
BLASTN	wBm	NC_006833.1	Bm_033					99.02	102044	103163	18341	17222	0	17222	18341
BLASTN	wBm	NC_006833.1	Bm_033					100	1033047	1033079	17417	17385	1e-06	17385	17417
BLASTN	wBm	NC_006833.1	Bm_033					85	735668	735742	17487	17566	5e-06	17487	17566
BLASTX	wBm	gi|58584341|ref|YP_197914.1|	Bm_033	No	No	0	0	98.66	1	149	17797	18243	1e-67	17797	18243	*Potentially functional
BLASTN	wBm	NC_006833.1	Bm_033					98.12	101213	102007	19133	18340	0	18340	19133
BLASTX	wBm	gi|58584340|ref|YP_197913.1|	Bm_033	No	No	3	0	97.26	43	188	18341	18778	2e-96	18341	18778
BLASTX	wBm	gi|58584340|ref|YP_197913.1|	Bm_033					94.92	205	263	18826	19002	2e-96	18826	19002
BLASTX	wBm	gi|58584338|ref|YP_197911.1|	Bm_033	Yes	No	0	1	67.12	351	423	19067	19279	5e-17	19067	19279
BLASTN	wBm	NC_006833.1	Bm_033					98.51	100802	100935	19146	19279	4e-62	19146	19279
NUCMER	wBm	NC_006833.1	Bm_033					98.5075	100802	100935	19146	19279	NA	19146	19279
BLASTN	wBm	NC_006833.1	Bm_033					100	101232	101273	19281	19322	6e-12	19281	19322
BLASTN	wBm	NC_006833.1	Bm_033					84.97	1062948	1063087	19577	19425	4e-25	19425	19577
BLASTN	wBm	NC_006833.1	Bm_033					99.15	1033658	1034362	25280	24574	0	24574	25280
NUCMER	wBm	NC_006833.1	Bm_033					99.1513	1033658	1034362	25280	24574	NA	24574	25280
BLASTN	wBm	NC_006833.1	Bm_033					98.67	109234	109308	25354	25280	3e-29	25280	25354
NUCMER	wBm	NC_006833.1	Bm_033					98.6667	109234	109308	25354	25280	NA	25280	25354
BLASTN	wBm	NC_006833.1	Bm_033					98.58	100566	101270	25352	26055	0	25352	26055
NUCMER	wBm	NC_006833.1	Bm_033					98.5816	100566	101270	25352	26055	NA	25352	26055
BLASTX	wBm	gi|58584338|ref|YP_197911.1|	Bm_033	Yes	No	0	1	95.2	301	425	25353	25727	7e-62	25353	25727
BLASTX	wBm	gi|58584339|ref|YP_197912.1|	Bm_033	No	No	1	0	91.43	1	35	25727	25831	2e-53	25727	25831
BLASTX	wBm	gi|58584339|ref|YP_197912.1|	Bm_033					100	35	110	25828	26055	2e-53	25828	26055
BLASTN	wBm	NC_006833.1	Bm_033					82.79	389385	389890	30111	29621	3e-72	29621	30111
BLASTX	wBm	gi|58584554|ref|YP_198127.1|	Bm_033	No	No	10	3	41	181	361	30496	29930	7e-23	29930	30496
BLASTN	wBm	NC_006833.1	Bm_033					89.29	389036	389282	30400	30149	7e-67	30149	30400
BLASTN	wBm	NC_006833.1	Bm_033					95.74	388948	388994	30389	30343	4e-10	30343	30389
BLASTN	wBm	NC_006833.1	Bm_033					85	389265	389344	30450	30371	5e-06	30371	30450
BLASTN	wBm	NC_006833.1	Bm_033					89.68	388452	388757	30823	30525	2e-89	30525	30823
NUCMER	wBm	NC_006833.1	Bm_033					87.6033	388289	388757	30995	30525	NA	30525	30995
BLASTN	wBm	NC_006833.1	Bm_033					90.77	388289	388418	30995	30867	5e-28	30867	30995
BLASTN	wBm	NC_006833.1	Bm_033					85.67	386949	387311	31361	31020	6e-83	31020	31361
NUCMER	wBm	NC_006833.1	Bm_033					86.2259	386949	387311	31361	31020	NA	31020	31361
BLASTN	wBm	NC_006833.1	Bm_033					87.31	386780	386907	31552	31419	7e-21	31419	31552
NUCMER	wBm	NC_006833.1	Bm_033					89.2386	1063211	1064186	32516	31554	NA	31554	32516
BLASTN	wBm	NC_006833.1	Bm_033					89.43	1063211	1064177	32516	31565	0	31565	32516
BLASTX	wBm	gi|58585054|ref|YP_198627.1|	Bm_033	Yes	No	3	1	83.13	551	633	31566	31814	1e-103	31566	31814
BLASTX	wBm	gi|58585054|ref|YP_198627.1|	Bm_033					79.07	632	801	31808	32314	1e-103	31808	32314
BLASTN	wBm	NC_006833.1	Bm_038					83.02	162360	163128	2748	1955	4e-127	1955	2748
PRAZE	wBm	gi|58584383|ref|YP_197956.1|	Bm_038	?	No	2	0
BLASTX	wBm	gi|58584784|ref|YP_198357.1|	Bm_038	?	Yes	7	1	53.47	92	229	3354	3758	1e-39	3354	3758
BLASTX	wBm	gi|58584784|ref|YP_198357.1|	Bm_038					45.37	229	336	3755	3952	1e-39	3755	3952
BLASTN	wBm	NC_006833.1	Bm_038					84.03	684050	684492	3809	3377	4e-87	3377	3809
NUCMER	wBm	NC_006833.1	Bm_038					84.086	684042	684492	3817	3377	NA	3377	3817
BLASTN	wBm	NC_006833.1	Bm_038					87.5	683780	683923	3953	3813	1e-28	3813	3953
NUCMER	wBm	NC_006833.1	Bm_038					87.5	683780	683923	3953	3813	NA	3813	3953
BLASTN	wBm	NC_006833.1	Bm_038					82.59	162360	163128	16664	15868	4e-127	15868	16664
PRAZE	wBm	gi|58584383|ref|YP_197956.1|	Bm_038	?	No	2	0
BLASTX	wBm	gi|58584784|ref|YP_198357.1|	Bm_038	?	Yes	4	1	63.16	92	110	17271	17327	4e-46	17271	17327
BLASTX	wBm	gi|58584784|ref|YP_198357.1|	Bm_038					55.05	139	336	17413	17871	4e-46	17413	17871
BLASTN	wBm	NC_006833.1	Bm_038					84.03	684050	684492	17728	17294	6e-92	17294	17728
NUCMER	wBm	NC_006833.1	Bm_038					84.1649	684046	684492	17732	17294	NA	17294	17732
BLASTN	wBm	NC_006833.1	Bm_038					87.5	683780	683923	17872	17732	1e-28	17732	17872
NUCMER	wBm	NC_006833.1	Bm_038					87.5	683780	683923	17872	17732	NA	17732	17872
BLASTX	wBm	gi|58584465|ref|YP_198038.1|	Bm_038					87.5	169	216	28364	28507	3e-17	28364	28507
BLASTN	wBm	NC_006833.1	Bm_038					99.2	270557	270681	28384	28508	4e-59	28384	28508
NUCMER	wBm	NC_006833.1	Bm_038					99.2	270557	270681	28384	28508	NA	28384	28508
BLASTN	wBm	NC_006833.1	Bm_038					99.18	514041	514162	28629	28508	3e-57	28508	28629
NUCMER	wBm	NC_006833.1	Bm_038					99.1803	514041	514162	28629	28508	NA	28508	28629
BLASTX	wBm	gi|58584887|ref|YP_198460.1|	Bm_038	Yes	Yes	0	0	98.86	173	260	28628	28891	2e-45	28628	28891
BLASTN	wBm	NC_006833.1	Bm_038					99.62	823447	823711	28893	28629	1e-142	28629	28893
NUCMER	wBm	NC_006833.1	Bm_038					99.6226	823447	823711	28893	28629	NA	28629	28893
BLASTN	wBm	NC_006833.1	Bm_038					100	460999	461136	29028	28891	3e-69	28891	29028
NUCMER	wBm	NC_006833.1	Bm_038					100	460999	461136	29028	28891	NA	28891	29028
PRAZE	wBm	gi|58584620|ref|YP_198193.1|	Bm_038	Yes	Yes	0	0
BLASTN	wBm	NC_006833.1	Bm_038					100	96157	96294	29163	29026	1e-56	29026	29163
NUCMER	wBm	NC_006833.1	Bm_038					100	96157	96294	29163	29026	NA	29026	29163
BLASTX	wBm	gi|58584335|ref|YP_197908.1|	Bm_038	Yes	Yes	0	0	97.83	80	125	29164	29027	4e-19	29027	29164
BLASTN	wBm	NC_006833.1	Bm_038					99.75	736466	736867	29164	29565	0	29164	29565
NUCMER	wBm	NC_006833.1	Bm_038					99.7512	736466	736867	29164	29565	NA	29164	29565
BLASTX	wBm	gi|58584817|ref|YP_198390.1|	Bm_038	Yes	Yes	0	0	100	12	144	29166	29564	1e-71	29166	29564
BLASTN	wBm	NC_006833.1	Bm_038					99.56	1009348	1009575	29792	29565	1e-120	29565	29792
NUCMER	wBm	NC_006833.1	Bm_038					99.5614	1009348	1009575	29792	29565	NA	29565	29792
BLASTN	wBm	NC_006833.1	Bm_038					100	993197	993281	29877	29793	1e-37	29793	29877
NUCMER	wBm	NC_006833.1	Bm_038					100	993197	993281	29877	29793	NA	29793	29877
BLASTN	wBm	NC_006833.1	Bm_038					95.74	11957	12003	29877	29923	4e-10	29877	29923
NUCMER	wBm	NC_006833.1	Bm_038					100	655561	655699	29935	30073	NA	29935	30073
BLASTX	wBm	gi|58584760|ref|YP_198333.1|	Bm_038	Yes	Yes	0	0	100	221	266	29937	30074	2e-19	29937	30074
BLASTN	wBm	NC_006833.1	Bm_038					100	655573	655699	29947	30073	1e-62	29947	30073
BLASTN	wBm	NC_006833.1	Bm_038					100	130938	131030	30164	30072	2e-42	30072	30164
NUCMER	wBm	NC_006833.1	Bm_038					100	130938	131030	30164	30072	NA	30072	30164
BLASTX	wBm	gi|58584521|ref|YP_198094.1|	Bm_038	Yes	Yes	0	0	98.21	492	547	30162	30329	7e-25	30162	30329
BLASTN	wBm	NC_006833.1	Bm_038					100	335393	335559	30163	30329	1e-86	30163	30329
NUCMER	wBm	NC_006833.1	Bm_038					100	335393	335559	30163	30329	NA	30163	30329
BLASTN	wBm	NC_006833.1	Bm_038					100	548027	548092	30328	30393	3e-26	30328	30393
NUCMER	wBm	NC_006833.1	Bm_038					100	548027	548092	30328	30393	NA	30328	30393
BLASTN	wBm	NC_006833.1	Bm_038					100	655883	655972	30531	30442	1e-40	30442	30531
NUCMER	wBm	NC_006833.1	Bm_038					100	655883	655972	30531	30442	NA	30442	30531
BLASTN	wBm	NC_006833.1	Bm_038					100	455806	455884	30531	30609	5e-34	30531	30609
NUCMER	wBm	NC_006833.1	Bm_038					100	455806	455884	30531	30609	NA	30531	30609
BLASTN	wBm	NC_006833.1	Bm_038					100	344951	345002	30686	30635	6e-18	30635	30686
BLASTN	wBm	NC_006833.1	Bm_038					100	1055793	1055830	30712	30749	1e-09	30712	30749
BLASTN	wBm	NC_006833.1	Bm_038					100	584198	584274	30746	30822	8e-33	30746	30822
NUCMER	wBm	NC_006833.1	Bm_038					100	584198	584274	30746	30822	NA	30746	30822
BLASTN	wBm	NC_006833.1	Bm_038					100	240840	240906	30816	30882	7e-27	30816	30882
NUCMER	wBm	NC_006833.1	Bm_038					100	240840	240906	30816	30882	NA	30816	30882
BLASTN	wBm	NC_006833.1	Bm_038					100	1062072	1062108	30882	30918	6e-09	30882	30918
BLASTN	wBm	NC_006833.1	Bm_038					100	253276	253357	30935	31016	8e-36	30935	31016
NUCMER	wBm	NC_006833.1	Bm_038					100	253276	253357	30935	31016	NA	30935	31016
BLASTN	wBm	NC_006833.1	Bm_038					95.41	1019954	1020171	31222	31015	1e-80	31015	31222
NUCMER	wBm	NC_006833.1	Bm_038					95.4128	1019954	1020171	31222	31015	NA	31015	31222
BLASTN	wBm	NC_006833.1	Bm_038					99.16	5893	6011	31341	31223	2e-55	31223	31341
NUCMER	wBm	NC_006833.1	Bm_038					99.1597	5893	6011	31341	31223	NA	31223	31341
BLASTN	wBm	NC_006833.1	Bm_038					100	768309	768387	31429	31351	5e-34	31351	31429
NUCMER	wBm	NC_006833.1	Bm_038					100	768309	768387	31429	31351	NA	31351	31429
BLASTN	wBm	NC_006833.1	Bm_038					100	502976	503032	31486	31430	7e-21	31430	31486
BLASTN	wBm	NC_006833.1	Bm_038					100	358969	359021	31486	31538	5e-06	31486	31538
BLASTN	wBm	NC_006833.1	Bm_038					98.86	66906	66993	31626	31539	5e-37	31539	31626
NUCMER	wBm	NC_006833.1	Bm_038					98.8636	66906	66993	31626	31539	NA	31539	31626
BLASTN	wBm	NC_006833.1	Bm_038					100	73508	73565	31681	31624	2e-21	31624	31681
BLASTN	wBm	NC_006833.1	Bm_038					100	398434	398520	31767	31681	8e-39	31681	31767
NUCMER	wBm	NC_006833.1	Bm_038					100	398434	398520	31767	31681	NA	31681	31767
BLASTN	wBm	NC_006833.1	Bm_038					100	681359	681398	31772	31811	9e-11	31772	31811
BLASTN	wBm	NC_006833.1	Bm_038					100	871352	871388	31812	31848	6e-09	31812	31848
BLASTN	wBm	NC_006833.1	Bm_038					100	29684	29747	31910	31847	4e-25	31847	31910
BLASTN	wBm	NC_006833.1	Bm_038					100	192357	192438	31910	31991	8e-36	31910	31991
NUCMER	wBm	NC_006833.1	Bm_038					100	192357	192438	31910	31991	NA	31910	31991
BLASTN	wBm	NC_006833.1	Bm_038					98.36	261302	261362	31990	32050	7e-21	31990	32050
BLASTN	wBm	NC_006833.1	Bm_038					98.36	861875	861935	32050	31990	7e-21	31990	32050
BLASTN	wBm	NC_006833.1	Bm_038					98.36	442325	442385	32050	31990	7e-21	31990	32050
BLASTN	wBm	NC_006833.1	Bm_038					100	211796	211868	32121	32049	6e-18	32049	32121
NUCMER	wBm	NC_006833.1	Bm_038					100	211796	211868	32121	32049	NA	32049	32121
BLASTN	wBm	NC_006833.1	Bm_038					100	433266	433302	32121	32157	6e-09	32121	32157
BLASTN	wBm	NC_006833.1	Bm_038					100	926603	926639	32156	32192	6e-09	32156	32192
NUCMER	wBm	NC_006833.1	Bm_038					98.7952	912980	913061	32270	32188	NA	32188	32270
BLASTN	wBm	NC_006833.1	Bm_038					100	912980	913057	32270	32193	2e-33	32193	32270
BLASTN	wBm	NC_006833.1	Bm_038					100	156062	156138	32271	32347	8e-33	32271	32347
NUCMER	wBm	NC_006833.1	Bm_038					100	156062	156138	32271	32347	NA	32271	32347
BLASTN	wBm	NC_006833.1	Bm_038					98.33	216339	216398	32376	32435	3e-20	32376	32435
BLASTN	wBm	NC_006833.1	Bm_038					96.15	859349	859426	32431	32508	3e-26	32431	32508
BLASTN	wBm	NC_006833.1	Bm_038					100	683559	683598	32508	32547	9e-11	32508	32547
NUCMER	wBm	NC_006833.1	Bm_038					100	674854	674925	32547	32618	NA	32547	32618
BLASTN	wBm	NC_006833.1	Bm_038					100	674868	674925	32561	32618	2e-21	32561	32618
BLASTN	wBm	NC_006833.1	Bm_038					98.57	37230	37299	32686	32617	3e-26	32617	32686
BLASTN	wBm	NC_006833.1	Bm_038					100	130983	131028	32732	32687	2e-14	32687	32732
BLASTN	wBm	NC_006833.1	Bm_038					98.41	260707	260769	32732	32794	4e-22	32732	32794
BLASTN	wBm	NC_006833.1	Bm_038					98.41	862468	862530	32794	32732	4e-22	32732	32794
BLASTN	wBm	NC_006833.1	Bm_038					98.41	442918	442980	32794	32732	4e-22	32732	32794
BLASTN	wBm	NC_006833.1	Bm_038					98.41	145198	145260	32794	32732	4e-22	32732	32794
BLASTN	wBm	NC_006833.1	Bm_038					100	923377	923425	32795	32843	4e-16	32795	32843
BLASTN	wBm	NC_006833.1	Bm_038					100	666493	666533	32842	32882	2e-11	32842	32882
BLASTN	wBm	NC_006833.1	Bm_038					100	1050165	1050205	32842	32882	2e-11	32842	32882
BLASTN	wBm	NC_006833.1	Bm_038					100	1076838	1076878	32842	32882	2e-11	32842	32882
BLASTN	wBm	NC_006833.1	Bm_038					100	87021	87061	32882	32842	2e-11	32842	32882
BLASTN	wBm	NC_006833.1	Bm_038					99.06	81082	81187	32882	32987	9e-48	32882	32987
NUCMER	wBm	NC_006833.1	Bm_038					99.0566	81082	81187	32882	32987	NA	32882	32987
BLASTN	wBm	NC_006833.1	Bm_038					100	191389	191448	32999	33058	1e-22	32999	33058
BLASTN	wBm	NC_006833.1	Bm_038					98.44	321150	321213	33052	33115	1e-22	33052	33115
BLASTN	wBm	NC_006833.1	Bm_038					100	483002	483036	33115	33149	9e-08	33115	33149
BLASTN	wBm	NC_006833.1	Bm_038					100	156508	156571	33211	33148	4e-25	33148	33211
BLASTN	wBm	NC_006833.1	Bm_038					100	921383	921430	33212	33259	2e-15	33212	33259
BLASTN	wBm	NC_006833.1	Bm_038					100	755259	755290	33290	33259	5e-06	33259	33290
BLASTN	wBm	NC_006833.1	Bm_038					100	573406	573442	33291	33327	6e-09	33291	33327
BLASTN	wBm	NC_006833.1	Bm_038					98.28	260343	260400	33328	33385	4e-19	33328	33385
BLASTN	wBm	NC_006833.1	Bm_038					98.28	862837	862894	33385	33328	4e-19	33328	33385
BLASTN	wBm	NC_006833.1	Bm_038					98.28	443287	443344	33385	33328	4e-19	33328	33385
BLASTN	wBm	NC_006833.1	Bm_038					98.28	145567	145624	33385	33328	4e-19	33328	33385
BLASTN	MITO	gi|23307675|gb|AF538716.1|	Bm_039					90	8143	8222	8160	8081	2e-17	8081	8160
BLASTN	MITO	gi|23307675|gb|AF538716.1|	Bm_039					95.71	7884	8023	8419	8280	5e-58	8280	8419
BLASTN	MITO	gi|23307675|gb|AF538716.1|	Bm_039					88.68	7768	7820	8502	8450	4e-06	8450	8502
BLASTN	MITO	gi|23307675|gb|AF538716.1|	Bm_039					99.21	7542	7667	8711	8587	3e-59	8587	8711
BLASTN	MITO	gi|23307675|gb|AF538716.1|	Bm_039					88.16	6782	7007	9050	8833	1e-46	8833	9050
BLASTX	MITO	gi|23307681|gb|AAN17809.1|	Bm_039					84.62	221	259	9433	9317	2e-23	9317	9433
BLASTN	MITO	gi|23307675|gb|AF538716.1|	Bm_039					86.55	6259	6491	9558	9321	6e-39	9321	9558
BLASTX	MITO	gi|23307681|gb|AAN17809.1|	Bm_039					87.1	180	210	9561	9469	2e-23	9469	9561
BLASTX	MITO	gi|23307681|gb|AAN17809.1|	Bm_039					71.74	56	141	9962	9687	5e-20	9687	9962
BLASTN	MITO	gi|23307675|gb|AF538716.1|	Bm_039					84.15	6059	6140	9769	9688	1e-06	9688	9769
BLASTN	wBm	NC_006833.1	Bm_039					84.19	979939	980156	12896	13129	8e-33	12896	13129
BLASTN	wBm	NC_006833.1	Bm_039					83.89	979960	980156	24441	24651	5e-28	24441	24651
BLASTN	wBm	NC_006833.1	Bm_039					83.89	979960	980156	32353	32563	5e-28	32353	32563
BLASTX	MITO	gi|23307681|gb|AAN17809.1|	Bm_042					72.83	56	141	2990	3265	2e-20	2990	3265
BLASTN	MITO	gi|23307675|gb|AF538716.1|	Bm_042					81.51	6022	6140	3146	3264	3e-07	3146	3264
BLASTX	MITO	gi|23307681|gb|AAN17809.1|	Bm_042					87.1	180	210	3391	3483	2e-23	3391	3483
BLASTN	MITO	gi|23307675|gb|AF538716.1|	Bm_042					86.97	6259	6491	3394	3631	3e-41	3394	3631
BLASTX	MITO	gi|23307681|gb|AAN17809.1|	Bm_042					84.62	221	259	3519	3635	2e-23	3519	3635
BLASTN	MITO	gi|23307675|gb|AF538716.1|	Bm_042					88.16	6782	7007	3902	4119	1e-46	3902	4119
BLASTN	MITO	gi|23307675|gb|AF538716.1|	Bm_042					88.75	8143	8222	4315	4394	5e-15	4315	4394
BLASTX	MITO	gi|23307681|gb|AAN17809.1|	Bm_042					72.83	56	141	10051	10326	2e-20	10051	10326
BLASTN	MITO	gi|23307675|gb|AF538716.1|	Bm_042					81.51	6022	6140	10207	10325	3e-07	10207	10325
BLASTX	MITO	gi|23307681|gb|AAN17809.1|	Bm_042					87.1	180	210	10452	10544	2e-23	10452	10544
BLASTN	MITO	gi|23307675|gb|AF538716.1|	Bm_042					86.97	6259	6491	10455	10692	3e-41	10455	10692
BLASTX	MITO	gi|23307681|gb|AAN17809.1|	Bm_042					84.62	221	259	10580	10696	2e-23	10580	10696
BLASTN	MITO	gi|23307675|gb|AF538716.1|	Bm_042					88.16	6782	7007	10963	11180	1e-46	10963	11180
BLASTN	MITO	gi|23307675|gb|AF538716.1|	Bm_042					88.75	8143	8222	11372	11451	5e-15	11372	11451
BLASTX	MITO	gi|23307681|gb|AAN17809.1|	Bm_042					50.64	56	259	27136	27780	2e-32	27136	27780
BLASTN	MITO	gi|23307675|gb|AF538716.1|	Bm_042					81.51	6022	6140	27292	27410	3e-07	27292	27410
BLASTN	MITO	gi|23307675|gb|AF538716.1|	Bm_042					86.08	6259	6491	27540	27776	4e-43	27540	27776
BLASTN	MITO	gi|23307675|gb|AF538716.1|	Bm_042					88.16	6782	7007	28048	28265	1e-46	28048	28265
BLASTN	MITO	gi|23307675|gb|AF538716.1|	Bm_042					88.75	8143	8222	28467	28546	5e-15	28467	28546
BLASTN	wBm	NC_006833.1	Bm_048					91.07	1005131	1005186	9172	9117	2e-08	9117	9172
BLASTN	wBm	NC_006833.1	Bm_048					83.67	1004606	1004856	9700	9477	6e-46	9477	9700
BLASTX	wBm	gi|58585021|ref|YP_198594.1|	Bm_048	?	Yes	7	11	40	6	200	9119	9706	4e-26	9119	9706
BLASTX	wBm	gi|58585021|ref|YP_198594.1|	Bm_048					65	219	250	9708	9827	4e-26	9708	9827
BLASTN	wBm	NC_006833.1	Bm_048					92.96	1004475	1004545	9778	9708	2e-17	9708	9778
BLASTN	wBm	NC_006833.1	Bm_048					91.07	1005131	1005186	13127	13072	2e-08	13072	13127
BLASTN	wBm	NC_006833.1	Bm_048					83.67	1004606	1004856	13654	13431	6e-46	13431	13654
BLASTX	wBm	gi|58585021|ref|YP_198594.1|	Bm_048	?	Yes	7	12	58.14	115	200	13430	13660	9e-25	13430	13660
BLASTX	wBm	gi|58585021|ref|YP_198594.1|	Bm_048					65	219	250	13662	13781	9e-25	13662	13781
BLASTN	wBm	NC_006833.1	Bm_048					92.96	1004475	1004545	13732	13662	2e-17	13662	13732
BLASTN	wBm	NC_006833.1	Bm_049					98.32	1034581	1034995	27577	27162	0	27162	27577
NUCMER	wBm	NC_006833.1	Bm_049					98.3871	1033821	1034995	28339	27162	NA	27162	28339
BLASTN	wBm	NC_006833.1	Bm_049					98.32	1033821	1034531	28339	27627	0	27627	28339
BLASTN	wBm	NC_006833.1	Bm_049					97.34	1035010	1036137	28352	29453	0	28352	29453
NUCMER	wBm	NC_006833.1	Bm_049					97.3404	1035010	1036137	28352	29453	NA	28352	29453
BLASTX	wBm	gi|58585041|ref|YP_198614.1|	Bm_049	No	No	0	0	98.33	1	60	28665	28486	2e-27	28486	28665	*Potentially functional, alternate TTG start codon
BLASTX	wBm	gi|58585042|ref|YP_198615.1|	Bm_049	No	Yes	0	0	97.18	1	71	29243	29452	1e-24	29243	29452
BLASTN	wBm	NC_006833.1	Bm_049					97.87	467219	467312	29450	29543	3e-38	29450	29543
NUCMER	wBm	NC_006833.1	Bm_049					97.8723	467219	467312	29450	29543	NA	29450	29543
BLASTN	wBm	NC_006833.1	Bm_049					88.89	389036	389098	29647	29585	9e-08	29585	29647
BLASTN	wBm	NC_006833.1	Bm_049					95.74	388948	388994	29636	29590	4e-10	29590	29636
BLASTN	wBm	NC_006833.1	Bm_049					86.25	389265	389344	29697	29618	2e-08	29618	29697
BLASTN	wBm	NC_006833.1	Bm_049					88.75	388444	388757	30082	29774	4e-84	29774	30082
NUCMER	wBm	NC_006833.1	Bm_049					86.5306	388288	388757	30250	29774	NA	29774	30250
BLASTX	wBm	gi|58584554|ref|YP_198127.1|	Bm_049	No	Yes	5	0	45.33	43	191	29920	29537	1e-22	29537	29920
BLASTX	wBm	gi|58584554|ref|YP_198127.1|	Bm_049					57.5	1	40	30039	29920	1e-22	29920	30039
BLASTN	wBm	NC_006833.1	Bm_049					90.84	388288	388418	30250	30121	1e-28	30121	30250
BLASTN	wBm	NC_006833.1	Bm_049					87.88	386949	387311	30623	30274	3e-100	30274	30623
NUCMER	wBm	NC_006833.1	Bm_049					85.0829	386780	387311	30800	30274	NA	30274	30800
BLASTX	wBm	gi|58584553|ref|YP_198126.1|	Bm_049	No	Yes	1	2	77.55	21	118	30560	30279	3e-29	30279	30560
BLASTN	wBm	NC_006833.1	Bm_049					88.06	386780	386907	30800	30667	3e-23	30667	30800
BLASTN	wBm	NC_006833.1	Bm_049					88.66	1063211	1064177	31759	30813	0	30813	31759
NUCMER	wBm	NC_006833.1	Bm_049					88.866	1063211	1064177	31759	30813	NA	30813	31759
BLASTX	wBm	gi|58585054|ref|YP_198627.1|	Bm_049	Yes	No	4	2	83.13	551	633	30814	31062	6e-98	30814	31062
BLASTX	wBm	gi|58585054|ref|YP_198627.1|	Bm_049					81.2	626	742	31038	31388	6e-98	31038	31388
BLASTX	wBm	gi|58585054|ref|YP_198627.1|	Bm_049					62.9	740	801	31381	31557	6e-98	31381	31557
BLASTN	wBm	NC_006833.1	Bm_053_hap					83.75	389386	389890	26558	26068	2e-83	26068	26558
BLASTX	wBm	gi|58584554|ref|YP_198127.1|	Bm_053_hap	No	No	9	0	59.42	301	438	26557	26159	2e-64	26159	26557
BLASTX	wBm	gi|58584554|ref|YP_198127.1|	Bm_053_hap					70.49	212	270	26762	26580	2e-64	26580	26762
BLASTX	wBm	gi|58584554|ref|YP_198127.1|	Bm_053_hap					39.81	1	216	27234	26749	2e-64	26749	27234
BLASTN	wBm	NC_006833.1	Bm_053_hap					89.24	389036	389282	26847	26597	3e-70	26597	26847
NUCMER	wBm	NC_006833.1	Bm_053_hap					89.243	389036	389282	26847	26597	NA	26597	26847
BLASTN	wBm	NC_006833.1	Bm_053_hap					95.56	388948	388992	26836	26792	1e-10	26792	26836
BLASTN	wBm	NC_006833.1	Bm_053_hap					86.25	389265	389344	26897	26818	5e-10	26818	26897
BLASTN	wBm	NC_006833.1	Bm_053_hap					89.68	388452	388757	27269	26972	8e-89	26972	27269
NUCMER	wBm	NC_006833.1	Bm_053_hap					88.0412	388288	388757	27442	26972	NA	26972	27442
BLASTN	wBm	NC_006833.1	Bm_053_hap					92.37	388288	388418	27442	27313	1e-32	27313	27442
BLASTN	wBm	NC_006833.1	Bm_053_hap					90.08	386949	387311	27826	27466	2e-114	27466	27826
NUCMER	wBm	NC_006833.1	Bm_053_hap					85.4281	386780	387311	28007	27466	NA	27466	28007
BLASTX	wBm	gi|58584553|ref|YP_198126.1|	Bm_053_hap	No	Yes	2	2	71.43	98	118	27533	27471	2e-27	27471	27533
BLASTX	wBm	gi|58584553|ref|YP_198126.1|	Bm_053_hap					78.21	21	98	27763	27530	2e-27	27530	27763
BLASTN	wBm	NC_006833.1	Bm_053_hap					91.41	386780	386907	28007	27884	4e-38	27884	28007
NUCMER	wBm	NC_006833.1	Bm_053_hap					89.2057	1063211	1064186	28967	28009	NA	28009	28967
BLASTN	wBm	NC_006833.1	Bm_053_hap					89.29	1063211	1064177	28967	28020	0	28020	28967
BLASTX	wBm	gi|58585054|ref|YP_198627.1|	Bm_053_hap	Yes	No	3	3	79.52	551	633	28021	28269	1e-102	28021	28269
BLASTX	wBm	gi|58585054|ref|YP_198627.1|	Bm_053_hap					79.65	632	801	28263	28766	1e-102	28263	28766
BLASTN	wBm	NC_006833.1	Bm_056					91.07	1005131	1005186	5940	5885	2e-08	5885	5940
BLASTX	wBm	gi|58585021|ref|YP_198594.1|	Bm_056					40	6	200	5887	6474	4e-26	5887	6474	*Missing praze resuls
BLASTX	wBm	gi|58585021|ref|YP_198594.1|	Bm_056					65	219	250	6476	6595	4e-26	6476	6595
BLASTN	wBm	NC_006833.1	Bm_056					83.67	1004606	1004856	6468	6245	6e-46	6245	6468
BLASTN	wBm	NC_006833.1	Bm_056					92.96	1004475	1004545	6546	6476	2e-17	6476	6546
BLASTN	wBm	NC_006833.1	Bm_056					91.07	1005131	1005186	9893	9838	2e-08	9838	9893
BLASTN	wBm	NC_006833.1	Bm_056					83.67	1004606	1004856	10421	10198	6e-46	10198	10421	*Missing praze resuls
BLASTX	wBm	gi|58585021|ref|YP_198594.1|	Bm_056					40	6	200	9840	10427	4e-26	9840	10427
BLASTX	wBm	gi|58585021|ref|YP_198594.1|	Bm_056					65	219	250	10429	10548	4e-26	10429	10548
BLASTN	wBm	NC_006833.1	Bm_056					92.96	1004475	1004545	10499	10429	2e-17	10429	10499
BLASTN	wBm	NC_006833.1	Bm_060_hap					91	163908	164007	8842	8743	9e-27	8743	8842
BLASTN	wBm	NC_006833.1	Bm_060_hap					90	163722	163778	9017	8958	8e-09	8958	9017
BLASTN	wBm	NC_006833.1	Bm_060_hap					83.35	162360	163128	9822	9031	2e-139	9031	9822
BLASTX	wBm	gi|58584784|ref|YP_198357.1|	Bm_060_hap	Yes	Yes	4	1	47.22	87	114	10367	10474	1e-47	10367	10474
BLASTX	wBm	gi|58584784|ref|YP_198357.1|	Bm_060_hap					51.03	118	308	10477	10920	1e-47	10477	10920
BLASTX	wBm	gi|58584784|ref|YP_198357.1|	Bm_060_hap					76.92	311	336	10922	10999	1e-47	10922	10999
NUCMER	wBm	NC_006833.1	Bm_060_hap					85	684042	684492	10866	10429	NA	10429	10866
BLASTN	wBm	NC_006833.1	Bm_060_hap					85.39	684050	684485	10858	10436	2e-105	10436	10858
BLASTN	wBm	NC_006833.1	Bm_060_hap					84.03	683780	683923	11000	10862	1e-16	10862	11000
BLASTN	wBm	NC_006833.1	Bm_060_hap					97.06	187130	187163	16330	16297	2e-06	16297	16330
NUCMER	wBm	NC_006833.1	Bm_060_hap					88.0446	477228	478197	17273	16342	NA	16342	17273
BLASTN	wBm	NC_006833.1	Bm_060_hap					92.15	477519	478183	17027	16358	0	16358	17027
BLASTX	wBm	gi|58584631|ref|YP_198204.1|	Bm_060_hap	No	No	7	2	84.72	1	72	16432	16644	9e-89	16432	16644
BLASTX	wBm	gi|58584631|ref|YP_198204.1|	Bm_060_hap					59.57	70	295	16635	17276	9e-89	16635	17276
BLASTX	wBm	gi|58584323|ref|YP_197896.1|	Bm_060_hap	No	No	4	3	44.25	51	217	16641	17138	2e-30	16641	17138
BLASTN	wBm	NC_006833.1	Bm_060_hap					86.67	477228	477492	17273	17025	2e-67	17025	17273
NUCMER	wBm	NC_006833.1	Bm_060_hap					94.0397	990294	990444	17423	17276	NA	17276	17423
BLASTN	wBm	NC_006833.1	Bm_060_hap					93.48	990294	990339	17423	17378	8e-09	17378	17423
BLASTN	wBm	NC_006833.1	Bm_060_hap					95.35	300373	300458	17507	17422	2e-30	17422	17507
BLASTX	wBm	gi|58584488|ref|YP_198061.1|	Bm_060_hap	Yes	Yes	0	0	63.08	102	166	17580	17422	6e-17	17422	17580
BLASTN	wBm	NC_006833.1	Bm_060_hap					94	300264	300313	17580	17531	3e-11	17531	17580
BLASTN	wBm	NC_006833.1	Bm_060_hap					93.91	1040191	1040305	17693	17580	4e-38	17580	17693
BLASTN	wBm	NC_006833.1	Bm_060_hap					83.92	1039714	1040125	18097	17696	6e-59	17696	18097
NUCMER	wBm	NC_006833.1	Bm_060_hap					85.3474	1039481	1040125	18307	17696	NA	17696	18307
BLASTN	wBm	NC_006833.1	Bm_060_hap					95.26	1039491	1039680	18298	18110	5e-78	18110	18298
BLASTX	wBm	gi|58585043|ref|YP_198616.1|	Bm_060_hap	Yes	No	7	2	60.99	637	776	18125	17739	7e-59	17739	18125
BLASTX	wBm	gi|58585043|ref|YP_198616.1|	Bm_060_hap					92.98	579	635	18298	18128	7e-59	18128	18298
BLASTN	wBm	NC_006833.1	Bm_060_hap					88.64	647363	647538	18309	18473	2e-46	18309	18473
BLASTN	wBm	NC_006833.1	Bm_060_hap					91.75	788337	788432	18652	18556	6e-25	18556	18652
BLASTN	wBm	NC_006833.1	Bm_060_hap					88.89	266749	266820	18743	18672	2e-12	18672	18743
BLASTN	wBm	NC_006833.1	Bm_060_hap					90.66	265935	266597	19445	18804	0	18804	19445
NUCMER	wBm	NC_006833.1	Bm_060_hap					90.9639	265935	266597	19445	18804	NA	18804	19445
BLASTX	wBm	gi|58584463|ref|YP_198036.1|	Bm_060_hap	No	Yes	3	1	89.83	30	88	19059	18883	3e-23	18883	19059
BLASTN	wBm	NC_006833.1	Bm_060_hap					90.77	463563	463692	19443	19567	2e-37	19443	19567
BLASTN	wBm	NC_006833.1	Bm_060_hap					91.57	943709	943791	19586	19667	5e-19	19586	19667
BLASTN	wBm	NC_006833.1	Bm_061					90.98	1047882	1048003	7491	7371	5e-31	7371	7491
BLASTN	wBm	NC_006833.1	Bm_061					86.21	1047108	1047658	8232	7662	5e-108	7662	8232
BLASTX	wBm	gi|58585046|ref|YP_198619.1|	Bm_061	Yes	No	2	4	63.75	287	358	7827	7588	5e-60	7588	7827
BLASTX	wBm	gi|58585046|ref|YP_198619.1|	Bm_061					70.45	158	287	8228	7833	5e-60	7833	8228
BLASTN	wBm	NC_006833.1	Bm_061					87.76	1047178	1047407	21959	22194	6e-55	21959	22194
BLASTX	wBm	gi|58585046|ref|YP_198619.1|	Bm_061	?	Yes	0	1	68.04	180	274	21959	22246	8e-27	21959	22246
NUCMER	wBm	NC_006833.1	Bm_061					87.7637	1047178	1047407	21959	22194	NA	21959	22194
BLASTN	wBm	NC_006833.1	Bm_061					85.79	171969	172156	23288	23100	1e-31	23100	23288
NUCMER	wBm	NC_006833.1	Bm_061					85.3659	171954	172156	23302	23100	NA	23100	23302
BLASTN	wBm	NC_006833.1	Bm_061					91.67	171854	171901	23350	23303	5e-06	23303	23350
BLASTN	wBm	NC_006833.1	Bm_061					91.53	163488	163546	24319	24261	4e-10	24261	24319
BLASTN	wBm	NC_006833.1	Bm_061					89.47	172100	172156	25884	25828	1e-06	25828	25884
BLASTN	wBm	NC_006833.1	Bm_061					91.53	163488	163546	27239	27297	4e-10	27239	27297
BLASTN	wBm	NC_006833.1	Bm_061					91.67	171854	171901	28200	28247	5e-06	28200	28247
BLASTN	wBm	NC_006833.1	Bm_061					85.94	337391	337518	31918	31797	6e-15	31797	31918
NUCMER	wBm	NC_006833.1	Bm_061					83.89	336908	337392	32690	32187	NA	32187	32690
BLASTN	wBm	NC_006833.1	Bm_061					83.9	336908	337381	32690	32199	2e-82	32199	32690
BLASTN	wBm	NC_006833.1	Bm_061					89.42	336517	336724	33038	32844	3e-57	32844	33038
NUCMER	wBm	NC_006833.1	Bm_061					89.4231	336517	336724	33038	32844	NA	32844	33038
NUCMER	wBm	NC_006833.1	Bm_064					90.6314	422231	422699	985	505	NA	505	985
BLASTN	wBm	NC_006833.1	Bm_064					91.69	422231	422647	985	560	5e-117	560	985
BLASTN	wBm	NC_006833.1	Bm_064					96.47	309793	310636	983	1822	0	983	1822
NUCMER	wBm	NC_006833.1	Bm_064					96.4664	309793	310636	983	1822	NA	983	1822
BLASTX	wBm	gi|58584498|ref|YP_198071.1|	Bm_064	No	No	4	0	72.73	1	77	1084	1308	1e-40	1084	1308
BLASTX	wBm	gi|58584498|ref|YP_198071.1|	Bm_064					77.42	76	106	1305	1397	1e-40	1305	1397
BLASTX	wBm	gi|58584498|ref|YP_198071.1|	Bm_064					92	98	122	1370	1444	1e-40	1370	1444
BLASTX	wBm	gi|58584499|ref|YP_198072.1|	Bm_064	No	No	3	0	70.42	1	71	1473	1679	9e-18	1473	1679
BLASTX	wBm	gi|58584499|ref|YP_198072.1|	Bm_064					76.67	27	116	1552	1821	1e-33	1552	1821
BLASTN	wBm	NC_006833.1	Bm_064					95.05	297518	297873	1824	2187	4e-133	1824	2187
NUCMER	wBm	NC_006833.1	Bm_064					95.0549	297518	297873	1824	2187	NA	1824	2187
BLASTN	wBm	NC_006833.1	Bm_064					96.38	327687	328263	2762	2192	0	2192	2762
NUCMER	wBm	NC_006833.1	Bm_064					96.3793	327687	328263	2762	2192	NA	2192	2762
BLASTX	wBm	gi|58584515|ref|YP_198088.1|	Bm_064	Yes	Yes	3	0	93.33	734	793	2363	2193	2e-87	2193	2363
BLASTX	wBm	gi|58584515|ref|YP_198088.1|	Bm_064					96.15	656	733	2598	2365	2e-87	2365	2598
BLASTX	wBm	gi|58584515|ref|YP_198088.1|	Bm_064					77.78	641	658	2644	2591	2e-87	2591	2644
BLASTX	wBm	gi|58584515|ref|YP_198088.1|	Bm_064					93.18	602	645	2762	2631	2e-87	2631	2762
BLASTX	wBm	gi|58584963|ref|YP_198536.1|	Bm_064	Yes	Yes	1	0	95.65	154	199	2756	2893	2e-18	2756	2893
BLASTN	wBm	NC_006833.1	Bm_064					98.69	917955	918107	2762	2913	5e-71	2762	2913
NUCMER	wBm	NC_006833.1	Bm_064					98.6928	917955	918107	2762	2913	NA	2762	2913
BLASTN	wBm	NC_006833.1	Bm_064					99.08	527790	527897	3022	2914	4e-47	2914	3022
NUCMER	wBm	NC_006833.1	Bm_064					99.0826	527790	527897	3022	2914	NA	2914	3022
BLASTN	wBm	NC_006833.1	Bm_064					97.5	29136	29175	3061	3022	2e-08	3022	3061
NUCMER	wBm	NC_006833.1	Bm_064					98.3689	325511	326306	3060	3856	NA	3060	3856
BLASTN	wBm	NC_006833.1	Bm_064					98.48	325517	326306	3067	3856	0	3067	3856
BLASTX	wBm	gi|58584515|ref|YP_198088.1|	Bm_064	No	Yes	0	0	93.84	1	146	3434	3871	7e-77	3434	3871
BLASTX	wBm	gi|58584622|ref|YP_198195.1|	Bm_064	Yes	No	0	0	98.92	107	199	4130	3852	1e-49	3852	4130
BLASTN	wBm	NC_006833.1	Bm_064					99.64	463924	464200	3856	4132	3e-137	3856	4132
NUCMER	wBm	NC_006833.1	Bm_064					99.639	463924	464200	3856	4132	NA	3856	4132
BLASTN	wBm	NC_006833.1	Bm_064					99.02	264532	264736	4132	4336	2e-104	4132	4336
BLASTX	wBm	gi|58584462|ref|YP_198035.1|	Bm_064	Yes	Yes	0	0	95.83	57	128	4132	4347	1e-35	4132	4347
NUCMER	wBm	NC_006833.1	Bm_064					99.0244	264532	264736	4132	4336	NA	4132	4336
BLASTX	wBm	gi|58584410|ref|YP_197983.1|	Bm_064	Yes	Yes	2	0	57.58	308	406	4615	4346	4e-18	4346	4615
BLASTN	wBm	NC_006833.1	Bm_064					83.04	190244	190355	4513	4615	9e-11	4513	4615
BLASTN	wBm	NC_006833.1	Bm_064					94.4	193235	193873	4615	5253	0	4615	5253
NUCMER	wBm	NC_006833.1	Bm_064					86.1935	193235	194507	4615	5808	NA	4615	5808
BLASTX	wBm	gi|58584413|ref|YP_197986.1|	Bm_064	No	Yes	9	3	67.79	2	143	4891	5337	1e-40	4891	5337
BLASTX	wBm	gi|58584413|ref|YP_197986.1|	Bm_064					47.54	96	270	5172	5627	2e-29	5172	5627
BLASTX	wBm	gi|58584413|ref|YP_197986.1|	Bm_064					61.54	200	341	5438	5830	3e-37	5438	5830
BLASTN	wBm	NC_006833.1	Bm_064					94.44	193876	193929	5278	5331	6e-12	5278	5331
BLASTN	wBm	NC_006833.1	Bm_064					85.6	193995	194503	5330	5804	2e-119	5330	5804
BLASTN	wBm	NC_006833.1	Bm_064					98.92	270557	270649	25963	26055	5e-40	25963	26055
NUCMER	wBm	NC_006833.1	Bm_064					98.9247	270557	270649	25963	26055	NA	25963	26055
BLASTX	wBm	gi|58584887|ref|YP_198460.1|	Bm_064	Yes	Yes	0	0	98.86	173	260	26065	26328	2e-45	26065	26328
BLASTN	wBm	NC_006833.1	Bm_064					99.62	823447	823711	26330	26066	1e-142	26066	26330
NUCMER	wBm	NC_006833.1	Bm_064					99.6226	823447	823711	26330	26066	NA	26066	26330
BLASTN	wBm	NC_006833.1	Bm_064					100	460999	461136	26465	26328	3e-69	26328	26465
NUCMER	wBm	NC_006833.1	Bm_064					100	460999	461136	26465	26328	NA	26328	26465
BLASTN	wBm	NC_006833.1	Bm_064					100	96157	96294	26600	26463	1e-56	26463	26600
NUCMER	wBm	NC_006833.1	Bm_064					100	96157	96294	26600	26463	NA	26463	26600
BLASTX	wBm	gi|58584335|ref|YP_197908.1|	Bm_064	Yes	Yes	0	0	97.83	80	125	26601	26464	4e-19	26464	26601
BLASTN	wBm	NC_006833.1	Bm_064					99.75	736466	736867	26601	27002	0	26601	27002
NUCMER	wBm	NC_006833.1	Bm_064					99.7512	736466	736867	26601	27002	NA	26601	27002
BLASTX	wBm	gi|58584817|ref|YP_198390.1|	Bm_064	Yes	Yes	0	0	100	12	144	26603	27001	1e-71	26603	27001
BLASTN	wBm	NC_006833.1	Bm_064					96.49	1009348	1009575	27223	27002	2e-101	27002	27223
NUCMER	wBm	NC_006833.1	Bm_064					96.4912	1009348	1009575	27223	27002	NA	27002	27223
BLASTN	wBm	NC_006833.1	Bm_064					100	993197	993281	27308	27224	1e-37	27224	27308
NUCMER	wBm	NC_006833.1	Bm_064					100	993197	993281	27308	27224	NA	27224	27308
BLASTN	wBm	NC_006833.1	Bm_064					95.74	11957	12003	27308	27354	4e-10	27308	27354
NUCMER	wBm	NC_006833.1	Bm_064					100	655561	655699	27366	27504	NA	27366	27504
BLASTX	wBm	gi|58584760|ref|YP_198333.1|	Bm_064	Yes	Yes	0	0	87.27	221	273	27368	27532	1e-19	27368	27532
BLASTN	wBm	NC_006833.1	Bm_064					100	655573	655699	27378	27504	1e-62	27378	27504
BLASTN	wBm	NC_006833.1	Bm_064					98.92	130938	131030	27595	27503	5e-40	27503	27595
NUCMER	wBm	NC_006833.1	Bm_064					98.9247	130938	131030	27595	27503	NA	27503	27595
BLASTX	wBm	gi|58584521|ref|YP_198094.1|	Bm_064	Yes	Yes	0	0	98.21	492	547	27593	27760	7e-25	27593	27760
BLASTN	wBm	NC_006833.1	Bm_064					100	335393	335559	27594	27760	1e-86	27594	27760
NUCMER	wBm	NC_006833.1	Bm_064					100	335393	335559	27594	27760	NA	27594	27760
BLASTN	wBm	NC_006833.1	Bm_064					100	548027	548092	27759	27824	3e-26	27759	27824
NUCMER	wBm	NC_006833.1	Bm_064					100	548027	548092	27759	27824	NA	27759	27824
BLASTN	wBm	NC_006833.1	Bm_064					100	655883	655972	27962	27873	1e-40	27873	27962
NUCMER	wBm	NC_006833.1	Bm_064					100	655883	655972	27962	27873	NA	27873	27962
BLASTN	wBm	NC_006833.1	Bm_064					100	455806	455884	27962	28040	5e-34	27962	28040
NUCMER	wBm	NC_006833.1	Bm_064					100	455806	455884	27962	28040	NA	27962	28040
BLASTN	wBm	NC_006833.1	Bm_064					100	344951	345002	28117	28066	6e-18	28066	28117
BLASTN	wBm	NC_006833.1	Bm_064					100	1055793	1055830	28143	28180	1e-09	28143	28180
BLASTN	wBm	NC_006833.1	Bm_064					100	584198	584274	28177	28253	8e-33	28177	28253
NUCMER	wBm	NC_006833.1	Bm_064					100	584198	584274	28177	28253	NA	28177	28253
BLASTN	wBm	NC_006833.1	Bm_064					100	240840	240906	28247	28313	7e-27	28247	28313
NUCMER	wBm	NC_006833.1	Bm_064					100	240840	240906	28247	28313	NA	28247	28313
BLASTN	wBm	NC_006833.1	Bm_064					100	1062072	1062108	28313	28349	6e-09	28313	28349
BLASTN	wBm	NC_006833.1	Bm_064					100	253276	253357	28366	28447	8e-36	28366	28447
NUCMER	wBm	NC_006833.1	Bm_064					100	253276	253357	28366	28447	NA	28366	28447
BLASTN	wBm	NC_006833.1	Bm_064					95.41	1019954	1020171	28653	28446	1e-80	28446	28653
NUCMER	wBm	NC_006833.1	Bm_064					95.4128	1019954	1020171	28653	28446	NA	28446	28653
BLASTN	wBm	NC_006833.1	Bm_064					99.16	5893	6011	28772	28654	2e-55	28654	28772
NUCMER	wBm	NC_006833.1	Bm_064					99.1597	5893	6011	28772	28654	NA	28654	28772
BLASTN	wBm	NC_006833.1	Bm_064					100	768309	768387	28860	28782	5e-34	28782	28860
NUCMER	wBm	NC_006833.1	Bm_064					100	768309	768387	28860	28782	NA	28782	28860
BLASTN	wBm	NC_006833.1	Bm_064					100	502976	503032	28917	28861	7e-21	28861	28917
BLASTN	wBm	NC_006833.1	Bm_064					100	358969	359021	28917	28969	5e-06	28917	28969
BLASTN	wBm	NC_006833.1	Bm_064					98.86	66906	66993	29057	28970	5e-37	28970	29057
NUCMER	wBm	NC_006833.1	Bm_064					98.8636	66906	66993	29057	28970	NA	28970	29057
BLASTN	wBm	NC_006833.1	Bm_064					100	73508	73565	29112	29055	2e-21	29055	29112
BLASTN	wBm	NC_006833.1	Bm_064					100	398434	398520	29198	29112	8e-39	29112	29198
NUCMER	wBm	NC_006833.1	Bm_064					100	398434	398520	29198	29112	NA	29112	29198
BLASTN	wBm	NC_006833.1	Bm_064					100	681359	681398	29203	29242	9e-11	29203	29242
BLASTN	wBm	NC_006833.1	Bm_064					100	871352	871388	29243	29279	6e-09	29243	29279
BLASTN	wBm	NC_006833.1	Bm_064					100	29684	29747	29341	29278	4e-25	29278	29341
BLASTN	wBm	NC_006833.1	Bm_064					98.78	192357	192438	29341	29422	2e-33	29341	29422
NUCMER	wBm	NC_006833.1	Bm_064					98.7805	192357	192438	29341	29422	NA	29341	29422
BLASTN	wBm	NC_006833.1	Bm_064					98.36	261302	261362	29421	29481	7e-21	29421	29481
BLASTN	wBm	NC_006833.1	Bm_064					98.36	861875	861935	29481	29421	7e-21	29421	29481
BLASTN	wBm	NC_006833.1	Bm_064					98.36	442325	442385	29481	29421	7e-21	29421	29481
BLASTN	wBm	NC_006833.1	Bm_064					100	211796	211868	29552	29480	6e-18	29480	29552
NUCMER	wBm	NC_006833.1	Bm_064					100	211796	211868	29552	29480	NA	29480	29552
BLASTN	wBm	NC_006833.1	Bm_064					100	433266	433302	29552	29588	6e-09	29552	29588
BLASTN	wBm	NC_006833.1	Bm_064					100	926603	926639	29587	29623	6e-09	29587	29623
NUCMER	wBm	NC_006833.1	Bm_064					98.7952	912980	913061	29701	29619	NA	29619	29701
BLASTN	wBm	NC_006833.1	Bm_064					100	912980	913057	29701	29624	2e-33	29624	29701
BLASTN	wBm	NC_006833.1	Bm_064					100	156062	156138	29702	29778	8e-33	29702	29778
NUCMER	wBm	NC_006833.1	Bm_064					100	156062	156138	29702	29778	NA	29702	29778
BLASTN	wBm	NC_006833.1	Bm_064					98.33	216339	216398	29807	29866	3e-20	29807	29866
BLASTN	wBm	NC_006833.1	Bm_064					96.15	859349	859426	29862	29939	3e-26	29862	29939
BLASTN	wBm	NC_006833.1	Bm_064					100	683559	683598	29939	29978	9e-11	29939	29978
NUCMER	wBm	NC_006833.1	Bm_064					100	674854	674925	29978	30049	NA	29978	30049
BLASTN	wBm	NC_006833.1	Bm_064					100	674868	674925	29992	30049	2e-21	29992	30049
BLASTN	wBm	NC_006833.1	Bm_064					98.57	37230	37299	30117	30048	3e-26	30048	30117
BLASTN	wBm	NC_006833.1	Bm_064					100	130983	131028	30163	30118	2e-14	30118	30163
BLASTN	wBm	NC_006833.1	Bm_064					98.41	260707	260769	30163	30225	4e-22	30163	30225
BLASTN	wBm	NC_006833.1	Bm_064					98.41	862468	862530	30225	30163	4e-22	30163	30225
BLASTN	wBm	NC_006833.1	Bm_064					98.41	442918	442980	30225	30163	4e-22	30163	30225
BLASTN	wBm	NC_006833.1	Bm_064					98.41	145198	145260	30225	30163	4e-22	30163	30225
BLASTN	wBm	NC_006833.1	Bm_064					100	923377	923425	30226	30274	4e-16	30226	30274
BLASTN	wBm	NC_006833.1	Bm_064					100	666493	666533	30273	30313	2e-11	30273	30313
BLASTN	wBm	NC_006833.1	Bm_064					100	1050165	1050205	30273	30313	2e-11	30273	30313
BLASTN	wBm	NC_006833.1	Bm_064					100	1076838	1076878	30273	30313	2e-11	30273	30313
BLASTN	wBm	NC_006833.1	Bm_064					100	87021	87061	30313	30273	2e-11	30273	30313
BLASTN	wBm	NC_006833.1	Bm_064					98.11	81082	81187	30313	30417	5e-43	30313	30417
NUCMER	wBm	NC_006833.1	Bm_064					98.1132	81082	81187	30313	30417	NA	30313	30417
BLASTN	wBm	NC_006833.1	Bm_064					100	191389	191448	30429	30488	1e-22	30429	30488
BLASTN	wBm	NC_006833.1	Bm_064					98.44	321150	321213	30482	30545	1e-22	30482	30545
BLASTN	wBm	NC_006833.1	Bm_064					100	483002	483036	30545	30579	9e-08	30545	30579
BLASTN	wBm	NC_006833.1	Bm_064					100	156508	156571	30641	30578	4e-25	30578	30641
BLASTN	wBm	NC_006833.1	Bm_064					100	921383	921430	30642	30689	2e-15	30642	30689
BLASTN	wBm	NC_006833.1	Bm_064					100	755259	755290	30720	30689	5e-06	30689	30720
BLASTN	wBm	NC_006833.1	Bm_064					100	573406	573442	30721	30757	6e-09	30721	30757
BLASTN	wBm	NC_006833.1	Bm_064					98.28	260343	260400	30758	30815	4e-19	30758	30815
BLASTN	wBm	NC_006833.1	Bm_064					98.28	862837	862894	30815	30758	4e-19	30758	30815
BLASTN	wBm	NC_006833.1	Bm_064					98.28	443287	443344	30815	30758	4e-19	30758	30815
BLASTN	wBm	NC_006833.1	Bm_064					98.28	145567	145624	30815	30758	4e-19	30758	30815
BLASTN	wBm	NC_006833.1	Bm_066					84.32	194272	194503	111	332	3e-26	111	332
NUCMER	wBm	NC_006833.1	Bm_066					83.6956	162311	163015	12281	11566	NA	11566	12281
BLASTN	wBm	NC_006833.1	Bm_066					84.19	162360	163007	12241	11577	4e-130	11577	12241
BLASTN	wBm	NC_006833.1	Bm_066					88.24	162197	162263	12387	12320	5e-06	12320	12387
BLASTX	wBm	gi|58584784|ref|YP_198357.1|	Bm_066	Yes	Yes	5	1	41.6	87	308	12811	13347	8e-31	12811	13347
BLASTN	wBm	NC_006833.1	Bm_066					84.34	684304	684492	13062	12873	3e-32	12873	13062
BLASTN	wBm	NC_006833.1	Bm_066					89.72	684050	684263	13285	13072	4e-62	13072	13285
NUCMER	wBm	NC_006833.1	Bm_066					89.1892	684042	684263	13293	13072	NA	13072	13293
BLASTN	wBm	NC_006833.1	Bm_066					84.14	683780	683923	13428	13289	4e-13	13289	13428
NUCMER	wBm	NC_006833.1	Bm_066					86.1702	190709	190971	13854	13574	NA	13574	13854
BLASTN	wBm	NC_006833.1	Bm_066					87.12	190709	190958	13854	13592	7e-58	13592	13854
BLASTN	wBm	NC_006833.1	Bm_066					93.44	190612	190672	13927	13868	2e-11	13868	13927
NUCMER	wBm	NC_006833.1	Bm_066					91.1723	187130	188540	15393	14026	NA	14026	15393
BLASTN	wBm	NC_006833.1	Bm_066					90.9	187130	188497	15393	14069	0	14069	15393
BLASTX	wBm	gi|58584408|ref|YP_197981.1|	Bm_066	No	No	2	0	85.71	156	204	14287	14141	3e-17	14141	14287
BLASTX	wBm	gi|58584408|ref|YP_197981.1|	Bm_066					80.36	54	164	14589	14260	5e-67	14260	14589
BLASTX	wBm	gi|58584408|ref|YP_197981.1|	Bm_066					90	1	50	14734	14585	5e-67	14585	14734
BLASTX	wBm	gi|58584407|ref|YP_197980.1|	Bm_066	No	No	3	0	78.12	11	74	14868	15059	3e-56	14868	15059
BLASTX	wBm	gi|58584407|ref|YP_197980.1|	Bm_066					62.39	75	183	15062	15376	3e-56	15062	15376
BLASTX	wBm	gi|58584407|ref|YP_197980.1|	Bm_066					75.93	136	189	15232	15393	2e-16	15232	15393
BLASTN	wBm	NC_006833.1	Bm_066					92.04	477519	478197	16090	15405	0	15405	16090
NUCMER	wBm	NC_006833.1	Bm_066					87.8419	477228	478197	16337	15405	NA	15405	16337
BLASTX	wBm	gi|58584631|ref|YP_198204.1|	Bm_066	No	No	6	3	84.72	1	72	15495	15707	2e-76	15495	15707
BLASTX	wBm	gi|58584631|ref|YP_198204.1|	Bm_066					61.75	69	242	15695	16201	2e-76	15695	16201
BLASTX	wBm	gi|58584631|ref|YP_198204.1|	Bm_066					68.89	207	294	16089	16337	3e-21	16089	16337
BLASTX	wBm	gi|58584323|ref|YP_197896.1|	Bm_066	No	No	2	3	44.25	51	217	15704	16201	3e-28	15704	16201
BLASTN	wBm	NC_006833.1	Bm_066					85.19	477228	477492	16337	16088	2e-58	16088	16337
NUCMER	wBm	NC_006833.1	Bm_066					94.702	990294	990444	16487	16340	NA	16340	16487
BLASTN	wBm	NC_006833.1	Bm_066					95.65	990294	990339	16487	16442	1e-09	16442	16487
BLASTN	wBm	NC_006833.1	Bm_066					96.51	300373	300458	16571	16486	5e-31	16486	16571
BLASTX	wBm	gi|58584488|ref|YP_198061.1|	Bm_066	Yes	Yes	0	0	66.15	102	166	16644	16486	2e-16	16486	16644
BLASTN	wBm	NC_006833.1	Bm_066					94	300264	300313	16644	16595	1e-09	16595	16644
BLASTN	wBm	NC_006833.1	Bm_066					96.35	1040169	1040305	16779	16644	3e-54	16644	16779
NUCMER	wBm	NC_006833.1	Bm_066					81.6229	1039481	1040305	17377	16644	NA	16644	17377
BLASTN	wBm	NC_006833.1	Bm_066					83.28	1039491	1040125	17368	16772	1e-99	16772	17368
BLASTX	wBm	gi|58585043|ref|YP_198616.1|	Bm_066	Yes	No	9	2	50.7	705	841	17016	16669	3e-57	16669	17016
BLASTX	wBm	gi|58585043|ref|YP_198616.1|	Bm_066					68.03	579	700	17368	17033	3e-57	17033	17368
BLASTN	wBm	NC_006833.1	Bm_066					92.61	647363	647538	17379	17550	3e-57	17379	17550
NUCMER	wBm	NC_006833.1	Bm_066					92.6136	647363	647538	17379	17550	NA	17379	17550
BLASTN	wBm	NC_006833.1	Bm_066					89.74	788356	788432	17710	17633	6e-12	17633	17710
BLASTN	wBm	NC_006833.1	Bm_066					89.22	266735	266832	17822	17721	7e-21	17721	17822
BLASTN	wBm	NC_006833.1	Bm_066					92.13	265989	266597	18457	17865	0	17865	18457
NUCMER	wBm	NC_006833.1	Bm_066					92.459	265989	266597	18457	17865	NA	17865	18457
BLASTX	wBm	gi|58584463|ref|YP_198036.1|	Bm_066	No	Yes	3	0	89.83	30	88	18120	17944	2e-21	17944	18120
BLASTN	wBm	NC_006833.1	Bm_066					92.86	463563	463618	18484	18539	9e-11	18484	18539
BLASTN	wBm	NC_006833.1	Bm_066					89.42	463647	463835	18541	18722	4e-53	18541	18722
BLASTN	wBm	NC_006833.1	Bm_066					94.94	888602	888680	18739	18817	2e-24	18739	18817
NUCMER	wBm	NC_006833.1	Bm_066					91.7647	943709	943876	18823	18990	NA	18823	18990
BLASTN	wBm	NC_006833.1	Bm_066					93.46	943724	943876	18840	18990	1e-49	18840	18990
BLASTN	wBm	NC_006833.1	Bm_066					89.55	212628	213859	18988	20216	0	18988	20216
NUCMER	wBm	NC_006833.1	Bm_066					89.7047	212628	213859	18988	20216	NA	18988	20216
BLASTN	wBm	NC_006833.1	Bm_066					90.74	617481	618362	19018	19881	0	19018	19881
NUCMER	wBm	NC_006833.1	Bm_066					90.6459	617481	618374	19018	19893	NA	19018	19893
BLASTX	wBm	gi|58584631|ref|YP_198204.1|	Bm_066					41.11	10	184	19089	19589	2e-25	19089	19589
BLASTX	wBm	gi|58584323|ref|YP_197896.1|	Bm_066	Yes	No	1	1	52.43	59	159	19293	19589	2e-21	19293	19589
BLASTX	wBm	gi|58584428|ref|YP_198001.1|	Bm_066	Yes	No	3	1	78.95	125	143	20035	19979	2e-22	19979	20035
BLASTX	wBm	gi|58584428|ref|YP_198001.1|	Bm_066					73.91	84	129	20168	20031	2e-22	20031	20168
BLASTX	wBm	gi|58584428|ref|YP_198001.1|	Bm_066					87.5	67	82	20217	20170	2e-22	20170	20217
BLASTN	wBm	NC_006833.1	Bm_066					87.23	213927	214017	20774	20867	4e-13	20774	20867
BLASTN	wBm	NC_006833.1	Bm_066					92.78	214057	214151	20923	21019	4e-16	20923	21019
NUCMER	wBm	NC_006833.1	Bm_066					87.0748	214057	214201	20923	21064	NA	20923	21064
BLASTN	wBm	NC_006833.1	Bm_066					87.76	556768	556865	21082	21170	4e-19	21082	21170
BLASTN	wBm	NC_006833.1	Bm_066					89.55	681057	681275	21411	21192	7e-61	21192	21411
BLASTX	wBm	gi|58584780|ref|YP_198353.1|	Bm_066	No	No	0	0	74.19	1	62	21216	21401	9e-22	21216	21401	*Potential to be functional, but altered start codon TTG and slight 3'-truncation
BLASTN	wBm	NC_006833.1	Bm_066					88.28	680676	680947	21777	21506	1e-68	21506	21777
BLASTN	wBm	NC_006833.1	Bm_066					90.7	680483	680611	21924	21796	3e-35	21796	21924
NUCMER	wBm	NC_006833.1	Bm_066					87.1401	1063216	1063733	29203	28704	NA	28704	29203
BLASTN	wBm	NC_006833.1	Bm_066					86.5	1063216	1063701	29203	28736	2e-107	28736	29203
BLASTX	wBm	gi|58585054|ref|YP_198627.1|	Bm_066	?	No	3	0	88.64	699	742	28705	28836	2e-30	28705	28836
BLASTX	wBm	gi|58585054|ref|YP_198627.1|	Bm_066					62.9	740	801	28829	29005	2e-30	28829	29005
BLASTN	MITO	gi|23307675|gb|AF538716.1|	Bm_067					85.39	2975	3148	15532	15708	6e-30	15532	15708
BLASTX	wBm	gi|58585021|ref|YP_198594.1|	Bm_069	Yes	?	7	9	91.67	219	242	21453	21382	2e-24	21382	21453
BLASTX	wBm	gi|58585021|ref|YP_198594.1|	Bm_069					58.14	115	200	21685	21455	2e-24	21455	21685
BLASTN	wBm	NC_006833.1	Bm_069					92.96	1004475	1004545	21383	21453	2e-17	21383	21453
BLASTN	wBm	NC_006833.1	Bm_069					83.67	1004606	1004856	21461	21684	6e-46	21461	21684
BLASTN	wBm	NC_006833.1	Bm_069					91.07	1005131	1005186	21988	22043	2e-08	21988	22043
BLASTN	wBm	NC_006833.1	Bm_069					95.35	1007065	1007236	22744	22914	5e-68	22744	22914
NUCMER	wBm	NC_006833.1	Bm_069					95.3488	1007065	1007236	22744	22914	NA	22744	22914
BLASTX	wBm	gi|58585023|ref|YP_198596.1|	Bm_069	No	No	2	1	76	75	99	22791	22723	5e-21	22723	22791
BLASTX	wBm	gi|58585023|ref|YP_198596.1|	Bm_069					92.68	34	74	22913	22791	5e-21	22791	22913
BLASTN	wBm	NC_006833.1	Bm_069					92.86	1007258	1007341	22971	23054	1e-22	22971	23054
BLASTX	wBm	gi|58585047|ref|YP_198620.1|	Bm_069	Yes	Yes	2	0	63.75	19	95	23412	23176	4e-18	23176	23412
NUCMER	wBm	NC_006833.1	Bm_069					87.9397	1047882	1048069	23412	23216	NA	23216	23412
BLASTN	wBm	NC_006833.1	Bm_069					94.26	1047882	1048003	23412	23291	5e-43	23291	23412
BLASTN	wBm	NC_006833.1	Bm_069					92.31	1047787	1047838	23483	23432	2e-08	23432	23483
BLASTN	wBm	NC_006833.1	Bm_069					85.91	1047108	1047658	24159	23586	5e-105	23586	24159
BLASTX	wBm	gi|58585046|ref|YP_198619.1|	Bm_069	?	No	5	4	59.69	250	366	23871	23485	5e-23	23485	23871
BLASTX	wBm	gi|58585046|ref|YP_198619.1|	Bm_069					55.1	176	309	24100	23684	8e-32	23684	24100
BLASTX	wBm	gi|58585046|ref|YP_198619.1|	Bm_069					59.26	155	181	24164	24084	8e-32	24084	24164
NUCMER	wBm	NC_006833.1	Bm_071					83.6601	979895	980336	14716	15153	NA	14716	15153
BLASTN	wBm	NC_006833.1	Bm_071					88.05	979913	980199	14735	15024	1e-71	14735	15024
BLASTX	wBm	gi|58584413|ref|YP_197986.1|	Bm_080	No	Yes	9	4	60.14	200	341	19918	19526	3e-36	19526	19918
BLASTX	wBm	gi|58584413|ref|YP_197986.1|	Bm_080					47.54	96	270	20181	19729	9e-30	19729	20181
BLASTX	wBm	gi|58584413|ref|YP_197986.1|	Bm_080					67.36	6	143	20450	20019	2e-39	20019	20450
NUCMER	wBm	NC_006833.1	Bm_080					86.0483	193235	194507	20740	19548	NA	19548	20740
BLASTN	wBm	NC_006833.1	Bm_080					85.41	193995	194503	20026	19552	5e-117	19552	20026
BLASTN	wBm	NC_006833.1	Bm_080					94.25	193235	193873	20740	20100	0	20100	20740
BLASTN	wBm	NC_006833.1	Bm_080					83.93	190244	190355	20842	20740	4e-13	20740	20842
BLASTX	wBm	gi|58584462|ref|YP_198035.1|	Bm_080	Yes	Yes	0	0	95.83	57	128	21221	21006	1e-35	21006	21221
BLASTN	wBm	NC_006833.1	Bm_080					99.51	264532	264736	21221	21017	8e-107	21017	21221
NUCMER	wBm	NC_006833.1	Bm_080					99.5122	264532	264736	21221	21017	NA	21017	21221
BLASTN	wBm	NC_006833.1	Bm_080					98.92	463924	464200	21497	21221	2e-132	21221	21497
NUCMER	wBm	NC_006833.1	Bm_080					98.917	463924	464200	21497	21221	NA	21221	21497
BLASTX	wBm	gi|58584622|ref|YP_198195.1|	Bm_080	Yes	No	0	0	97.85	107	199	21223	21501	1e-48	21223	21501
BLASTX	wBm	gi|58584515|ref|YP_198088.1|	Bm_080	No	Yes	0	0	93.15	1	146	21919	21482	2e-76	21482	21919
BLASTN	wBm	NC_006833.1	Bm_080					98.49	325511	326306	22292	21497	0	21497	22292
NUCMER	wBm	NC_006833.1	Bm_080					98.4925	325511	326306	22292	21497	NA	21497	22292
BLASTN	wBm	NC_006833.1	Bm_080					97.5	29136	29175	22291	22330	2e-08	22291	22330
BLASTN	wBm	NC_006833.1	Bm_080					100	527790	527894	22330	22434	1e-49	22330	22434
NUCMER	wBm	NC_006833.1	Bm_080					100	527790	527894	22330	22434	NA	22330	22434
BLASTX	wBm	gi|58584963|ref|YP_198536.1|	Bm_080	Yes	Yes	0	0	81.25	154	217	22596	22405	6e-24	22405	22596
BLASTN	wBm	NC_006833.1	Bm_080					99.35	917955	918107	22590	22438	8e-76	22438	22590
NUCMER	wBm	NC_006833.1	Bm_080					99.3464	917955	918107	22590	22438	NA	22438	22590
BLASTN	wBm	NC_006833.1	Bm_080					97.05	327687	328263	22590	23157	0	22590	23157
BLASTX	wBm	gi|58584515|ref|YP_198088.1|	Bm_080	Yes	Yes	0	0	95.31	602	793	22590	23156	1e-103	22590	23156
NUCMER	wBm	NC_006833.1	Bm_080					97.0537	327687	328263	22590	23157	NA	22590	23157
BLASTN	wBm	NC_006833.1	Bm_080					95.84	297517	297873	23522	23162	5e-145	23162	23522
NUCMER	wBm	NC_006833.1	Bm_080					95.6164	297513	297873	23526	23162	NA	23162	23526
BLASTX	wBm	gi|58584485|ref|YP_198058.1|	Bm_080	Yes	No	0	0	91.84	44	92	23163	23309	6e-20	23163	23309
BLASTN	wBm	NC_006833.1	Bm_080					97.4	309793	310636	24362	23524	0	23524	24362
NUCMER	wBm	NC_006833.1	Bm_080					97.3965	309793	310636	24362	23524	NA	23524	24362
BLASTX	wBm	gi|58584499|ref|YP_198072.1|	Bm_080	No	No	0	0	96.55	1	116	23872	23525	1e-59	23525	23872	*Potential functional, but no stop codon
BLASTX	wBm	gi|58584498|ref|YP_198071.1|	Bm_080	No	No	3	0	83.5	20	122	24209	23901	9e-49	23901	24209
BLASTX	wBm	gi|58584498|ref|YP_198071.1|	Bm_080					95	1	20	24261	24202	9e-49	24202	24261
BLASTN	wBm	NC_006833.1	Bm_080					96	422231	422699	24360	24834	0	24360	24834
NUCMER	wBm	NC_006833.1	Bm_080					96	422231	422699	24360	24834	NA	24360	24834
BLASTX	wBm	gi|58584582|ref|YP_198155.1|	Bm_080	Yes	No	0	0	90.18	61	170	24834	24499	2e-42	24499	24834
NUCMER	wBm	NC_006833.1	Bm_080					96.5753	106812	106957	24835	24980	NA	24835	24980
BLASTN	wBm	NC_006833.1	Bm_080					97.18	106816	106957	24839	24980	4e-62	24839	24980
BLASTN	wBm	NC_006833.1	Bm_080					96.82	117759	118229	24980	25446	0	24980	25446
BLASTN	wBm	NC_006833.1	Bm_080					96.82	356345	356815	24980	25446	0	24980	25446
NUCMER	wBm	NC_006833.1	Bm_080					96.822	117759	118229	24980	25446	NA	24980	25446
NUCMER	wBm	NC_006833.1	Bm_080					96.822	356345	356815	24980	25446	NA	24980	25446
BLASTN	wBm	NC_006833.1	Bm_080					97.04	510304	510775	25447	24980	0	24980	25447
NUCMER	wBm	NC_006833.1	Bm_080					97.0402	510304	510775	25447	24980	NA	24980	25447
BLASTN	wBm	NC_006833.1	Bm_080					96.78	778112	778576	24986	25446	0	24986	25446
NUCMER	wBm	NC_006833.1	Bm_080					96.7811	778112	778576	24986	25446	NA	24986	25446
BLASTN	wBm	NC_006833.1	Bm_080					97.08	239688	240131	25446	25007	0	25007	25446
BLASTN	wBm	NC_006833.1	Bm_080					97.08	181253	181696	25446	25007	0	25007	25446
BLASTN	wBm	NC_006833.1	Bm_080					97.08	167336	167779	25446	25007	0	25007	25446
BLASTN	wBm	NC_006833.1	Bm_080					97.08	131251	131694	25446	25007	0	25007	25446
NUCMER	wBm	NC_006833.1	Bm_080					97.0787	131251	131694	25446	25007	NA	25007	25446
NUCMER	wBm	NC_006833.1	Bm_080					97.0787	167336	167779	25446	25007	NA	25007	25446
NUCMER	wBm	NC_006833.1	Bm_080					97.0787	181253	181696	25446	25007	NA	25007	25446
NUCMER	wBm	NC_006833.1	Bm_080					97.0787	239688	240131	25446	25007	NA	25007	25446
NUCMER	wBm	NC_006833.1	Bm_080					95.8084	387985	388316	25372	25044	NA	25044	25372
BLASTN	wBm	NC_006833.1	Bm_080					96.02	387985	388310	25372	25051	2e-119	25051	25372
BLASTN	wBm	NC_006833.1	Bm_080					84.31	1037210	1037533	25420	25102	1e-40	25102	25420
BLASTN	wBm	NC_006833.1	Bm_080					89.47	1075711	1075786	25104	25179	4e-13	25104	25179
BLASTN	wBm	NC_006833.1	Bm_080					85.34	599485	599715	25412	25185	3e-35	25185	25412
BLASTN	wBm	NC_006833.1	Bm_080					84.89	713581	713802	25191	25412	1e-31	25191	25412
BLASTN	wBm	NC_006833.1	Bm_080					83.93	916074	916295	25412	25192	1e-25	25192	25412
BLASTN	wBm	NC_006833.1	Bm_080					88.1	576895	577103	25206	25412	6e-46	25206	25412
BLASTN	wBm	NC_006833.1	Bm_080					87.21	495750	495968	25421	25206	1e-46	25206	25421
BLASTN	wBm	NC_006833.1	Bm_080					87.21	6433	6651	25421	25206	1e-46	25206	25421
BLASTN	wBm	NC_006833.1	Bm_080					88.66	409271	409463	25209	25398	3e-41	25209	25398
BLASTN	wBm	NC_006833.1	Bm_080					83.07	481635	481822	25394	25211	6e-15	25211	25394
BLASTN	wBm	NC_006833.1	Bm_080					85.91	502728	502876	25358	25213	2e-21	25213	25358
BLASTN	wBm	NC_006833.1	Bm_080					86.96	992723	992859	25353	25219	1e-19	25219	25353
BLASTN	wBm	NC_006833.1	Bm_080					85.19	958464	958624	25257	25417	2e-21	25257	25417
BLASTN	wBm	NC_006833.1	Bm_080					85.98	893208	893314	25361	25257	4e-10	25257	25361
BLASTN	wBm	NC_006833.1	Bm_080					86.02	210543	210634	25418	25326	6e-09	25326	25418
BLASTN	wBm	NC_006833.1	Bm_080					96.49	376637	376750	25446	25333	2e-45	25333	25446
NUCMER	wBm	NC_006833.1	Bm_080					96.4912	376637	376750	25446	25333	NA	25333	25446
BLASTN	wBm	NC_006833.1	Bm_080					98.31	122283	122816	25447	25979	0	25447	25979
BLASTN	wBm	NC_006833.1	Bm_080					96.94	196540	196637	25447	25544	3e-38	25447	25544
NUCMER	wBm	NC_006833.1	Bm_080					98.3146	122283	122816	25447	25979	NA	25447	25979
NUCMER	wBm	NC_006833.1	Bm_080					96.9388	196540	196637	25447	25544	NA	25447	25544
BLASTX	wBm	gi|58584636|ref|YP_198209.1|	Bm_080	No	No	2	1	57.89	10	66	25621	25791	6e-27	25621	25791
BLASTX	wBm	gi|58584636|ref|YP_198209.1|	Bm_080					51.22	69	109	25797	25919	6e-27	25797	25919
BLASTX	wBm	gi|58584636|ref|YP_198209.1|	Bm_080					62.96	102	128	25895	25975	6e-27	25895	25975
BLASTN	wBm	NC_006833.1	Bm_080					96.19	788296	788685	26369	25978	3e-168	25978	26369
NUCMER	wBm	NC_006833.1	Bm_080					96.1929	788296	788685	26369	25978	NA	25978	26369
BLASTX	wBm	gi|58584859|ref|YP_198432.1|	Bm_080	Yes	Yes	1	1	93.15	33	104	26013	26231	9e-45	26013	26231
BLASTX	wBm	gi|58584859|ref|YP_198432.1|	Bm_080					88.89	118	153	26270	26377	9e-45	26270	26377
BLASTX	wBm	gi|58584282|ref|YP_197855.1|	Bm_080	No	Yes	0	1	93.46	1	153	26801	26343	4e-78	26343	26801
BLASTN	wBm	NC_006833.1	Bm_080					97.79	31468	32543	26369	27450	0	26369	27450
NUCMER	wBm	NC_006833.1	Bm_080					97.788	31468	32543	26369	27450	NA	26369	27450
BLASTX	wBm	gi|58584283|ref|YP_197856.1|	Bm_080	No	Yes	3	0	57.38	1	170	26935	27450	2e-40	26935	27450
BLASTN	wBm	NC_006833.1	Bm_080					96.85	559946	560388	27451	27891	0	27451	27891
NUCMER	wBm	NC_006833.1	Bm_080					96.8468	559946	560388	27451	27891	NA	27451	27891
BLASTX	wBm	gi|58584686|ref|YP_198259.1|	Bm_080	No	Yes	2	0	88.24	102	118	27508	27458	5e-36	27458	27508
BLASTX	wBm	gi|58584686|ref|YP_198259.1|	Bm_080					87.13	1	101	27810	27508	5e-36	27508	27810
BLASTN	wBm	NC_006833.1	Bm_085					82.59	162360	163128	2246	1450	4e-127	1450	2246
BLASTX	wBm	gi|58584784|ref|YP_198357.1|	Bm_085	?	No	4	1	63.16	92	110	2856	2912	1e-46	2856	2912
BLASTX	wBm	gi|58584784|ref|YP_198357.1|	Bm_085					55.56	139	336	2998	3456	1e-46	2998	3456
BLASTN	wBm	NC_006833.1	Bm_085					84.46	684050	684492	3313	2879	1e-96	2879	3313
NUCMER	wBm	NC_006833.1	Bm_085					84.5987	684046	684492	3317	2879	NA	2879	3317
BLASTN	wBm	NC_006833.1	Bm_085					87.5	683780	683923	3457	3317	1e-28	3317	3457
NUCMER	wBm	NC_006833.1	Bm_085					87.5	683780	683923	3457	3317	NA	3317	3457
BLASTX	wBm	gi|58584726|ref|YP_198299.1|	Bm_090	?	Yes	1	2	78.79	15	47	101	199	2e-42	101	199
BLASTX	wBm	gi|58584726|ref|YP_198299.1|	Bm_090					79.31	46	132	186	434	2e-42	186	434
BLASTN	wBm	NC_006833.1	Bm_090					85.5	612727	613064	435	118	1e-77	118	435
NUCMER	wBm	NC_006833.1	Bm_090					85.7988	612727	613064	435	118	NA	118	435
BLASTN	wBm	NC_006833.1	Bm_090					88.27	136828	137006	8967	8793	5e-37	8793	8967
NUCMER	wBm	NC_006833.1	Bm_090					88.8325	136811	137006	8985	8793	NA	8793	8985
BLASTX	wBm	gi|58584368|ref|YP_197941.1|	Bm_090	No	No	9	0	71.32	175	303	9531	9151	7e-77	9151	9531
BLASTX	wBm	gi|58584368|ref|YP_197941.1|	Bm_090					53.68	137	231	9641	9366	2e-18	9366	9641
BLASTX	wBm	gi|58584368|ref|YP_197941.1|	Bm_090					68.75	56	135	9883	9644	7e-77	9644	9883
BLASTX	wBm	gi|58584368|ref|YP_197941.1|	Bm_090					78.43	7	57	10017	9877	7e-77	9877	10017
BLASTN	wBm	NC_006833.1	Bm_090					88.81	135712	136687	10109	9162	0	9162	10109
NUCMER	wBm	NC_006833.1	Bm_090					89	135695	136687	10126	9162	NA	9162	10126
BLASTN	wBm	NC_006833.1	Bm_090					93.81	135429	135525	10369	10273	2e-30	10273	10369
BLASTN	wBm	NC_006833.1	Bm_090					96.97	135125	135189	10565	10500	4e-19	10500	10565
NUCMER	wBm	NC_006833.1	Bm_090					88.9135	134714	135157	10992	10565	NA	10565	10992
BLASTN	wBm	NC_006833.1	Bm_090					88.94	134714	135150	10992	10573	1e-130	10573	10992
BLASTX	wBm	gi|58584367|ref|YP_197940.1|	Bm_090	No	No	2	0	88	14	88	10931	10707	1e-30	10707	10931
BLASTN	wBm	NC_006833.1	Bm_090					83.45	132994	133420	11399	10999	8e-73	10999	11399
NUCMER	wBm	NC_006833.1	Bm_090					83.6782	132994	133420	11399	10999	NA	10999	11399
BLASTN	wBm	NC_006833.1	Bm_090					87.34	132712	132940	11641	11421	4e-53	11421	11641
BLASTX	wBm	gi|58584366|ref|YP_197939.1|	Bm_090	No	No	1	0	79.66	12	70	11605	11435	3e-19	11435	11605
NUCMER	wBm	NC_006833.1	Bm_090					90.6134	131604	132663	12698	11643	NA	11643	12698
BLASTN	wBm	NC_006833.1	Bm_090					91.42	131613	132611	12689	11688	0	11688	12689
BLASTX	wBm	gi|58584365|ref|YP_197938.1|	Bm_090	No	No	2	0	69.7	1	63	12153	11956	1e-18	11956	12153
BLASTN	wBm	NC_006833.1	Bm_090					92.63	167698	167792	12689	12596	2e-24	12596	12689
BLASTN	wBm	NC_006833.1	Bm_090					93.98	240050	240132	12689	12608	4e-22	12608	12689
BLASTN	wBm	NC_006833.1	Bm_090					93.98	181615	181697	12689	12608	4e-22	12608	12689
BLASTN	wBm	NC_006833.1	Bm_090					93.9	510667	510748	12689	12609	2e-21	12609	12689
BLASTN	wBm	NC_006833.1	Bm_090					93.83	117787	117867	12610	12689	7e-21	12610	12689
BLASTN	wBm	NC_006833.1	Bm_090					93.83	356373	356453	12610	12689	7e-21	12610	12689
BLASTN	wBm	NC_006833.1	Bm_090					93.83	778134	778214	12610	12689	7e-21	12610	12689
BLASTN	wBm	NC_006833.1	Bm_090					92.45	117878	117930	12816	12868	6e-09	12816	12868
BLASTN	wBm	NC_006833.1	Bm_090					92.45	356464	356516	12816	12868	6e-09	12816	12868
BLASTN	wBm	NC_006833.1	Bm_090					92.45	778225	778277	12816	12868	6e-09	12816	12868
BLASTN	wBm	NC_006833.1	Bm_090					92.45	510604	510656	12868	12816	6e-09	12816	12868
BLASTN	wBm	NC_006833.1	Bm_090					92.45	388210	388262	12868	12816	6e-09	12816	12868
BLASTN	wBm	NC_006833.1	Bm_090					92.45	239987	240039	12868	12816	6e-09	12816	12868
BLASTN	wBm	NC_006833.1	Bm_090					92.45	181552	181604	12868	12816	6e-09	12816	12868
BLASTN	wBm	NC_006833.1	Bm_090					92.45	167635	167687	12868	12816	6e-09	12816	12868
BLASTN	wBm	NC_006833.1	Bm_090					92.45	131550	131602	12868	12816	6e-09	12816	12868
BLASTN	wBm	NC_006833.1	Bm_090					91.67	1037484	1037531	12868	12821	5e-06	12821	12868
BLASTX	wBm	gi|58585046|ref|YP_198619.1|	Bm_090	Yes	Yes	1	0	62.3	148	208	19619	19786	1e-19	19619	19786
BLASTX	wBm	gi|58585046|ref|YP_198619.1|	Bm_090					88.46	211	235	19780	19857	1e-19	19780	19857
BLASTN	wBm	NC_006833.1	Bm_090					86.32	1047146	1047335	19668	19844	5e-40	19668	19844
BLASTN	wBm	NC_006833.1	Bm_090					89.71	1005120	1005187	20120	20053	9e-11	20053	20120
NUCMER	wBm	NC_006833.1	Bm_090					82.8298	993630	995557	22093	20234	NA	20234	22093
BLASTN	wBm	NC_006833.1	Bm_090					86.09	995089	995428	20671	20346	3e-66	20346	20671
BLASTN	wBm	NC_006833.1	Bm_090					84.34	994387	994961	21351	20779	2e-107	20779	21351
BLASTX	wBm	gi|58585012|ref|YP_198585.1|	Bm_090	Yes	No	12	3	45.24	62	220	20600	21067	1e-42	20600	21067
BLASTX	wBm	gi|58585012|ref|YP_198585.1|	Bm_090					79.63	221	271	21067	21228	1e-42	21067	21228
BLASTX	wBm	gi|58585012|ref|YP_198585.1|	Bm_090					86.67	283	297	21246	21290	1e-42	21246	21290
BLASTN	wBm	NC_006833.1	Bm_090					86.05	993630	994346	22093	21406	1e-161	21406	22093
BLASTN	wBm	NC_006833.1	Bm_090					82.65	612727	613273	25204	24667	4e-99	24667	25204
NUCMER	wBm	NC_006833.1	Bm_090					83.3929	612727	613273	25204	24667	NA	24667	25204
BLASTX	wBm	gi|58584726|ref|YP_198299.1|	Bm_090	Yes	No	1	2	78.05	7	47	24852	24968	2e-44	24852	24968
BLASTX	wBm	gi|58584726|ref|YP_198299.1|	Bm_090					79.31	46	132	24955	25203	2e-44	24955	25203
BLASTN	wBm	NC_006833.1	Bm_096					87.5	1007412	1007475	13351	13414	5e-06	13351	13414
BLASTX	wBm	gi|58585047|ref|YP_198620.1|	Bm_096	Yes	Yes	1	1	46.15	57	95	13534	13421	4e-20	13421	13534
BLASTX	wBm	gi|58585047|ref|YP_198620.1|	Bm_096					79.25	10	62	13671	13522	4e-20	13522	13671
BLASTN	wBm	NC_006833.1	Bm_096					92.62	1047882	1048003	13653	13532	3e-38	13532	13653
BLASTN	wBm	NC_006833.1	Bm_096					86.24	1047108	1047658	14398	13826	1e-114	13826	14398
BLASTX	wBm	gi|58585046|ref|YP_198619.1|	Bm_096	?	No	4	4	63.41	176	366	14339	13725	3e-54	13725	14339
BLASTX	wBm	gi|58585046|ref|YP_198619.1|	Bm_096					58.33	158	181	14394	14323	3e-54	14323	14394
BLASTN	wBm	NC_006833.1	Bm_099					86.96	296900	296991	10002	10092	9e-11	10002	10092
BLASTN	wBm	NC_006833.1	Bm_099					86.96	563187	563278	10002	10092	9e-11	10002	10092
BLASTN	wBm	NC_006833.1	Bm_099					86.96	620141	620232	10002	10092	9e-11	10002	10092
BLASTN	wBm	NC_006833.1	Bm_099					86.96	657907	657998	10002	10092	9e-11	10002	10092
BLASTN	wBm	NC_006833.1	Bm_099					86.96	670746	670837	10002	10092	9e-11	10002	10092
BLASTN	wBm	NC_006833.1	Bm_099					86.96	964675	964766	10002	10092	9e-11	10002	10092
BLASTN	wBm	NC_006833.1	Bm_099					86.96	1005548	1005639	10002	10092	9e-11	10002	10092
BLASTN	wBm	NC_006833.1	Bm_099					86.96	1068003	1068094	10002	10092	9e-11	10002	10092
BLASTN	wBm	NC_006833.1	Bm_099					86.96	1078581	1078672	10092	10002	9e-11	10002	10092
BLASTN	wBm	NC_006833.1	Bm_099					86.96	256138	256229	10092	10002	9e-11	10002	10092
BLASTN	wBm	NC_006833.1	Bm_099					86.96	81500	81591	10092	10002	9e-11	10002	10092
BLASTN	MITO	gi|23307675|gb|AF538716.1|	Bm_103					88.75	8143	8222	7320	7241	5e-15	7241	7320
BLASTN	MITO	gi|23307675|gb|AF538716.1|	Bm_103					88.16	6782	7007	7667	7450	1e-46	7450	7667
BLASTX	MITO	gi|23307681|gb|AAN17809.1|	Bm_103					50.64	56	259	8578	7934	2e-32	7934	8578
BLASTN	MITO	gi|23307675|gb|AF538716.1|	Bm_103					86.08	6259	6491	8174	7938	4e-43	7938	8174
BLASTN	MITO	gi|23307675|gb|AF538716.1|	Bm_103					81.51	6022	6140	8422	8304	3e-07	8304	8422
BLASTN	MITO	gi|23307675|gb|AF538716.1|	Bm_103					88.75	8143	8222	14454	14375	5e-15	14375	14454
BLASTN	MITO	gi|23307675|gb|AF538716.1|	Bm_103					88.16	6782	7007	14868	14651	1e-46	14651	14868
BLASTX	MITO	gi|23307681|gb|AAN17809.1|	Bm_103					84.62	221	259	15251	15135	2e-23	15135	15251
BLASTN	MITO	gi|23307675|gb|AF538716.1|	Bm_103					86.97	6259	6491	15376	15139	3e-41	15139	15376
BLASTX	MITO	gi|23307681|gb|AAN17809.1|	Bm_103					87.1	180	210	15379	15287	2e-23	15287	15379
BLASTX	MITO	gi|23307681|gb|AAN17809.1|	Bm_103					72.83	56	141	15780	15505	2e-20	15505	15780
BLASTN	MITO	gi|23307675|gb|AF538716.1|	Bm_103					81.51	6022	6140	15624	15506	3e-07	15506	15624
BLASTN	wBm	NC_006833.1	Bm_110_hap					84.31	1038600	1038701	13490	13389	3e-11	13389	13490
BLASTN	MITO	gi|23307675|gb|AF538716.1|	Bm_126_hap					100	9941	10089	9768	9916	2e-79	9768	9916
BLASTX	MITO	gi|23307685|gb|AAN17813.1|	Bm_126_hap					84.75	83	141	9769	9945	2e-50	9769	9945
BLASTX	MITO	gi|23307685|gb|AAN17813.1|	Bm_126_hap					58.82	147	163	9945	9995	2e-50	9945	9995
BLASTN	MITO	gi|23307675|gb|AF538716.1|	Bm_126_hap					86.81	10183	10273	9996	10086	4e-16	9996	10086
BLASTX	MITO	gi|23307685|gb|AAN17813.1|	Bm_126_hap					77.94	164	230	9998	10201	2e-50	9998	10201
BLASTN	MITO	gi|23307675|gb|AF538716.1|	Bm_126_hap					93.02	10892	10934	10649	10691	6e-09	10649	10691
BLASTN	MITO	gi|23307675|gb|AF538716.1|	Bm_134					97.06	1884	1917	1429	1462	1e-06	1429	1462
BLASTX	MITO	gi|23307677|gb|AAN17805.1|	Bm_134					53.12	290	409	1429	1803	3e-16	1429	1803
BLASTX	MITO	gi|23307678|gb|AAN17806.1|	Bm_134					64.42	1	154	1814	2275	7e-46	1814	2275
BLASTN	MITO	gi|23307675|gb|AF538716.1|	Bm_134					83.71	2287	3254	1847	2843	9e-174	1847	2843
BLASTX	MITO	gi|23307678|gb|AAN17806.1|	Bm_134					49.57	78	194	2044	2388	6e-43	2044	2388
BLASTX	MITO	gi|23307678|gb|AAN17806.1|	Bm_134					63.3	199	302	2400	2726	6e-43	2400	2726
BLASTN	MITO	gi|23307675|gb|AF538716.1|	Bm_134					87.96	3330	3520	2916	3104	4e-46	2916	3104
BLASTX	MITO	gi|23307678|gb|AAN17806.1|	Bm_134					71.82	410	518	3065	3379	1e-34	3065	3379
BLASTN	MITO	gi|23307675|gb|AF538716.1|	Bm_134					93.62	3589	3635	3158	3204	1e-09	3158	3204
BLASTN	MITO	gi|23307675|gb|AF538716.1|	Bm_134					84.48	3733	3906	3305	3477	9e-26	3305	3477
BLASTN	MITO	gi|23307675|gb|AF538716.1|	Bm_134					85.54	4068	4150	3628	3710	1e-09	3628	3710
BLASTX	MITO	gi|23307679|gb|AAN17807.1|	Bm_134					86.54	20	71	3628	3783	9e-17	3628	3783
BLASTN	MITO	gi|23307675|gb|AF538716.1|	Bm_134					100	4433	4513	4012	4092	4e-37	4012	4092
BLASTX	MITO	gi|23307680|gb|AAN17808.1|	Bm_134					49.5	1	188	4157	4711	1e-67	4157	4711
BLASTN	MITO	gi|23307675|gb|AF538716.1|	Bm_134					100	4637	4693	4216	4272	8e-23	4216	4272
BLASTN	MITO	gi|23307675|gb|AF538716.1|	Bm_134					82.91	4898	5014	4473	4584	7e-11	4473	4584
BLASTX	MITO	gi|23307680|gb|AAN17808.1|	Bm_134					68.5	181	307	4692	5057	1e-67	4692	5057
BLASTN	MITO	gi|23307675|gb|AF538716.1|	Bm_134					89.83	5169	5227	4737	4795	1e-09	4737	4795
BLASTN	MITO	gi|23307675|gb|AF538716.1|	Bm_134					85.71	5311	5401	4870	4960	5e-12	4870	4960
BLASTN	MITO	gi|23307675|gb|AF538716.1|	Bm_134					95.08	7546	7667	5706	5827	3e-47	5706	5827
BLASTN	MITO	gi|23307675|gb|AF538716.1|	Bm_134					97.06	1884	1917	9557	9590	1e-06	9557	9590
BLASTX	MITO	gi|23307677|gb|AAN17805.1|	Bm_134					67.52	300	409	9586	9933	1e-25	9586	9933
BLASTX	MITO	gi|23307678|gb|AAN17806.1|	Bm_134					64.42	1	154	9944	10405	7e-46	9944	10405
BLASTN	MITO	gi|23307675|gb|AF538716.1|	Bm_134					84.11	2287	3254	9977	10979	0	9977	10979
BLASTX	MITO	gi|23307678|gb|AAN17806.1|	Bm_134					50.43	78	194	10174	10524	6e-45	10174	10524
BLASTX	MITO	gi|23307678|gb|AAN17806.1|	Bm_134					63.3	199	302	10536	10862	6e-45	10536	10862
BLASTN	MITO	gi|23307675|gb|AF538716.1|	Bm_134					87.96	3330	3520	11052	11240	4e-46	11052	11240
BLASTX	MITO	gi|23307678|gb|AAN17806.1|	Bm_134					71.82	410	518	11201	11515	1e-34	11201	11515
BLASTN	MITO	gi|23307675|gb|AF538716.1|	Bm_134					93.62	3589	3635	11294	11340	1e-09	11294	11340
BLASTN	MITO	gi|23307675|gb|AF538716.1|	Bm_134					84.48	3733	3906	11441	11613	9e-26	11441	11613
BLASTN	MITO	gi|23307675|gb|AF538716.1|	Bm_134					85.54	4068	4150	11764	11846	1e-09	11764	11846
BLASTX	MITO	gi|23307679|gb|AAN17807.1|	Bm_134					86.54	20	71	11764	11919	9e-17	11764	11919
BLASTN	MITO	gi|23307675|gb|AF538716.1|	Bm_134					94.81	4437	4513	12153	12229	3e-25	12153	12229
BLASTX	MITO	gi|23307680|gb|AAN17808.1|	Bm_134					69.28	1	337	12297	13298	2e-105	12297	13298
BLASTN	MITO	gi|23307675|gb|AF538716.1|	Bm_134					87.43	4898	5072	12613	12782	1e-40	12613	12782
BLASTX	wBm	gi|58585032|ref|YP_198605.1|	Bm_134					39.51	158	318	12678	13151	5e-20	12678	13151
BLASTN	MITO	gi|23307675|gb|AF538716.1|	Bm_134					100	5151	5230	12861	12940	2e-36	12861	12940
BLASTN	MITO	gi|23307675|gb|AF538716.1|	Bm_134					100	5310	5401	13020	13111	1e-43	13020	13111
BLASTN	MITO	gi|23307675|gb|AF538716.1|	Bm_134					100	5533	5569	13243	13279	7e-11	13243	13279
BLASTN	MITO	gi|23307675|gb|AF538716.1|	Bm_134					95.08	7546	7667	13846	13967	3e-47	13846	13967
BLASTN	wBm	NC_006833.1	Bm_135					95.24	1007427	1007468	3743	3784	3e-07	3743	3784
BLASTN	wBm	NC_006833.1	Bm_135					94	671674	671723	4396	4445	1e-09	4396	4445
BLASTN	wBm	NC_006833.1	Bm_135					84.44	671868	671997	4532	4665	6e-12	4532	4665
BLASTN	wBm	NC_006833.1	Bm_135					91.46	672313	672511	4678	4873	7e-61	4678	4873
NUCMER	wBm	NC_006833.1	Bm_135					91.4573	672313	672511	4678	4873	NA	4678	4873
BLASTN	wBm	NC_006833.1	Bm_135					89.19	672678	672750	5004	4931	1e-09	4931	5004
BLASTN	wBm	NC_006833.1	Bm_135					93.33	1007434	1007478	5565	5521	1e-06	5521	5565
BLASTN	wBm	NC_006833.1	Bm_135					85.79	1007156	1007352	5817	5629	2e-36	5629	5817
BLASTN	wBm	NC_006833.1	Bm_135					95.35	1007426	1007468	9696	9738	9e-08	9696	9738
BLASTN	wBm	NC_006833.1	Bm_135					92.73	671674	671728	10352	10406	4e-10	10352	10406
BLASTN	wBm	NC_006833.1	Bm_135					84.44	671868	671997	10489	10622	6e-12	10489	10622
BLASTN	wBm	NC_006833.1	Bm_135					91.46	672313	672511	10635	10831	3e-63	10635	10831
NUCMER	wBm	NC_006833.1	Bm_135					91.4573	672313	672511	10635	10831	NA	10635	10831
BLASTN	wBm	NC_006833.1	Bm_135					89.19	672678	672750	10962	10889	1e-09	10889	10962
BLASTN	wBm	NC_006833.1	Bm_135					85.79	1007156	1007352	11775	11587	2e-36	11587	11775
BLASTN	wBm	NC_006833.1	Bm_135					95.35	1007426	1007468	15654	15696	9e-08	15654	15696
BLASTN	wBm	NC_006833.1	Bm_135					92.73	671674	671728	16310	16364	4e-10	16310	16364
BLASTN	wBm	NC_006833.1	Bm_135					84.44	671868	671997	16447	16580	6e-12	16447	16580
BLASTN	wBm	NC_006833.1	Bm_135					91.46	672313	672511	16593	16789	3e-63	16593	16789
NUCMER	wBm	NC_006833.1	Bm_135					91.4573	672313	672511	16593	16789	NA	16593	16789
BLASTN	wBm	NC_006833.1	Bm_135					89.19	672678	672750	16920	16847	1e-09	16847	16920
BLASTN	wBm	NC_006833.1	Bm_135					85.79	1007156	1007352	17731	17543	2e-36	17543	17731
BLASTX	wBm	gi|58584413|ref|YP_197986.1|	Bm_138_hap	No	?	10	4	60.84	200	341	15678	15286	3e-38	15286	15678
BLASTX	wBm	gi|58584413|ref|YP_197986.1|	Bm_138_hap					45.57	42	270	16109	15489	3e-53	15489	16109
BLASTX	wBm	gi|58584413|ref|YP_197986.1|	Bm_138_hap					88.1	2	43	16231	16106	3e-53	16106	16231
NUCMER	wBm	NC_006833.1	Bm_138_hap					85.1351	193995	194507	15786	15308	NA	15308	15786
BLASTN	wBm	NC_006833.1	Bm_138_hap					85.21	193995	194503	15786	15312	3e-116	15312	15786
BLASTN	wBm	NC_006833.1	Bm_138_hap					94.44	193876	193929	15838	15785	1e-13	15785	15838
BLASTN	wBm	NC_006833.1	Bm_138_hap					94.11	193235	193873	16508	15867	0	15867	16508
NUCMER	wBm	NC_006833.1	Bm_138_hap					94.1085	193235	193873	16508	15867	NA	15867	16508
BLASTN	wBm	NC_006833.1	Bm_138_hap					83.04	190244	190355	16610	16508	2e-12	16508	16610
BLASTX	wBm	gi|58584410|ref|YP_197983.1|	Bm_138_hap	Yes	Yes	2	0	71.43	308	356	16508	16636	5e-16	16508	16636
BLASTX	wBm	gi|58584410|ref|YP_197983.1|	Bm_138_hap					60	377	406	16707	16787	5e-16	16707	16787
BLASTX	wBm	gi|58584462|ref|YP_198035.1|	Bm_138_hap	Yes	Yes	0	0	95.83	57	128	17001	16786	3e-37	16786	17001
BLASTN	wBm	NC_006833.1	Bm_138_hap					99.51	264532	264736	17001	16797	2e-108	16797	17001
NUCMER	wBm	NC_006833.1	Bm_138_hap					99.5122	264532	264736	17001	16797	NA	16797	17001
BLASTN	wBm	NC_006833.1	Bm_138_hap					98.92	463924	464200	17277	17001	4e-134	17001	17277
NUCMER	wBm	NC_006833.1	Bm_138_hap					98.917	463924	464200	17277	17001	NA	17001	17277
BLASTX	wBm	gi|58584622|ref|YP_198195.1|	Bm_138_hap	Yes	Yes	0	0	97.85	107	199	17003	17281	9e-51	17003	17281
BLASTX	wBm	gi|58584515|ref|YP_198088.1|	Bm_138_hap	No	Yes	0	0	93.84	1	146	17699	17262	1e-78	17262	17699	*Possible fragment of below
BLASTN	wBm	NC_006833.1	Bm_138_hap					98.62	325511	326306	18072	17277	0	17277	18072
NUCMER	wBm	NC_006833.1	Bm_138_hap					98.6181	325511	326306	18072	17277	NA	17277	18072
BLASTN	wBm	NC_006833.1	Bm_138_hap					97.5	29136	29175	18071	18110	5e-10	18071	18110
BLASTN	wBm	NC_006833.1	Bm_138_hap					100	527790	527897	18110	18217	5e-53	18110	18217
NUCMER	wBm	NC_006833.1	Bm_138_hap					100	527790	527897	18110	18217	NA	18110	18217
BLASTX	wBm	gi|58584963|ref|YP_198536.1|	Bm_138_hap	Yes	Yes	0	0	81.25	154	217	18376	18185	1e-25	18185	18376
BLASTN	wBm	NC_006833.1	Bm_138_hap					99.35	917955	918107	18370	18218	2e-77	18218	18370
NUCMER	wBm	NC_006833.1	Bm_138_hap					99.3464	917955	918107	18370	18218	NA	18218	18370
BLASTN	wBm	NC_006833.1	Bm_138_hap					97.23	327687	328263	18370	18937	0	18370	18937
BLASTX	wBm	gi|58584515|ref|YP_198088.1|	Bm_138_hap	Yes	Yes	0	0	95.83	602	793	18370	18936	1e-105	18370	18936	*Possible fragment of above
NUCMER	wBm	NC_006833.1	Bm_138_hap					97.227	327687	328263	18370	18937	NA	18370	18937
BLASTN	wBm	NC_006833.1	Bm_138_hap					95.57	297517	297873	19302	18942	3e-144	18942	19302
NUCMER	wBm	NC_006833.1	Bm_138_hap					95.3425	297513	297873	19306	18942	NA	18942	19306
BLASTX	wBm	gi|58584485|ref|YP_198058.1|	Bm_138_hap	Yes	No	0	0	91.84	44	92	18943	19089	1e-21	18943	19089
BLASTN	wBm	NC_006833.1	Bm_138_hap					97.4	309793	310636	20142	19304	0	19304	20142
NUCMER	wBm	NC_006833.1	Bm_138_hap					97.3965	309793	310636	20142	19304	NA	19304	20142
BLASTX	wBm	gi|58584499|ref|YP_198072.1|	Bm_138_hap	No	No	0	0	96.55	1	116	19652	19305	4e-61	19305	19652	*Possibly functional
BLASTX	wBm	gi|58584498|ref|YP_198071.1|	Bm_138_hap	No	No	3	0	83.5	20	122	19989	19681	4e-50	19681	19989
BLASTX	wBm	gi|58584498|ref|YP_198071.1|	Bm_138_hap					95	1	20	20041	19982	4e-50	19982	20041
BLASTN	wBm	NC_006833.1	Bm_138_hap					96.21	422231	422699	20140	20614	0	20140	20614
NUCMER	wBm	NC_006833.1	Bm_138_hap					96.2105	422231	422699	20140	20614	NA	20140	20614
BLASTX	wBm	gi|58584582|ref|YP_198155.1|	Bm_138_hap	Yes	No	0	0	91.07	61	170	20614	20279	1e-43	20279	20614
NUCMER	wBm	NC_006833.1	Bm_138_hap					96.5753	106812	106957	20615	20760	NA	20615	20760
BLASTN	wBm	NC_006833.1	Bm_138_hap					97.18	106816	106957	20619	20760	9e-64	20619	20760
BLASTN	wBm	NC_006833.1	Bm_138_hap					96.83	117759	117947	20760	20947	4e-72	20760	20947
BLASTN	wBm	NC_006833.1	Bm_138_hap					96.83	356345	356533	20760	20947	4e-72	20760	20947
NUCMER	wBm	NC_006833.1	Bm_138_hap					94.9367	117759	117993	20760	20992	NA	20760	20992
NUCMER	wBm	NC_006833.1	Bm_138_hap					94.9367	356345	356579	20760	20992	NA	20760	20992
BLASTN	wBm	NC_006833.1	Bm_138_hap					97.35	510587	510775	20947	20760	2e-74	20760	20947
NUCMER	wBm	NC_006833.1	Bm_138_hap					95.3586	510541	510775	20992	20760	NA	20760	20992
BLASTN	wBm	NC_006833.1	Bm_138_hap					96.72	778112	778294	20766	20947	2e-68	20766	20947
NUCMER	wBm	NC_006833.1	Bm_138_hap					94.8052	778112	778340	20766	20992	NA	20766	20992
BLASTN	wBm	NC_006833.1	Bm_138_hap					97.53	239970	240131	20947	20787	9e-61	20787	20947
BLASTN	wBm	NC_006833.1	Bm_138_hap					97.53	181535	181696	20947	20787	9e-61	20787	20947
BLASTN	wBm	NC_006833.1	Bm_138_hap					97.53	167618	167779	20947	20787	9e-61	20787	20947
BLASTN	wBm	NC_006833.1	Bm_138_hap					97.53	131533	131694	20947	20787	9e-61	20787	20947
NUCMER	wBm	NC_006833.1	Bm_138_hap					95.2381	131487	131694	20992	20787	NA	20787	20992
NUCMER	wBm	NC_006833.1	Bm_138_hap					95.2381	167572	167779	20992	20787	NA	20787	20992
NUCMER	wBm	NC_006833.1	Bm_138_hap					95.2381	181489	181696	20992	20787	NA	20787	20992
NUCMER	wBm	NC_006833.1	Bm_138_hap					95.2381	239924	240131	20992	20787	NA	20787	20992
NUCMER	wBm	NC_006833.1	Bm_138_hap					93.6416	388147	388316	20992	20824	NA	20824	20992
BLASTN	wBm	NC_006833.1	Bm_138_hap					96.61	388193	388310	20947	20831	2e-34	20831	20947
BLASTN	wBm	NC_006833.1	Bm_138_hap					90.77	1037469	1037533	20945	20882	1e-10	20882	20945
BLASTX	wBm	gi|58585021|ref|YP_198594.1|	Bm_140					65	219	250	9630	9511	9e-25	9511	9630
BLASTX	wBm	gi|58585021|ref|YP_198594.1|	Bm_140					58.14	115	200	9862	9632	9e-25	9632	9862
BLASTN	wBm	NC_006833.1	Bm_140					92.96	1004475	1004545	9560	9630	2e-17	9560	9630
BLASTN	wBm	NC_006833.1	Bm_140					83.67	1004606	1004856	9638	9861	6e-46	9638	9861
BLASTN	wBm	NC_006833.1	Bm_140					91.07	1005131	1005186	10164	10219	2e-08	10164	10219
BLASTX	wBm	gi|58585021|ref|YP_198594.1|	Bm_140	No	?	7	10	65	219	250	13080	12961	4e-26	12961	13080
BLASTX	wBm	gi|58585021|ref|YP_198594.1|	Bm_140					40	6	200	13669	13082	4e-26	13082	13669
BLASTN	wBm	NC_006833.1	Bm_140					92.96	1004475	1004545	13010	13080	2e-17	13010	13080
BLASTN	wBm	NC_006833.1	Bm_140					83.67	1004606	1004856	13088	13311	6e-46	13088	13311
BLASTN	wBm	NC_006833.1	Bm_140					91.07	1005131	1005186	13616	13671	2e-08	13616	13671
BLASTN	wBm	NC_006833.1	Bm_140					94.77	1007065	1007236	14426	14596	1e-65	14426	14596
NUCMER	wBm	NC_006833.1	Bm_140					94.7674	1007065	1007236	14426	14596	NA	14426	14596
BLASTX	wBm	gi|58585023|ref|YP_198596.1|	Bm_140	No	No	1	0	76	75	99	14473	14405	3e-29	14405	14473
BLASTX	wBm	gi|58585023|ref|YP_198596.1|	Bm_140					67.42	1	74	14739	14473	3e-29	14473	14739
BLASTN	wBm	NC_006833.1	Bm_140					92.86	1007258	1007341	14663	14746	1e-22	14663	14746
NUCMER	wBm	NC_006833.1	Bm_140					89.3401	1047882	1048069	15102	14908	NA	14908	15102
BLASTN	wBm	NC_006833.1	Bm_140					95.08	1047882	1048003	15102	14981	2e-45	14981	15102
BLASTN	wBm	NC_006833.1	Bm_140					92.31	1047787	1047838	15173	15122	2e-08	15122	15173
NUCMER	wBm	NC_006833.1	Bm_140					84.2715	1047178	1047737	15778	15176	NA	15176	15778
BLASTN	wBm	NC_006833.1	Bm_140					86.11	1047178	1047658	15778	15276	3e-91	15276	15778
BLASTX	wBm	gi|58585046|ref|YP_198619.1|	Bm_140	?	No	4	4	59.69	250	366	15561	15175	6e-23	15175	15561
BLASTX	wBm	gi|58585046|ref|YP_198619.1|	Bm_140					54.23	181	309	15775	15374	7e-27	15374	15775
BLASTN	wBm	NC_006833.1	Bm_142					95.28	1007065	1007191	6937	6812	6e-46	6812	6937
NUCMER	wBm	NC_006833.1	Bm_142					95.2756	1007065	1007191	6937	6812	NA	6812	6937
BLASTN	wBm	NC_006833.1	Bm_142					91.07	1005131	1005186	7747	7692	2e-08	7692	7747
BLASTN	wBm	NC_006833.1	Bm_142					83.67	1004606	1004856	8275	8052	6e-46	8052	8275
BLASTX	wBm	gi|58585021|ref|YP_198594.1|	Bm_142	No	?	7	9	39.53	6	200	7694	8281	1e-25	7694	8281
BLASTX	wBm	gi|58585021|ref|YP_198594.1|	Bm_142					91.67	219	242	8283	8354	1e-25	8283	8354
BLASTN	wBm	NC_006833.1	Bm_142					92.96	1004475	1004545	8353	8283	2e-17	8283	8353
BLASTN	wBm	NC_006833.1	Bm_154					84.34	994387	994961	6796	6224	2e-107	6224	6796
NUCMER	wBm	NC_006833.1	Bm_154					84.6939	993630	994961	7538	6224	NA	6224	7538
BLASTX	wBm	gi|58585012|ref|YP_198585.1|	Bm_154	?	No	6	4	58.75	144	220	6273	6512	3e-37	6273	6512
BLASTX	wBm	gi|58585012|ref|YP_198585.1|	Bm_154					79.63	221	271	6512	6673	3e-37	6512	6673
BLASTX	wBm	gi|58585012|ref|YP_198585.1|	Bm_154					86.67	283	297	6691	6735	3e-37	6691	6735
BLASTN	wBm	NC_006833.1	Bm_154					86.05	993630	994346	7538	6851	1e-161	6851	7538
BLASTN	wBm	NC_006833.1	Bm_154					82.83	612727	613273	10651	10114	2e-101	10114	10651
NUCMER	wBm	NC_006833.1	Bm_154					83.5714	612727	613273	10651	10114	NA	10114	10651
BLASTX	wBm	gi|58584726|ref|YP_198299.1|	Bm_154	No	Yes	1	3	75.61	7	47	10299	10415	9e-42	10299	10415
BLASTX	wBm	gi|58584726|ref|YP_198299.1|	Bm_154					80.72	50	132	10414	10650	9e-42	10414	10650
NUCMER	wBm	NC_006833.1	Bm_161_hap					96.3028	118140	118707	16677	16120	NA	16120	16677
BLASTN	wBm	NC_006833.1	Bm_161_hap					96.45	118140	118703	16677	16124	0	16124	16677
[truncated: 1,550 more rows]

## Sheet: Copy Number Analysis
Supplementary Data 6. Characteristics, distribution, and analysis of nuwts and numts
Sheet 2. Copy number of nuwts by Wolbachia protein
Genes	Approximate copies in B. malayi genome
YP_198594.1	15
YP_198357.1	14
YP_198619.1	12
YP_197896.1	11
YP_198204.1	11
YP_198001.1	10
YP_198036.1	10
YP_198616.1	10
YP_198035.1	9
YP_198072.1	9
YP_198088.1	9
YP_198195.1	9
YP_198627.1	9
YP_197986.1	8
YP_198071.1	8
YP_198126.1	8
YP_198155.1	8
YP_198585.1	8
YP_197980.1	7
YP_198058.1	7
YP_198127.1	7
YP_198536.1	7
YP_197981.1	6
YP_197983.1	6
YP_198061.1	6
YP_198596.1	6
YP_197911.1	5
YP_198209.1	5
YP_198259.1	5
YP_198299.1	5
YP_198432.1	5
YP_198589.1	5
YP_197856.1	4
YP_197956.1	4
YP_198094.1	4
YP_198620.1	4
YP_197855.1	3
YP_197912.1	3
YP_197913.1	3
YP_197914.1	3
YP_197938.1	3
YP_197982.1	3
YP_198154.1	3
YP_198332.1	3
YP_198460.1	3
YP_198614.1	3
YP_198615.1	3
YP_197908.1	2
YP_197915.1	2
YP_197939.1	2
YP_197940.1	2
YP_197941.1	2
YP_198124.1	2
YP_198193.1	2
YP_198333.1	2
YP_198353.1	2
YP_198390.1	2
YP_198605.1	2
YP_197850.1	1
YP_197867.1	1
YP_197921.1	1
YP_197936.1	1
YP_197942.1	1
YP_197943.1	1
YP_197944.1	1
YP_197945.1	1
YP_197946.1	1
YP_197947.1	1
YP_197948.1	1
YP_197949.1	1
YP_197950.1	1
YP_197951.1	1
YP_197952.1	1
YP_197953.1	1
YP_197955.1	1
YP_198002.1	1
YP_198006.1	1
YP_198019.1	1
YP_198038.1	1
YP_198084.1	1
YP_198106.1	1
YP_198107.1	1
YP_198138.1	1
YP_198142.1	1
YP_198144.1	1
YP_198146.1	1
YP_198147.1	1
YP_198148.1	1
YP_198149.1	1
YP_198150.1	1
YP_198151.1	1
YP_198152.1	1
YP_198153.1	1
YP_198156.1	1
YP_198157.1	1
YP_198158.1	1
YP_198159.1	1
YP_198160.1	1
YP_198186.1	1
YP_198197.1	1
YP_198205.2	1
YP_198223.1	1
YP_198252.1	1
YP_198264.1	1
YP_198325.1	1
YP_198326.1	1
YP_198342.2	1
YP_198352.1	1
YP_198355.1	1
YP_198369.1	1
YP_198391.1	1
YP_198415.1	1
YP_198441.1	1
YP_198477.1	1
YP_198495.1	1
YP_198523.1	1
YP_198555.1	1
YP_198558.1	1
YP_198567.1	1
YP_198579.1	1
YP_198580.1	1
YP_198586.1	1
YP_198587.1	1
YP_198588.1	1
YP_198590.1	1
YP_198597.1	1
YP_198599.1	1
YP_198600.1	1
YP_198622.1	1
YP_198623.1	1
YP_198624.1	1
YP_198626.1	1

## Sheet: Analysis by Nigon
Supplementary Data 6. Characteristics, distribution, and analysis of nuwts and numts
Sheet 3. Nuwt distribution across Nigon elements
Nigon	Nuwt Instances	Nuwt span (bp)	Mean Nuwt Length (bp)	Median Nuwt Length (bp)	Minimum Nuwt Length (bp)	Maximum Nuwt Length (bp)
A	46	52038	1131.26	288.5	37	8129
B	35	34068	973.371	448	50	6597
C	34	22130	650.882	134.5	46	5066
D	11	14221	430.939	1008	41	9078
E	51	47559	932.529	219	63	9078
X	23	4090	177.826	115	35	597
Other	124	254711	2054.12	672.5	41	29707
