# Supplementary material for: Sex chromosome evolution in parasitic nematodes of humans
Source: Nat Commun. 2020 Apr 23;11:1964. doi: 10.1038/s41467-020-15654-6 (PMC7181701; doi:10.1038/s41467-020-15654-6)
Supplement: Supplementary file 10 — Supplementary Dataset 7 [file 41467_2020_15654_MOESM10_ESM.xlsx]

## Sheet: Suppl. Data 7
Supplementary Data 7. B. malayi genes with sex-biased gene expression in males and females at 30 or 120 days post infection (dpi)
7A: Shows the B. malayi genes with sex-biased gene expression in males and females at 30 days post infection. Differential expression was determined by EdgeR. An FDR < 0.05 was considered significant. Genes with a negative log FC are upregulated in females, while those with a positive log FC are upregulated in males.
7B: Shows the B. malayi genes with sex-biased gene expression in males and females at 120 days post infection. Differential expression was determined by EdgeR. An FDR < 0.05 was considered significant. Genes with a negative log FC are upregulated in females, while those with a positive log FC are upregulated in males.
A. Gene expression 30 days post infection									B. Gene expression 120 days post infection
Gene	logFC	logCPM	PValue	FDR	Chromosome/scaffold name	Gene start (bp)	Gene end (bp)		Gene	logFC	logCPM	PValue	FDR	Gene start (bp)	Gene end (bp)	Chromosome/scaffold name
Bm253	-7.76064	1.8364	7.68588e-14	3.52746e-12	Bm_v4_Chr2_contig_001	11223996	11225900		Bm10493	-12.0161	6.90772	3.30628e-71	1.22343e-68	4207674	4208314	Bm_v4_Chr2_contig_001
Bm6121	-7.50951	6.73233	1.13718e-38	3.13149e-36	Bm_v4_Chr4_scaffold_001	569709	572781		Bm8669	-11.1477	3.83176	2.8545e-45	1.67944e-43	753055	754752	Bm_v4_Chr3_scaffold_001
Bm5891	-7.49943	1.38736	1.51611e-05	0.00025612	Bm_v4_Chr2_contig_001	1266559	1270444		Bm9051	-11.014	3.6949	5.49809e-40	2.42921e-38	2454994	2456692	Bm_v4_Chr3_scaffold_001
Bm2963	-6.73648	0.982797	2.84884e-07	6.27494e-06	Bm_v4_Chr4_scaffold_001	1412546	1414570		Bm161	-10.8818	3.57851	6.11314e-35	2.08604e-33	22548106	22549364	Bm_v4_ChrX_scaffold_001
Bm2241	-6.72485	2.9207	1.6431e-17	1.10545e-15	Bm_v4_ChrX_scaffold_001	20569199	20574858		Bm14801	-10.6379	9.83341	3.94018e-83	9.33113e-80	14425110	14426040	Bm_v4_Chr1_scaffold_001
Bm10149	-6.6929	6.40593	8.06995e-62	2.38891e-58	Bm_v4_ChrX_scaffold_001	751445	752236		Bm17630	-10.4548	3.14666	6.79479e-31	1.73774e-29	4761680	4764649	Bm_v4_Chr3_scaffold_001
Bm4264	-6.66207	5.40383	1.2225e-64	1.44757e-60	Bm_v4_ChrX_scaffold_001	14324184	14327558		Bm8384	-10.4257	3.11518	3.2991e-30	8.20685e-29	24456556	24457021	Bm_v4_ChrX_scaffold_001
Bm10136	-6.45755	6.36092	1.72326e-54	1.70042e-51	Bm_v4_ChrX_scaffold_001	451625	456033		Bm10491	-10.318	7.01535	8.98256e-64	1.83384e-61	4196199	4197064	Bm_v4_Chr2_contig_001
Bm3762	-6.33021	4.3146	5.04915e-59	9.9645e-56	Bm_v4_Chr4_scaffold_001	4496236	4497805		Bm10215	-10.2815	5.18312	2.91799e-91	1.72759e-87	20953142	20956324	Bm_v4_ChrX_scaffold_001
Bm9918	-6.26507	0.636611	1.49303e-05	0.000252917	Bm_v4_ChrX_scaffold_001	18821206	18823605		Bm9360	-10.1224	7.15829	1.70929e-61	3.02086e-59	4209537	4210090	Bm_v4_Chr2_contig_001
Bm3280	-6.19542	2.18424	0.000486131	0.00596506	Bm_v4_Chr1_scaffold_001	13121070	13124666		Bm8539	-10.0462	2.74846	5.55421e-25	1.07113e-23	545001	546515	Bm_007
Bm17833	-6.16377	6.32048	7.24749e-58	1.07272e-54	Bm_v4_Chr4_scaffold_001	12349688	12351555		Bm5380	-9.52784	2.23485	1.36649e-20	2.10685e-19	4732314	4736116	Bm_v4_Chr3_scaffold_001
Bm2501	-6.15006	5.65383	1.40027e-63	8.29031e-60	Bm_v4_ChrX_scaffold_001	19529319	19530981		Bm5623	-9.43387	2.13722	2.67866e-19	3.80312e-18	9084058	9085001	Bm_v4_ChrX_scaffold_001
Bm10557	-5.93062	6.36054	3.01699e-58	5.10346e-55	Bm_v4_Chr4_scaffold_001	7803674	7807242		Bm9359	-9.18571	6.41245	1.00425e-70	3.49745e-68	4193593	4194230	Bm_v4_Chr2_contig_001
Bm7214	-5.81089	6.30732	2.82383e-51	2.08981e-48	Bm_v4_ChrX_scaffold_001	16830020	16830881		Bm9730	-8.99283	1.75391	2.69306e-15	3.0662e-14	10963097	10964166	Bm_v4_Chr1_scaffold_001
Bm9823	-5.78798	7.01737	2.36713e-57	3.11436e-54	Bm_v4_Chr2_contig_001	9569671	9572397		Bm10496	-8.90471	6.67602	9.26735e-65	2.07047e-62	4203380	4204059	Bm_v4_Chr2_contig_001
Bm2099	-5.74406	4.03686	5.86466e-40	1.7806e-37	Bm_v4_Chr4_scaffold_001	3177922	3182058		Bm17629	-8.88906	1.54254	4.32094e-12	3.90567e-11	4754890	4758301	Bm_v4_Chr3_scaffold_001
Bm798	-5.73433	2.07336	3.19295e-14	1.52451e-12	Bm_v4_Chr1_scaffold_001	842833	846755		Bm2536	-8.71995	1.51048	6.31175e-13	6.04183e-12	14974770	14979545	Bm_v4_ChrX_scaffold_001
Bm3659	-5.72933	4.00916	2.08978e-33	4.19409e-31	Bm_v4_Chr1_scaffold_001	10010831	10012030		Bm17070	-8.64297	1.4064	7.47309e-14	7.68133e-13	22549893	22550360	Bm_v4_ChrX_scaffold_001
Bm2455	-5.67796	0.254275	0.000812773	0.00935281	Bm_v4_Chr1_scaffold_001	6081504	6083604		Bm4071	-8.56853	1.34088	2.92815e-13	2.87737e-12	4431733	4436254	Bm_v4_Chr3_scaffold_001
Bm7956	-5.66742	6.25301	1.82157e-20	1.6465e-18	Bm_v4_ChrX_scaffold_001	20361656	20365088		Bm10214	-8.37853	4.1183	3.66618e-51	3.03575e-49	20960974	20962805	Bm_v4_ChrX_scaffold_001
Bm10621	-5.56157	0.181852	0.0015915	0.0167165	Bm_v4_Chr4_scaffold_001	4644493	4645753		Bm17749	-8.35039	4.60951	1.13919e-63	2.28629e-61	3886739	3888270	Bm_v4_Chr4_scaffold_001
Bm2821	-5.4739	5.09806	0.000679714	0.00801741	Bm_v4_Chr2_contig_001	13810538	13812589		Bm2202	-8.34908	3.32851	2.49454e-27	5.41979e-26	1013501	1018113	Bm_v4_Chr4_scaffold_001
Bm10717	-5.47299	3.90019	3.95598e-11	1.37369e-09	Bm_v4_Chr3_scaffold_001	2018504	2019847		Bm9980	-8.25461	1.03901	1.22692e-11	1.07535e-10	5966599	5968560	Bm_v4_Chr4_scaffold_001
Bm10025	-5.43437	0.105445	0.0030287	0.0291678	Bm_v4_Chr4_scaffold_001	4841462	4842108		Bm1896	-8.24804	5.50801	1.52167e-85	4.50454e-82	9671850	9680707	Bm_v4_Chr3_scaffold_001
Bm5274	-5.41656	3.99856	0.000846681	0.00966784	Bm_v4_Chr2_contig_001	3055228	3057668		Bm99	-8.13523	0.917688	4.79102e-11	4.01205e-10	10872070	10875153	Bm_v4_Chr3_scaffold_001
Bm1611	-5.38613	0.092068	0.00307908	0.0294978	Bm_v4_Chr3_scaffold_001	643507	645306		Bm8650	-8.09783	5.07907	4.13582e-74	2.57748e-71	4405581	4406978	Bm_v4_Chr2_contig_001
Bm2595	-5.32371	7.23624	1.54652e-27	2.40952e-25	Bm_v4_Chr3_scaffold_001	13538358	13548022		Bm17269	-8.09125	1.12779	0.000140343	0.000523238	2234	3543	Bm_191
Bm9002	-5.26044	0.0156187	0.00494529	0.0438302	Bm_v4_Chr2_contig_001	11346162	11347964		Bm10633	-8.00582	4.26924	1.07912e-55	1.16393e-53	12344851	12345404	Bm_v4_Chr1_scaffold_001
Bm1786	-5.19575	4.93689	5.18921e-52	4.09636e-49	Bm_v4_Chr1_scaffold_001	13546900	13563315		Bm17204	-7.99758	0.820378	4.23659e-10	3.27237e-09	15893	17517	Bm_067
Bm4899	-5.14632	5.16444	2.52939e-49	1.49752e-46	Bm_v4_ChrX_scaffold_001	23853764	23858531		Bm11089	-7.91291	4.17404	4.13669e-51	3.40156e-49	10765276	10766546	Bm_v4_Chr2_contig_001
Bm10449	-5.1445	3.72267	4.93544e-34	1.06255e-31	Bm_v4_Chr2_contig_001	6968975	6969151		Bm17335	-7.89024	0.695236	6.98716e-10	5.324e-09	2135238	2135729	Bm_v4_Chr1_scaffold_001
Bm3981	-5.02563	4.43473	3.44297e-47	1.63073e-44	Bm_v4_ChrX_scaffold_001	12100387	12105579		Bm17967	-7.84023	6.32157	1.18385e-57	1.49128e-55	10985063	10985750	Bm_v4_ChrX_scaffold_001
Bm8932	-4.96237	4.55353	6.0299e-18	4.30121e-16	Bm_v4_Chr4_scaffold_001	1140940	1143200		Bm14692	-7.75158	0.608114	8.57435e-09	5.81828e-08	312633	314305	Bm_v4_Chr4_scaffold_001
Bm17756	-4.95353	2.63519	3.03271e-19	2.49377e-17	Bm_v4_Chr4_scaffold_001	4995784	4998061		Bm7949	-7.70348	0.6654	1.60221e-06	8.25217e-06	14131032	14131907	Bm_v4_Chr1_scaffold_001
Bm10189	-4.91151	7.19348	2.47132e-29	4.12154e-27	Bm_v4_Chr3_scaffold_001	1212605	1214324		Bm13002	-7.62272	0.565008	6.81452e-07	3.69463e-06	12758080	12762011	Bm_v4_Chr1_scaffold_001
Bm7561	-4.90628	6.31589	1.56839e-35	3.64144e-33	Bm_v4_Chr1_scaffold_001	6872408	6874932		Bm8670	-7.58085	4.56899	1.19197e-59	1.7005e-57	757498	758957	Bm_v4_Chr3_scaffold_001
Bm6373	-4.88692	3.21362	5.69534e-22	6.24431e-20	Bm_v4_ChrX_scaffold_001	9589669	9591393		Bm9743	-7.53505	0.43921	1.72639e-07	1.01149e-06	5034873	5035858	Bm_v4_Chr2_contig_001
Bm3341	-4.88017	2.88653	5.75717e-16	3.2156e-14	Bm_v4_Chr2_contig_001	13862749	13864370		Bm9172	-7.53481	0.422773	8.95352e-08	5.41785e-07	9269274	9269991	Bm_v4_ChrX_scaffold_001
Bm3310	-4.80148	4.82051	2.1828e-38	5.87422e-36	Bm_v4_Chr4_scaffold_001	3732462	3741631		Bm5504	-7.48226	0.387853	1.90555e-07	1.10687e-06	891448	894782	Bm_v4_Chr4_scaffold_001
Bm11665	-4.71136	4.24427	5.88611e-34	1.2446e-31	Bm_v4_ChrX_scaffold_001	22820483	22832438		Bm17728	-7.45466	2.39246	7.57819e-21	1.18382e-19	2620038	2621996	Bm_v4_Chr4_scaffold_001
Bm5623	-4.70952	3.29459	1.02033e-22	1.13979e-20	Bm_v4_ChrX_scaffold_001	9084058	9085001		Bm721	-7.45277	0.34356	1.28753e-07	7.64015e-07	11828154	11830172	Bm_v4_Chr3_scaffold_001
Bm8439	-4.69961	6.00098	9.96221e-20	8.54801e-18	Bm_v4_Chr3_scaffold_001	10762783	10765707		Bm5008	-7.4012	2.40365	2.12968e-18	2.87215e-17	2158244	2162187	Bm_v4_Chr4_scaffold_001
Bm9508	-4.6807	4.54287	2.49997e-52	2.11444e-49	Bm_v4_ChrX_scaffold_001	16856139	16858537		Bm2387	-7.39969	2.39302	9.55632e-19	1.3173e-17	3597199	3598744	Bm_v4_ChrX_scaffold_001
Bm10928	-4.67459	4.69265	5.81914e-33	1.12958e-30	Bm_v4_ChrX_scaffold_001	3353361	3356784		Bm253	-7.37009	0.297645	6.09236e-07	3.32594e-06	11223996	11225900	Bm_v4_Chr2_contig_001
Bm6295	-4.66945	5.69148	3.08709e-48	1.52309e-45	Bm_v4_ChrX_scaffold_001	17700526	17710744		Bm13434	-7.36407	0.207524	2.29188e-07	1.31292e-06	6424898	6425946	Bm_v4_ChrX_scaffold_001
Bm10902	-4.65199	6.14007	4.52157e-50	2.81789e-47	Bm_v4_ChrX_scaffold_001	2804726	2808232		Bm6373	-7.3633	3.15681	1.12338e-28	2.6185e-27	9589669	9591393	Bm_v4_ChrX_scaffold_001
Bm6109	-4.62004	6.65966	3.54854e-41	1.20052e-38	Bm_v4_Chr4_scaffold_001	9849025	9886003		Bm16976	-7.301	0.199867	2.63437e-07	1.49825e-06	11904765	11904785	Bm_v4_Chr2_contig_001
Bm411	-4.61574	1.87258	9.27248e-11	3.09283e-09	Bm_v4_ChrX_scaffold_001	6199077	6199972		Bm5250	-7.29744	4.31716	1.25554e-49	9.4693e-48	11089315	11090668	Bm_v4_Chr1_scaffold_001
Bm4954	-4.61136	6.90786	1.35105e-23	1.61593e-21	Bm_v4_ChrX_scaffold_001	3114895	3119753		Bm10216	-7.27721	3.95336	3.47282e-43	1.84402e-41	20949784	20952117	Bm_v4_ChrX_scaffold_001
Bm5273	-4.59163	5.91825	0.0050047	0.0442942	Bm_v4_Chr2_contig_001	415951	418257		Bm10662	-7.27424	4.24412	7.91938e-52	6.6506e-50	4598770	4600097	Bm_v4_Chr1_scaffold_001
Bm1929	-4.5456	2.64244	9.71236e-18	6.88647e-16	Bm_v4_ChrX_scaffold_001	98772	101028		Bm11073	-7.23337	4.67577	4.50481e-60	6.50505e-58	10354410	10356448	Bm_v4_Chr2_contig_001
Bm10694	-4.51847	6.5643	1.53056e-42	5.49193e-40	Bm_v4_Chr1_scaffold_001	6985272	6991131		Bm1788	-7.20859	2.19748	1.81459e-16	2.22889e-15	21848575	21852090	Bm_v4_ChrX_scaffold_001
Bm5579	-4.50282	6.72142	9.50517e-39	2.67978e-36	Bm_v4_Chr2_contig_001	3125331	3135712		Bm422	-7.20511	0.0680726	7.25686e-07	3.92368e-06	7094174	7094478	Bm_v4_ChrX_scaffold_001
Bm10093	-4.48287	7.35089	1.05585e-23	1.2889e-21	Bm_v4_Chr2_contig_001	7884025	7885998		Bm2963	-7.10225	4.12902	2.44343e-44	1.37774e-42	1412546	1414570	Bm_v4_Chr4_scaffold_001
Bm8261	-4.42462	0.988509	1.10697e-05	0.000191632	Bm_007	806777	808802		Bm10779	-6.99438	3.30437	4.34023e-30	1.07068e-28	13263941	13265095	Bm_v4_Chr2_contig_001
Bm1896	-4.41941	5.65337	4.76627e-13	2.05227e-11	Bm_v4_Chr3_scaffold_001	9671850	9680707		Bm17416	-6.96937	-0.0354288	1.22445e-05	5.51703e-05	12754045	12757961	Bm_v4_Chr1_scaffold_001
Bm6097	-4.4155	4.94418	2.31973e-35	5.2823e-33	Bm_v4_Chr4_scaffold_001	7067519	7073125		Bm15587	-6.95366	-0.0886044	5.16108e-06	2.4782e-05	2148312	2148383	Bm_v4_ChrX_scaffold_001
Bm12264	-4.37853	5.99939	1.18245e-35	2.80028e-33	Bm_v4_Chr2_contig_001	2169747	2172075		Bm1900	-6.92406	-0.145273	5.21124e-06	2.50026e-05	12392141	12392949	Bm_v4_ChrX_scaffold_001
Bm5785	-4.36572	6.86464	7.46481e-11	2.52545e-09	Bm_v4_Chr2_contig_001	6966008	6968433		Bm9821	-6.88505	4.7335	3.87554e-60	5.80889e-58	9597244	9600432	Bm_v4_Chr2_contig_001
Bm4245	-4.33082	7.52318	1.26094e-12	5.187e-11	Bm_v4_ChrX_scaffold_001	360500	365808		Bm14560	-6.88057	-0.136473	9.3941e-06	4.31983e-05	15675886	15675967	Bm_v4_ChrX_scaffold_001
Bm2220	-4.29797	3.18881	4.33714e-14	2.04606e-12	Bm_v4_Chr2_contig_001	3677244	3681911		Bm7519	-6.84053	7.52167	1.28662e-37	5.11235e-36	1771980	1776858	Bm_v4_Chr3_scaffold_001
Bm18110	-4.26706	6.04838	6.23229e-43	2.38053e-40	Bm_v4_Chr1_scaffold_001	7253120	7256215		Bm8162	-6.80581	-0.156314	3.41206e-05	0.000142211	9022620	9023260	Bm_v4_Chr3_scaffold_001
Bm11695	-4.25457	2.66841	8.51506e-17	5.30668e-15	Bm_v4_Chr3_scaffold_001	1928986	1933284		Bm10410	-6.78745	6.6154	8.52721e-57	1.01991e-54	6171769	6174229	Bm_v4_Chr2_contig_001
Bm8892	-4.24775	7.10357	9.60385e-06	0.000168723	Bm_v4_Chr2_contig_001	12403409	12405780		Bm11049	-6.78466	4.23501	1.86523e-48	1.33856e-46	10728886	10732624	Bm_v4_Chr4_scaffold_001
Bm4143	-4.24329	6.2182	3.33801e-06	6.35456e-05	Bm_v4_ChrX_scaffold_001	24622907	24625407		Bm17646	-6.75819	-0.166177	9.12131e-05	0.000353884	8397155	8398785	Bm_v4_Chr3_scaffold_001
Bm1788	-4.23971	2.00907	7.7354e-12	2.95467e-10	Bm_v4_ChrX_scaffold_001	21848575	21852090		Bm8086	-6.74143	3.03606	8.96961e-21	1.39382e-19	1436391	1438213	Bm_v4_Chr1_scaffold_001
Bm5566	-4.21782	0.847043	3.41455e-05	0.00054053	Bm_v4_Chr2_contig_001	12400136	12403303		Bm3199	-6.72024	6.8352	1.81896e-42	9.28374e-41	1387829	1395294	Bm_v4_Chr4_scaffold_001
Bm4164	-4.17952	4.3259	1.20693e-42	4.46603e-40	Bm_v4_ChrX_scaffold_001	21427393	21428802		Bm17791	-6.70234	1.71574	8.12492e-14	8.32242e-13	9723863	9725506	Bm_v4_Chr4_scaffold_001
Bm6185	-4.17234	5.85635	2.1896e-11	7.83295e-10	Bm_v4_ChrX_scaffold_001	7046681	7049701		Bm18105	-6.67912	1.65908	3.43075e-14	3.6271e-13	16699530	16701511	Bm_v4_ChrX_scaffold_001
Bm5929	-4.14854	5.01734	1.20348e-33	2.50008e-31	Bm_v4_ChrX_scaffold_001	1499969	1505731		Bm1786	-6.67203	4.53248	4.2768e-51	3.49252e-49	13546900	13563315	Bm_v4_Chr1_scaffold_001
Bm2411	-4.13736	1.41732	2.23742e-06	4.36463e-05	Bm_v4_Chr4_scaffold_001	760481	763831		Bm16795	-6.66903	-0.277508	7.27659e-05	0.000287398	4314329	4314575	Bm_v4_Chr3_scaffold_001
Bm4858	-4.12327	4.55689	9.54461e-44	3.76726e-41	Bm_v4_ChrX_scaffold_001	4203280	4209254		Bm4185	-6.66119	4.4025	1.39826e-53	1.33522e-51	4328426	4335423	Bm_v4_Chr2_contig_001
Bm6325	-4.11208	4.54578	1.07915e-44	4.56363e-42	Bm_008	449492	452359		Bm17625	-6.65166	-0.369097	2.92544e-05	0.000123143	4709037	4712443	Bm_v4_Chr3_scaffold_001
Bm10335	-4.08382	5.09701	7.49e-35	1.64239e-32	Bm_v4_Chr2_contig_001	2164145	2167631		Bm17329	-6.61947	-0.32045	6.80289e-05	0.000269408	1664424	1665413	Bm_v4_Chr1_scaffold_001
Bm6821	-4.04184	4.0823	2.80721e-21	2.81697e-19	Bm_007	769185	789058		Bm3303	-6.57571	5.03587	5.01287e-70	1.69592e-67	18568305	18579402	Bm_v4_ChrX_scaffold_001
Bm8927	-4.02945	5.00486	1.93134e-37	4.97152e-35	Bm_v4_ChrX_scaffold_001	19710114	19711726		Bm10923	-6.55184	-0.40033	6.2981e-05	0.000250843	3249941	3251717	Bm_v4_ChrX_scaffold_001
Bm9009	-4.0162	3.82246	1.27236e-29	2.18349e-27	Bm_v4_Chr3_scaffold_001	3037181	3038134		Bm9841	-6.55113	5.17362	8.35511e-75	6.59552e-72	11111275	11117281	Bm_v4_Chr3_scaffold_001
Bm4185	-3.99982	5.81924	1.81565e-17	1.20782e-15	Bm_v4_Chr2_contig_001	4328426	4335423		Bm17391	-6.51434	-0.340669	0.000439625	0.00147928	8800437	8801113	Bm_v4_Chr1_scaffold_001
Bm4288	-3.99902	2.63197	1.402e-12	5.68531e-11	Bm_v4_ChrX_scaffold_001	21837178	21840555		Bm1316	-6.49433	-0.447708	9.28753e-05	0.000359744	6390078	6390311	Bm_v4_Chr1_scaffold_001
Bm10540	-3.99674	1.36142	2.26537e-07	5.07076e-06	Bm_v4_Chr4_scaffold_001	8229023	8230792		Bm231	-6.47023	3.11962	8.49419e-28	1.88351e-26	13711070	13712374	Bm_v4_Chr2_contig_001
Bm10296	-3.93333	4.04482	2.77036e-16	1.63203e-14	Bm_v4_ChrX_scaffold_001	19213551	19214863		Bm17524	-6.46862	-0.486286	8.6788e-05	0.000338268	8846850	8847326	Bm_v4_Chr2_contig_001
Bm6416	-3.89965	5.74281	6.6202e-06	0.000119007	Bm_v4_Chr1_scaffold_001	2907418	2909619		Bm9288	-6.46195	4.61459	1.03785e-52	9.03617e-51	2181403	2185107	Bm_v4_Chr1_scaffold_001
Bm7657	-3.88988	6.21118	9.31198e-21	9.03797e-19	Bm_v4_Chr2_contig_001	6832424	6834635		Bm10021	-6.43998	3.50391	5.59881e-29	1.32857e-27	4965380	4966265	Bm_v4_Chr4_scaffold_001
Bm6599	-3.83448	0.583102	0.00050129	0.00613834	Bm_v4_Chr3_scaffold_001	4957703	4963376		Bm6416	-6.435	1.40758	8.69871e-13	8.27321e-12	2907418	2909619	Bm_v4_Chr1_scaffold_001
Bm6440	-3.83161	1.22619	3.58223e-06	6.78674e-05	Bm_v4_Chr4_scaffold_001	7613201	7613828		Bm17857	-6.39606	-0.507265	0.000169394	0.000622722	13386750	13390336	Bm_v4_Chr4_scaffold_001
Bm9555	-3.82571	2.06506	1.70595e-08	4.42986e-07	Bm_v4_ChrX_scaffold_001	17909487	17910923		Bm1738	-6.35105	4.05541	1.22897e-37	4.89976e-36	11180107	11188203	Bm_v4_Chr1_scaffold_001
Bm5164	-3.79967	0.574431	0.000558763	0.00675824	Bm_v4_ChrX_scaffold_001	22800040	22801936		Bm6149	-6.33614	1.32683	2.41146e-12	2.22557e-11	12826151	12829223	Bm_v4_Chr1_scaffold_001
Bm10347	-3.79954	0.574479	0.000559707	0.00676275	Bm_v4_Chr2_contig_001	2400362	2401138		Bm250	-6.33359	-0.558273	0.00022969	0.000821928	12275290	12276947	Bm_v4_Chr1_scaffold_001
Bm6974	-3.71453	4.48098	7.09573e-19	5.45588e-17	Bm_v4_Chr3_scaffold_001	13918079	13920550		Bm13238	-6.29247	-0.528047	0.000863498	0.0027215	12407708	12408856	Bm_v4_Chr1_scaffold_001
Bm6977	-3.68995	3.3413	9.58893e-05	0.00139316	Bm_v4_Chr3_scaffold_001	11979736	11989745		Bm17282	-6.2889	3.69096	4.63657e-34	1.51244e-32	8264	9827	Bm_209
Bm17739	-3.62042	3.25603	6.36877e-22	6.79393e-20	Bm_v4_Chr4_scaffold_001	3397013	3397703		Bm8636	-6.27454	5.87061	1.93611e-76	2.08414e-73	7425458	7432021	Bm_v4_Chr4_scaffold_001
Bm6037	-3.6117	5.41178	1.34708e-37	3.5446e-35	Bm_v4_ChrX_scaffold_001	8760269	8765689		Bm9777	-6.26724	-0.611262	0.000320273	0.00110952	12941121	12942528	Bm_v4_ChrX_scaffold_001
Bm4592	-3.55044	3.96497	2.05503e-30	3.63188e-28	Bm_v4_ChrX_scaffold_001	18304789	18305587		Bm7408	-6.24865	6.22132	6.11082e-42	3.05309e-40	11606536	11608781	Bm_v4_ChrX_scaffold_001
Bm5784	-3.52258	3.72647	6.75328e-23	7.73334e-21	Bm_v4_Chr2_contig_001	6963573	6964703		Bm10395	-6.24437	4.35804	1.47885e-48	1.0743e-46	5739227	5740903	Bm_v4_Chr2_contig_001
Bm9025	-3.4742	4.68314	2.27665e-24	2.99531e-22	Bm_v4_Chr3_scaffold_001	2895184	2896809		Bm5637	-6.23277	-0.655695	0.000294225	0.00103044	3399470	3401349	Bm_v4_Chr1_scaffold_001
Bm6183	-3.4624	5.75317	3.03281e-16	1.7778e-14	Bm_v4_ChrX_scaffold_001	7037489	7040953		Bm17429	-6.23277	-0.655695	0.000293886	0.00102956	13399986	13401359	Bm_v4_Chr1_scaffold_001
Bm18039	-3.41728	3.28955	3.69621e-19	2.99773e-17	Bm_v4_ChrX_scaffold_001	18979426	18981349		Bm17644	-6.23276	-0.655695	0.000293402	0.00102847
Bm4715	-3.40682	6.44419	4.67411e-10	1.41913e-08	Bm_v4_Chr1_scaffold_001	2820820	2830909		Bm2017	-6.23148	3.17349	5.9229e-28	1.32577e-26	7369178	7370291	Bm_v4_ChrX_scaffold_001
Bm10681	-3.40009	2.94721	2.0771e-17	1.35633e-15	Bm_v4_Chr1_scaffold_001	7380889	7383403		Bm10308	-6.22397	-0.621826	0.000419973	0.00142042	19500022	19500449	Bm_v4_ChrX_scaffold_001
Bm3735	-3.39862	3.30852	1.21432e-11	4.53589e-10	Bm_v4_ChrX_scaffold_001	8815383	8821497		Bm6185	-6.20752	3.16452	7.19585e-27	1.52973e-25	7046681	7049701	Bm_v4_ChrX_scaffold_001
Bm3149	-3.38964	1.9062	2.05273e-08	5.284e-07	Bm_v4_Chr4_scaffold_001	9823620	9826861		Bm10365	-6.20594	3.20849	3.81903e-25	7.47456e-24	3074078	3077067	Bm_v4_Chr2_contig_001
Bm7953	-3.37051	0.315929	0.00551199	0.0481678	Bm_v4_ChrX_scaffold_001	1789485	1792939		Bm18054	-6.203	2.53709	1.16312e-19	1.69196e-18	20957575	20958499	Bm_v4_ChrX_scaffold_001
Bm13065	-3.33266	3.88719	4.66423e-19	3.68822e-17	Bm_v4_Chr1_scaffold_001	4191642	4194243		Bm18089	-6.19567	-0.666389	0.000490737	0.00163501	24492802	24493622	Bm_v4_ChrX_scaffold_001
Bm2770	-3.31711	7.20265	1.5382e-11	5.60427e-10	Bm_v4_ChrX_scaffold_001	4218766	4222687		Bm4904	-6.17313	3.13066	1.25061e-26	2.62562e-25	24270017	24273367	Bm_v4_ChrX_scaffold_001
Bm6846	-3.30251	5.82928	4.6223e-07	9.95139e-06	Bm_v4_Chr1_scaffold_001	10183916	10190147		Bm12977	-6.16745	-0.632338	0.000984788	0.00304959	4765668	4767188	Bm_v4_Chr3_scaffold_001
Bm8054	-3.27645	1.82734	3.07594e-08	7.73076e-07	Bm_v4_Chr4_scaffold_001	898585	904648		Bm17781	-6.13274	1.18146	3.9721e-10	3.08013e-09	9367306	9371527	Bm_v4_Chr4_scaffold_001
Bm4307	-3.26577	4.99053	1.36294e-33	2.78252e-31	Bm_v4_Chr4_scaffold_001	5862282	5871524		Bm17730	-6.12604	2.02378	4.85166e-14	5.07048e-13	2635870	2637432	Bm_v4_Chr4_scaffold_001
Bm7658	-3.25326	3.14471	3.79654e-17	2.4432e-15	Bm_v4_Chr2_contig_001	6836315	6838913		Bm13018	-6.12042	1.92203	7.90148e-16	9.3096e-15	9964092	9971991	Bm_v4_Chr4_scaffold_001
Bm10055	-3.22953	6.54831	8.23603e-16	4.47352e-14	Bm_v4_Chr2_contig_001	8949028	8949753		Bm12035	-6.07784	-0.772926	0.000774815	0.00245901	406741	407073	Bm_v4_Chr2_contig_001
Bm8789	-3.19315	2.47752	7.96472e-05	0.00117594	Bm_v4_ChrX_scaffold_001	13221068	13221857		Bm8611	-6.07767	-0.734543	0.000892238	0.00279867	20645363	20647629	Bm_v4_ChrX_scaffold_001
Bm5763	-3.18336	1.18342	2.50188e-05	0.000406933	Bm_v4_Chr2_contig_001	2773764	2777858		Bm8833	-6.07765	-0.734543	0.000893181	0.00280015
Bm9504	-3.1741	5.88147	0.000683036	0.0080476	Bm_v4_ChrX_scaffold_001	16746000	16747131		Bm17330	-6.07758	-0.734543	0.000895531	0.00280677	1698060	1699768	Bm_v4_Chr1_scaffold_001
Bm5693	-3.1682	3.51816	1.15279e-13	5.20999e-12	Bm_v4_Chr3_scaffold_001	11809177	11810453		Bm10296	-6.06616	2.34973	3.89347e-19	5.46888e-18	19213551	19214863	Bm_v4_ChrX_scaffold_001
Bm6131	-3.16626	8.39316	7.3702e-13	3.13923e-11	Bm_v4_ChrX_scaffold_001	10718981	10749911		Bm17727	-6.06172	4.37461	1.08924e-40	5.01854e-39	2607307	2609224	Bm_v4_Chr4_scaffold_001
Bm3447	-3.16544	8.67004	3.77413e-08	9.38856e-07	Bm_v4_Chr1_scaffold_001	8554970	8580542		Bm4620	-6.05942	2.45095	1.65424e-17	2.13842e-16	9297885	9304260	Bm_v4_Chr4_scaffold_001
Bm10373	-3.15956	2.61996	8.88381e-13	3.73025e-11	Bm_v4_Chr2_contig_001	3201527	3206624		Bm3384	-6.03784	5.173	4.46624e-72	1.973e-69	726528	749187	Bm_v4_ChrX_scaffold_001
Bm6187	-3.15911	7.993	4.44496e-12	1.73134e-10	Bm_v4_ChrX_scaffold_001	7032737	7036150		Bm2078	-6.01903	1.79668	2.61699e-15	2.98533e-14	5295361	5300597	Bm_v4_ChrX_scaffold_001
Bm11073	-3.13411	2.30235	2.09918e-10	6.69983e-09	Bm_v4_Chr2_contig_001	10354410	10356448		Bm11611	-6.00161	2.95814	2.54386e-25	5.0371e-24	1571914	1577515	Bm_v4_Chr4_scaffold_001
Bm1901	-3.1292	3.13751	4.65066e-15	2.37364e-13	Bm_v4_Chr1_scaffold_001	7589440	7590877		Bm4821	-5.98312	3.76152	9.89505e-35	3.32862e-33	12385968	12394848	Bm_v4_Chr1_scaffold_001
Bm6968	-3.12717	3.21806	3.94738e-18	2.86754e-16	Bm_v4_ChrX_scaffold_001	4566032	4567939		Bm2162	-5.95551	4.78656	7.91281e-63	1.53599e-60	7205589	7211294	Bm_v4_ChrX_scaffold_001
Bm2466	-3.11372	4.62267	1.03121e-17	7.26817e-16	Bm_v4_ChrX_scaffold_001	10808415	10816010		Bm14727	-5.95494	4.30222	4.49786e-44	2.50043e-42	4720486	4723075	Bm_v4_Chr3_scaffold_001
Bm27	-3.10962	5.7395	0.000625751	0.00747312	Bm_029	14080	14381		Bm18505	-5.95182	-0.84646	0.00123902	0.00374074	7694	8281	Bm_142
Bm9911	-3.1051	4.3653	8.62004e-29	1.37932e-26	Bm_v4_ChrX_scaffold_001	18981451	18983932		Bm9883	-5.9473	-0.75581	0.00326332	0.00891168	6156834	6158427	Bm_v4_Chr1_scaffold_001
Bm6561	-3.10279	1.04565	0.00108472	0.0121057	Bm_v4_ChrX_scaffold_001	2708132	2709758		Bm8049	-5.93756	4.13266	4.81658e-33	1.44754e-31	10175891	10178144	Bm_v4_ChrX_scaffold_001
Bm3199	-3.09518	2.56376	2.43016e-12	9.65622e-11	Bm_v4_Chr4_scaffold_001	1387829	1395294		Bm18037	-5.90945	-0.857332	0.00135433	0.00405683	18686147	18687223	Bm_v4_ChrX_scaffold_001
Bm4248	-3.09319	6.82469	6.79199e-10	2.02579e-08	Bm_v4_Chr1_scaffold_001	6868539	6871459		Bm17263	-5.86798	-0.815987	0.0044368	0.0116643
Bm5238	-3.06319	6.31005	1.95523e-17	1.28622e-15	Bm_v4_Chr2_contig_001	4777645	4791733		Bm17958	-5.84583	2.98696	3.50951e-19	4.94715e-18	10139347	10140979	Bm_v4_ChrX_scaffold_001
Bm9814	-3.0595	3.47766	5.42699e-16	3.04555e-14	Bm_v4_Chr2_contig_001	9847711	9848813		Bm130	-5.83198	2.15896	4.22397e-15	4.74535e-14	24042638	24045935	Bm_v4_ChrX_scaffold_001
Bm9940	-3.04951	7.28009	4.84276e-13	2.07765e-11	Bm_v4_Chr4_scaffold_001	7003029	7008326		Bm11080	-5.7969	2.84748	2.14449e-21	3.46425e-20	10620770	10621396	Bm_v4_Chr2_contig_001
Bm3770	-3.02954	5.39588	2.72254e-19	2.25437e-17	Bm_v4_ChrX_scaffold_001	5402668	5406826		Bm9073	-5.77048	5.05968	2.59676e-69	8.09165e-67	11338577	11342928	Bm_v4_Chr4_scaffold_001
Bm1913	-3.02742	3.36684	2.68582e-18	1.97533e-16	Bm_v4_Chr1_scaffold_001	11159528	11163481		Bm13180	-5.75882	-0.981087	0.00208502	0.00596347	3601236	3601418	Bm_v4_ChrX_scaffold_001
Bm6608	-3.02049	2.04666	4.96447e-09	1.35403e-07	Bm_v4_Chr1_scaffold_001	4127770	4130746		Bm14452	-5.75882	-0.981087	0.00208487	0.00596347	9677461	9677667	Bm_v4_ChrX_scaffold_001
Bm12731	-3.01956	2.47136	9.64721e-09	2.57281e-07	Bm_v4_Chr4_scaffold_001	1238158	1245220		Bm3369	-5.75554	5.80487	1.09303e-76	1.29425e-73	7476917	7504337	Bm_v4_ChrX_scaffold_001
Bm7332	-3.01738	1.62036	1.34449e-06	2.69832e-05	Bm_v4_Chr2_contig_001	5095934	5098824		Bm3336	-5.75078	7.68322	3.36411e-45	1.95267e-43	23929356	23938587	Bm_v4_ChrX_scaffold_001
Bm3187	-3.01718	5.25773	1.00075e-25	1.44511e-23	Bm_v4_ChrX_scaffold_001	10464275	10474607		Bm10016	-5.74349	5.23922	7.07693e-74	4.1899e-71	5044622	5048455	Bm_v4_Chr4_scaffold_001
Bm1836	-3.01585	5.46526	5.51729e-11	1.88272e-09	Bm_v4_Chr3_scaffold_001	13207490	13210611		Bm9689	-5.74323	-0.82661	0.0155929	0.0351888	11916035	11916485	Bm_v4_Chr2_contig_001
Bm2714	-3.01378	2.76691	3.50116e-09	9.77765e-08	Bm_007	601861	607217		Bm5975	-5.74129	4.78214	3.55973e-57	4.3907e-55	5849272	5859308	Bm_v4_Chr1_scaffold_001
Bm3317	-3.01086	0.675427	0.00304781	0.0292693	Bm_v4_Chr1_scaffold_001	11169227	11174572		Bm5683	-5.72927	3.42603	1.44603e-27	3.17083e-26	9127928	9135169	Bm_v4_Chr2_contig_001
Bm2245	-3.00565	2.25821	6.793e-06	0.000121504	Bm_v4_Chr2_contig_001	2992789	3002850		Bm9831	-5.72195	0.778727	7.40958e-10	5.63499e-09	9461864	9463632	Bm_v4_Chr2_contig_001
Bm4202	-2.99634	3.2678	2.43718e-06	4.72319e-05	Bm_v4_ChrX_scaffold_001	3204309	3205761		Bm2241	-5.71945	3.82688	9.74699e-36	3.47633e-34	20569199	20574858	Bm_v4_ChrX_scaffold_001
Bm7799	-2.9899	4.6785	4.27568e-11	1.47604e-09	Bm_029	27816	28606		Bm10025	-5.71861	0.767118	5.2858e-10	4.05896e-09	4841462	4842108	Bm_v4_Chr4_scaffold_001
Bm1551	-2.98861	2.19288	5.23347e-09	1.41483e-07	Bm_v4_Chr1_scaffold_001	4187461	4187863		Bm17834	-5.71148	0.743281	5.11541e-10	3.93322e-09	12524397	12527361	Bm_v4_Chr4_scaffold_001
Bm12188	-2.98396	7.02894	6.02509e-15	3.03587e-13	Bm_v4_ChrX_scaffold_001	667018	679928		Bm9358	-5.70367	5.11146	1.82817e-60	2.88632e-58	4200737	4201470	Bm_v4_Chr2_contig_001
Bm11076	-2.98297	4.22287	1.14174e-22	1.26349e-20	Bm_v4_Chr2_contig_001	10542869	10546218		Bm17931	-5.69282	-0.944808	0.00578056	0.0147389	5872500	5873078	Bm_v4_ChrX_scaffold_001
Bm3012	-2.97899	7.44795	5.02145e-12	1.93677e-10	Bm_v4_Chr1_scaffold_001	12729446	12741954		Bm17826	-5.6645	-1.00309	0.00388126	0.0103579	11334143	11334419	Bm_v4_Chr4_scaffold_001
Bm2260	-2.93796	5.00377	1.67492e-23	1.98327e-21	Bm_v4_ChrX_scaffold_001	18794438	18797294		Bm17762	-5.66448	-1.00309	0.00388264	0.0103592	5860129	5860600	Bm_v4_Chr4_scaffold_001
Bm12084	-2.93687	3.80875	4.82354e-16	2.7328e-14	Bm_v4_Chr3_scaffold_001	10073433	10081734		Bm14312	-5.65636	-0.889598	0.0200261	0.0438315	2316572	2317893	Bm_v4_Chr3_scaffold_001
Bm6014	-2.9115	4.83571	2.05317e-27	3.15735e-25	Bm_v4_ChrX_scaffold_001	18797964	18800942		Bm16583	-5.65609	-0.889598	0.0200915	0.0439463	24028946	24029125	Bm_v4_ChrX_scaffold_001
Bm9842	-2.88754	2.67484	3.34346e-07	7.30442e-06	Bm_v4_Chr3_scaffold_001	11103926	11104659		Bm3012	-5.62819	6.48218	2.69317e-44	1.50424e-42	12729446	12741954	Bm_v4_Chr1_scaffold_001
Bm9637	-2.87696	5.98022	1.06928e-17	7.49189e-16	Bm_v4_ChrX_scaffold_001	6834211	6836840		Bm5603	-5.62395	3.84931	1.14471e-35	4.07041e-34	6809502	6811092	Bm_v4_Chr2_contig_001
Bm5573	-2.85307	4.6546	1.45486e-29	2.461e-27	Bm_v4_Chr2_contig_001	7619456	7621267		Bm10938	-5.61981	0.688099	1.83318e-09	1.33909e-08	3560169	3561186	Bm_v4_ChrX_scaffold_001
Bm6184	-2.8414	7.88274	4.11765e-25	5.73612e-23	Bm_v4_ChrX_scaffold_001	7041819	7044878		Bm9380	-5.60437	0.635377	2.52651e-09	1.82306e-08	5357773	5360358	Bm_v4_Chr2_contig_001
Bm18064	-2.82614	4.12531	4.88175e-12	1.89524e-10	Bm_v4_ChrX_scaffold_001	22389299	22392742		Bm2445	-5.59691	4.14793	5.37205e-37	2.04535e-35	4933348	4942338	Bm_v4_Chr1_scaffold_001
Bm9702	-2.82254	2.57927	8.80084e-11	2.94381e-09	Bm_v4_Chr1_scaffold_001	2535932	2536641		Bm17485	-5.59354	-1.014	0.00838223	0.0203849	3404692	3405416	Bm_v4_Chr2_contig_001
Bm7583	-2.82052	6.75216	3.5437e-11	1.24145e-09	Bm_v4_Chr1_scaffold_001	3573776	3579294		Bm17178	-5.59352	-1.014	0.00838434	0.0203858	33109	34317	Bm_039
Bm18090	-2.81786	2.57956	2.32322e-10	7.27759e-09	Bm_v4_ChrX_scaffold_001	24520972	24522676		Bm13133	-5.59348	-1.014	0.00838921	0.0203906	4549901	4550104	Bm_v4_Chr3_scaffold_001
Bm7969	-2.8161	6.68334	1.77389e-26	2.65881e-24	Bm_v4_Chr2_contig_001	11850200	11873628		Bm7675	-5.59337	0.653563	1.80126e-09	1.31659e-08	1457391	1460410	Bm_v4_Chr4_scaffold_001
Bm6379	-2.79745	4.44186	2.80198e-21	2.81697e-19	Bm_v4_Chr1_scaffold_001	9171306	9173893		Bm9895	-5.55407	-1.07583	0.00611013	0.0154693
Bm13532	-2.78835	3.64991	4.99258e-20	4.34685e-18	Bm_v4_Chr2_contig_001	11398980	11402526		Bm9700	-5.54289	3.0389	2.4332e-23	4.35219e-22	837025	840416	Bm_v4_Chr2_contig_001
Bm3009	-2.78723	4.57464	7.13963e-23	8.05147e-21	Bm_v4_Chr3_scaffold_001	4235571	4257358		Bm17725	-5.53456	-1.13025	0.00607613	0.0153898	2544065	2544558	Bm_v4_Chr4_scaffold_001
Bm9996	-2.73912	7.25068	1.23862e-12	5.12816e-11	Bm_v4_Chr4_scaffold_001	5501353	5502645		Bm17655	-5.50148	0.46916	1.07548e-06	5.66494e-06	10092905	10094432	Bm_v4_Chr3_scaffold_001
Bm9073	-2.71574	3.24712	1.07541e-13	4.87889e-12	Bm_v4_Chr4_scaffold_001	11338577	11342928		Bm14745	-5.48712	0.602192	3.59043e-07	2.0149e-06	22551130	22551654	Bm_v4_ChrX_scaffold_001
Bm3166	-2.71266	1.15198	0.000357106	0.00452729	Bm_v4_ChrX_scaffold_001	22011018	22017592		Bm7454	-5.4863	-1.19995	0.00834167	0.0202946	14200578	14201421	Bm_v4_Chr1_scaffold_001
Bm2270	-2.70417	3.81527	1.73436e-20	1.59198e-18	Bm_v4_ChrX_scaffold_001	23632220	23642570		Bm17169	-5.48536	-1.08681	0.0124921	0.0290037	18461	19586	Bm_036
Bm9525	-2.69202	3.62417	3.89625e-16	2.25051e-14	Bm_v4_ChrX_scaffold_001	17208262	17210085		Bm17151	-5.4853	-1.08681	0.0125014	0.0290192	30272	32489	Bm_026
Bm17988	-2.67041	2.09245	8.68026e-08	2.08467e-06	Bm_v4_ChrX_scaffold_001	13422276	13430812		Bm8479	-5.48522	-1.08681	0.0125132	0.029031	24172584	24172718	Bm_v4_ChrX_scaffold_001
Bm4646	-2.66417	2.22302	4.018e-08	9.9326e-07	Bm_v4_Chr1_scaffold_001	11938520	11942996		Bm4784	-5.45493	4.24456	2.5364e-44	1.42339e-42	2384503	2404846	Bm_v4_Chr3_scaffold_001
Bm5656	-2.65396	1.13133	0.000749587	0.00873608	Bm_v4_Chr4_scaffold_001	1959546	1962027		Bm11695	-5.43626	1.31005	3.13834e-10	2.45612e-09	1928986	1933284	Bm_v4_Chr3_scaffold_001
Bm3989	-2.65261	3.83547	1.3321e-12	5.45791e-11	Bm_v4_ChrX_scaffold_001	21109054	21116483		Bm17530	-5.43279	-1.15258	0.0098111	0.0234173	9904284	9904573	Bm_v4_Chr2_contig_001
Bm2084	-2.64296	6.23772	2.45059e-16	1.45816e-14	Bm_v4_Chr2_contig_001	6804342	6805711		Bm14610	-5.43275	-1.15258	0.00982039	0.023426	19282374	19282446	Bm_v4_ChrX_scaffold_001
Bm3215	-2.63676	5.54317	2.16077e-18	1.60916e-16	Bm_v4_ChrX_scaffold_001	8028720	8036617		Bm10362	-5.43273	-1.15258	0.00982419	0.023426	2988708	2990996	Bm_v4_Chr2_contig_001
Bm3563	-2.63115	2.40348	1.60198e-07	3.69048e-06	Bm_v4_Chr4_scaffold_001	2643881	2646233		Bm4875	-5.43273	-1.15258	0.00982463	0.023426	10319212	10319750	Bm_v4_Chr3_scaffold_001
Bm1589	-2.62435	3.87442	6.92853e-19	5.39742e-17	Bm_v4_Chr1_scaffold_001	13022483	13030374		Bm9317	-5.4077	3.37484	2.33305e-26	4.86368e-25	1635248	1645443	Bm_v4_Chr4_scaffold_001
Bm9104	-2.62229	4.87383	1.58735e-24	2.11189e-22	Bm_v4_Chr1_scaffold_001	5299971	5304293		Bm18000	-5.39174	1.66727	1.9566e-12	1.81142e-11	14152987	14153965	Bm_v4_ChrX_scaffold_001
Bm17380	-2.61725	1.76512	1.67251e-05	0.000279721	Bm_v4_Chr1_scaffold_001	6418669	6419249		Bm4313	-5.37472	3.71866	3.11606e-31	8.23601e-30	9027514	9030094	Bm_v4_Chr2_contig_001
Bm4278	-2.61581	2.51922	2.82272e-09	7.99612e-08	Bm_v4_Chr1_scaffold_001	12279205	12283588		Bm17551	-5.36835	1.44	5.87546e-08	3.62729e-07	11936718	11937502	Bm_v4_Chr2_contig_001
Bm17726	-2.61544	2.5154	4.06284e-09	1.11879e-07	Bm_v4_Chr4_scaffold_001	2577109	2577606		Bm17124	-5.36616	-1.16364	0.0192386	0.0423428	34315	35839	Bm_013
Bm8490	-2.6064	4.0464	1.47001e-20	1.38044e-18	Bm_v4_ChrX_scaffold_001	10245736	10247771		Bm7678	-5.36182	3.79498	1.86256e-33	5.7886e-32	1930014	1931730	Bm_v4_Chr4_scaffold_001
Bm2146	-2.59417	4.31033	7.96072e-17	5.01398e-15	Bm_v4_Chr3_scaffold_001	8838228	8842913		Bm18029	-5.36084	2.113	8.71161e-15	9.56017e-14	17161331	17163485	Bm_v4_ChrX_scaffold_001
Bm9965	-2.59306	4.96136	1.77579e-06	3.52213e-05	Bm_v4_Chr4_scaffold_001	6336842	6338296		Bm8727	-5.34251	6.75994	6.13827e-37	2.32215e-35	2339778	2340471	Bm_v4_Chr1_scaffold_001
Bm10355	-2.58375	1.54314	0.00477077	0.0425381	Bm_v4_Chr2_contig_001	2827042	2829193		Bm8024	-5.32624	5.71152	4.67202e-72	1.97576e-69	3904758	3906078	Bm_v4_Chr3_scaffold_001
Bm12805	-2.57814	2.58831	4.48445e-10	1.36857e-08	Bm_v4_Chr3_scaffold_001	5960846	5962821		Bm9154	-5.31052	2.98464	3.07163e-22	5.15173e-21	7270210	7271262	Bm_v4_Chr2_contig_001
Bm1201	-2.56601	1.51874	9.91411e-06	0.000173658	Bm_v4_Chr3_scaffold_001	12770252	12772263		Bm8605	-5.30405	3.95518	2.34815e-30	5.87832e-29	20202791	20205380	Bm_v4_ChrX_scaffold_001
Bm9995	-2.55741	4.10485	1.46552e-08	3.83921e-07	Bm_v4_Chr4_scaffold_001	5508491	5510273		Bm17780	-5.29801	-1.2338	0.0162127	0.0363864	9363968	9365031	Bm_v4_Chr4_scaffold_001
Bm10980	-2.54318	4.12631	2.34617e-19	1.95641e-17	Bm_v4_ChrX_scaffold_001	4555697	4563723		Bm10756	-5.29799	-1.2338	0.0162232	0.0363987	558928	559546	Bm_008
Bm8405	-2.53844	2.44657	6.04516e-08	1.47589e-06	Bm_v4_Chr3_scaffold_001	10941132	10951356		Bm5208	-5.29799	-1.2338	0.0162243	0.0363987	7106459	7110002	Bm_v4_Chr2_contig_001
Bm11500	-2.5383	8.8864	1.48058e-20	1.38044e-18	Bm_v4_Chr1_scaffold_001	12948782	12998382		Bm7913	-5.28661	1.1864	1.2526e-09	9.32829e-09	14837103	14838150	Bm_v4_ChrX_scaffold_001
Bm10330	-2.53642	0.745058	0.00352763	0.0331777	Bm_v4_Chr2_contig_001	1198999	1207318		Bm3981	-5.28345	2.87485	2.91677e-18	3.92026e-17	12100387	12105579	Bm_v4_ChrX_scaffold_001
Bm8363	-2.49922	0.732294	0.00473877	0.0423166	Bm_v4_Chr2_contig_001	362643	363454		Bm3755	-5.27489	1.63497	7.44409e-12	6.63746e-11	4725764	4728220	Bm_v4_Chr3_scaffold_001
Bm6441	-2.49587	3.60147	6.00826e-15	3.03587e-13	Bm_v4_Chr2_contig_001	6578750	6582883		Bm5701	-5.27331	5.55974	5.50193e-36	1.9923e-34	3619368	3623585	Bm_v4_ChrX_scaffold_001
Bm4075	-2.49341	5.44465	7.85106e-13	3.30834e-11	Bm_v4_Chr4_scaffold_001	6287420	6293500		Bm17886	-5.2705	-1.29737	0.0186021	0.0410717	1248593	1249236	Bm_v4_ChrX_scaffold_001
Bm7369	-2.48981	3.68205	1.35017e-17	9.18813e-16	Bm_v4_Chr3_scaffold_001	8493017	8494614		Bm17856	-5.25546	0.490164	0.000107304	0.000410927	13317681	13321645	Bm_v4_Chr4_scaffold_001
Bm6973	-2.48294	4.60569	4.18828e-20	3.701e-18	Bm_v4_Chr3_scaffold_001	3041784	3043586		Bm6155	-5.24971	4.00702	3.79149e-31	9.97668e-30	12422907	12425889	Bm_v4_Chr4_scaffold_001
Bm17755	-2.47537	2.59933	2.43503e-09	6.93105e-08	Bm_v4_Chr4_scaffold_001	4992688	4994369		Bm17180	-5.24782	0.678714	0.000297054	0.00103881
Bm10901	-2.46996	2.38582	3.98669e-07	8.63005e-06	Bm_v4_ChrX_scaffold_001	2715835	2718119		Bm6037	-5.24048	3.68083	2.13404e-31	5.743e-30	8760269	8765689	Bm_v4_ChrX_scaffold_001
Bm7783	-2.46442	3.09113	3.86887e-10	1.18682e-08	Bm_v4_Chr1_scaffold_001	7879448	7880083		Bm7948	-5.23392	-1.24494	0.0185974	0.0410717	4223363	4227465	Bm_v4_Chr3_scaffold_001
Bm4293	-2.46242	6.86204	5.54983e-20	4.79675e-18	Bm_v4_Chr2_contig_001	11228933	11259483		Bm14585	-5.23382	-1.24494	0.0186175	0.0410974	34028	34100	Bm_008
Bm11351	-2.44922	1.1659	0.00321626	0.0306139	Bm_v4_Chr1_scaffold_001	4197724	4198613		Bm10910	-5.23381	-1.24494	0.0186215	0.0410974	2979601	2981659	Bm_v4_ChrX_scaffold_001
Bm3289	-2.44563	6.2015	4.70797e-17	2.99716e-15	Bm_v4_Chr3_scaffold_001	3230923	3244678		Bm17624	-5.23379	-1.24494	0.0186242	0.0410974	4550672	4551804	Bm_v4_Chr3_scaffold_001
Bm1905	-2.43414	4.21864	2.50635e-18	1.85485e-16	Bm_v4_Chr1_scaffold_001	12064824	12070475		Bm17273	-5.20267	2.33349	1.30692e-08	8.70372e-08	672	2513	Bm_193
Bm9924	-2.41739	3.54676	1.0268e-09	3.02447e-08	Bm_v4_ChrX_scaffold_001	18585745	18589266		Bm17444	-5.20213	-1.30874	0.0165296	0.0370273	93435	104627	Bm_v4_Chr2_contig_001
Bm7951	-2.41103	1.89258	3.27366e-06	6.24209e-05	Bm_v4_Chr1_scaffold_001	14133014	14138384		Bm817	-5.19978	4.37337	5.45464e-39	2.315e-37	733048	745925	Bm_v4_Chr2_contig_001
Bm5809	-2.40394	3.37485	3.84124e-11	1.33777e-09	Bm_v4_Chr4_scaffold_001	6810147	6812243		Bm7603	-5.18887	1.88784	7.82429e-15	8.61035e-14	4182414	4186649	Bm_v4_Chr3_scaffold_001
Bm10821	-2.36728	3.70322	6.56466e-16	3.61545e-14	Bm_v4_Chr1_scaffold_001	8720265	8723152		Bm625	-5.14924	0.284854	1.9245e-07	1.11651e-06	4861269	4862563	Bm_v4_Chr1_scaffold_001
Bm10259	-2.36383	3.13252	1.17861e-09	3.45445e-08	Bm_v4_Chr2_contig_001	316247	323216		Bm6520	-5.13398	2.11863	1.09544e-15	1.27668e-14	862053	865362	Bm_v4_ChrX_scaffold_001
Bm10420	-2.35587	3.48579	1.74629e-14	8.47451e-13	Bm_v4_Chr2_contig_001	6287899	6297752		Bm8742	-5.11376	1.12055	3.85713e-08	2.43715e-07	16107673	16108115	Bm_v4_ChrX_scaffold_001
Bm10919	-2.35477	6.15254	1.71863e-17	1.14973e-15	Bm_v4_ChrX_scaffold_001	3187926	3193970		Bm10443	-5.11278	7.88548	1.32823e-35	4.69479e-34	6725489	6726886	Bm_v4_Chr2_contig_001
Bm12326	-2.34101	4.21929	7.02605e-14	3.24982e-12	Bm_v4_Chr4_scaffold_001	3478448	3495342		Bm4464	-5.09663	3.54614	7.74655e-25	1.48425e-23	8329180	8331311	Bm_v4_ChrX_scaffold_001
Bm3574	-2.3295	5.93291	2.16303e-14	1.03694e-12	Bm_v4_Chr3_scaffold_001	6421462	6428481		Bm11809	-5.09573	0.322256	7.00735e-05	0.000277134	11545499	11554071	Bm_v4_Chr3_scaffold_001
Bm6023	-2.32777	5.45407	4.32559e-16	2.48637e-14	Bm_v4_Chr2_contig_001	9730339	9734362		Bm8713	-5.08588	3.85532	4.7861e-28	1.07947e-26	1541521	1551433	Bm_v4_ChrX_scaffold_001
Bm5959	-2.31626	1.14114	0.00150442	0.0159765	Bm_v4_Chr3_scaffold_001	11089443	11092498		Bm9735	-5.08472	3.61898	2.57193e-29	6.20249e-28	4830520	4833002	Bm_v4_Chr2_contig_001
Bm10145	-2.31389	5.93891	3.98046e-17	2.54771e-15	Bm_v4_ChrX_scaffold_001	648281	656041		Bm10911	-5.08344	2.57279	1.18767e-16	1.47568e-15	3004285	3007065	Bm_v4_ChrX_scaffold_001
Bm2098	-2.29931	2.52869	9.97106e-07	2.03916e-05	Bm_v4_Chr2_contig_001	13237796	13240809		Bm17698	-5.0664	0.185012	3.0531e-07	1.72562e-06	85922	86488	Bm_v4_Chr4_scaffold_001
Bm12787	-2.29267	1.30531	0.000513047	0.00626288	Bm_v4_Chr3_scaffold_001	637497	640347		Bm150	-5.06066	2.08189	1.27625e-14	1.38642e-13	3950112	3951264	Bm_v4_Chr1_scaffold_001
Bm4686	-2.28106	6.79459	1.42914e-11	5.25543e-10	Bm_v4_ChrX_scaffold_001	19916814	19924257		Bm3341	-5.0592	1.40773	1.31174e-11	1.1463e-10	13862749	13864370	Bm_v4_Chr2_contig_001
Bm11003	-2.27075	3.83964	7.33369e-16	4.02029e-14	Bm_v4_ChrX_scaffold_001	5386932	5388294		Bm11292	-5.04363	4.35884	1.59313e-43	8.6138e-42	12932781	12936138	Bm_v4_Chr3_scaffold_001
Bm4215	-2.27	4.75009	1.0608e-21	1.10183e-19	Bm_v4_Chr3_scaffold_001	6120724	6127889		Bm6215	-5.03565	5.74844	1.23876e-72	6.37744e-70	10865302	10873020	Bm_v4_Chr1_scaffold_001
Bm17961	-2.2676	3.4767	1.39274e-08	3.66476e-07	Bm_v4_ChrX_scaffold_001	10437956	10444824		Bm5802	-5.02917	1.79648	1.08577e-12	1.0228e-11	6970742	6973348	Bm_v4_ChrX_scaffold_001
Bm3951	-2.25588	1.48327	9.62663e-05	0.00139521	Bm_v4_ChrX_scaffold_001	21791846	21793221		Bm10366	-5.02781	6.59234	1.54373e-42	7.94753e-41	3140053	3143231	Bm_v4_Chr2_contig_001
Bm9057	-2.24465	2.87897	3.04814e-07	6.6963e-06	Bm_v4_Chr4_scaffold_001	930925	945981		Bm17192	-5.02504	5.14461	9.38351e-05	0.000363224	22703	24475	Bm_051
Bm3919	-2.24048	5.11203	5.00348e-16	2.82125e-14	Bm_v4_ChrX_scaffold_001	3196339	3203168		Bm17654	-4.99332	0.198789	1.89734e-05	8.24151e-05	10026094	10027156	Bm_v4_Chr3_scaffold_001
Bm6965	-2.23662	4.85835	5.11306e-19	4.00952e-17	Bm_v4_Chr2_contig_001	10738507	10762104		Bm17729	-4.99049	4.03138	5.88118e-24	1.08641e-22	2627288	2628716	Bm_v4_Chr4_scaffold_001
Bm7013	-2.21058	2.22959	2.02343e-05	0.000333697	Bm_v4_ChrX_scaffold_001	5214163	5214939		Bm17131	-4.98354	0.935841	5.72767e-08	3.54159e-07
Bm1710	-2.20962	3.26513	2.67818e-09	7.60487e-08	Bm_v4_Chr3_scaffold_001	1376574	1385579		Bm9862	-4.98037	6.12464	4.2176e-47	2.85375e-45	3003790	3005666	Bm_v4_Chr1_scaffold_001
Bm4137	-2.20487	4.38137	7.89441e-19	5.954e-17	Bm_v4_Chr2_contig_001	11263259	11269538		Bm17718	-4.97529	3.36297	6.15406e-26	1.25207e-24	1911335	1912856	Bm_v4_Chr4_scaffold_001
Bm9643	-2.20262	5.08109	9.93051e-17	6.15639e-15	Bm_v4_ChrX_scaffold_001	6931630	6935869		Bm17955	-4.95316	1.6631	1.91634e-13	1.91005e-12	9530035	9530879	Bm_v4_ChrX_scaffold_001
Bm3303	-2.20059	4.28125	1.91024e-10	6.1133e-09	Bm_v4_ChrX_scaffold_001	18568305	18579402		Bm384	-4.94327	1.64868	2.66852e-13	2.63536e-12	16698398	16699292	Bm_v4_ChrX_scaffold_001
Bm10281	-2.19856	3.27039	9.02271e-12	3.41335e-10	Bm_v4_Chr1_scaffold_001	415676	421514		Bm2663	-4.89345	2.80871	1.41951e-16	1.7582e-15	4621685	4628679	Bm_v4_Chr1_scaffold_001
Bm5549	-2.19852	2.95135	2.12044e-09	6.07946e-08	Bm_v4_Chr4_scaffold_001	8916082	8925964		Bm6688	-4.89175	2.69481	3.22522e-19	4.5627e-18	82854	84673	Bm_v4_Chr4_scaffold_001
Bm7163	-2.18934	3.30867	1.41257e-11	5.21065e-10	Bm_v4_ChrX_scaffold_001	9313867	9315921		Bm17162	-4.88088	1.64308	7.87764e-12	7.00294e-11
Bm5188	-2.18047	2.53399	1.03025e-05	0.0001794	Bm_v4_Chr2_contig_001	1495120	1506432		Bm484	-4.87522	6.60683	4.09836e-41	1.92574e-39	5785370	5787947	Bm_v4_Chr4_scaffold_001
Bm17784	-2.17923	1.29845	0.00289489	0.0280317	Bm_v4_Chr4_scaffold_001	9456690	9461883		Bm11665	-4.8592	3.40556	1.58993e-25	3.1909e-24	22820483	22832438	Bm_v4_ChrX_scaffold_001
Bm18165	-2.17806	5.5419	1.51379e-13	6.7897e-12	Bm_v4_Chr2_contig_001	2270473	2276923		Bm6192	-4.85125	4.96178	1.55044e-51	1.29287e-49	11384939	11392788	Bm_v4_Chr4_scaffold_001
Bm5071	-2.17354	5.18163	1.53715e-15	8.12564e-14	Bm_v4_Chr2_contig_001	5445833	5472991		Bm5653	-4.84381	0.694397	2.28725e-08	1.48483e-07	4423929	4426161	Bm_v4_Chr2_contig_001
Bm6447	-2.17296	7.31273	9.52759e-13	3.98644e-11	Bm_v4_Chr1_scaffold_001	7873125	7876980		Bm1751	-4.83982	4.81607	3.66836e-54	3.71257e-52	7610928	7614859	Bm_v4_Chr2_contig_001
Bm6076	-2.16981	6.37599	1.0656e-16	6.5377e-15	Bm_v4_Chr1_scaffold_001	4982253	4986235		Bm2981	-4.823	5.87686	2.93396e-66	7.2377e-64	3550679	3555753	Bm_v4_ChrX_scaffold_001
Bm3738	-2.16111	8.43694	4.78978e-17	3.03293e-15	Bm_v4_Chr2_contig_001	6759452	6762361		Bm9593	-4.8158	1.6615	7.55943e-11	6.23337e-10	4259705	4265090	Bm_v4_Chr1_scaffold_001
Bm18116	-2.14814	4.92699	4.67219e-19	3.68822e-17	Bm_007	210435	214031		Bm6608	-4.81475	2.32951	1.17792e-14	1.28196e-13	4127770	4130746	Bm_v4_Chr1_scaffold_001
Bm4699	-2.14534	2.76559	9.69349e-07	1.98582e-05	Bm_v4_ChrX_scaffold_001	300806	306407		Bm14333	-4.81039	2.89318	2.48794e-17	3.18828e-16	13775709	13782555	Bm_v4_ChrX_scaffold_001
Bm1780	-2.13978	2.31737	2.24603e-05	0.000368867	Bm_v4_Chr4_scaffold_001	6825488	6828155		Bm12316	-4.80357	1.22838	7.85296e-10	5.95688e-09	1382856	1384882	Bm_v4_Chr4_scaffold_001
Bm3190	-2.13865	4.98313	7.18895e-14	3.31223e-12	Bm_v4_ChrX_scaffold_001	18610448	18624355		Bm12958	-4.80121	1.15852	5.14638e-11	4.29748e-10	9665692	9668524	Bm_v4_Chr3_scaffold_001
Bm3750	-2.1352	6.94066	2.78395e-13	1.22092e-11	Bm_v4_Chr4_scaffold_001	578504	583846		Bm17499	-4.79331	-0.0354683	2.03168e-06	1.02896e-05	5350754	5351935	Bm_v4_Chr2_contig_001
Bm12527	-2.12515	3.97048	9.2061e-14	4.20886e-12	Bm_v4_ChrX_scaffold_001	18363724	18368334		Bm17274	-4.7914	3.58445	6.02084e-14	6.23189e-13	2534	8696	Bm_193
Bm16936	-2.12395	1.69857	0.000158878	0.0022029	Bm_v4_Chr1_scaffold_001	9420039	9421554		Bm5261	-4.77144	2.72055	4.04031e-16	4.83246e-15	3093022	3098520	Bm_v4_ChrX_scaffold_001
Bm6910	-2.1219	5.38895	3.68446e-16	2.14915e-14	Bm_v4_ChrX_scaffold_001	6321118	6325767		Bm18130	-4.76622	4.37415	1.89162e-40	8.61485e-39	3626670	3628503	Bm_v4_ChrX_scaffold_001
Bm9484	-2.11908	1.54589	0.000220446	0.00294949	Bm_v4_ChrX_scaffold_001	1325478	1326245		Bm9381	-4.76602	0.590177	1.99908e-07	1.15412e-06	5354880	5355907	Bm_v4_Chr2_contig_001
Bm9817	-2.11705	2.24121	4.38574e-06	8.10165e-05	Bm_v4_Chr2_contig_001	9750754	9752268		Bm8712	-4.75797	6.59645	1.70093e-31	4.61944e-30	1538439	1539757	Bm_v4_ChrX_scaffold_001
Bm1730	-2.10985	4.65441	1.84444e-15	9.66373e-14	Bm_v4_ChrX_scaffold_001	22929972	22932299		Bm4715	-4.75214	3.59481	2.01925e-26	4.21693e-25	2820820	2830909	Bm_v4_Chr1_scaffold_001
Bm5723	-2.10762	7.59317	3.45689e-15	1.79531e-13	Bm_v4_ChrX_scaffold_001	12395040	12412259		Bm17375	-4.73209	0.0046537	9.79227e-05	0.000377811	5383946	5385985	Bm_v4_Chr1_scaffold_001
Bm8017	-2.10384	6.477	1.52634e-11	5.57821e-10	Bm_v4_Chr3_scaffold_001	3771398	3786846		Bm3958	-4.72622	4.4489	1.74897e-41	8.45286e-40	16104762	16107539	Bm_v4_ChrX_scaffold_001
Bm3958	-2.09172	2.98575	1.44239e-09	4.17587e-08	Bm_v4_ChrX_scaffold_001	16104762	16107539		Bm4527	-4.72404	-0.0134133	2.12448e-05	9.17098e-05	1023944	1026983	Bm_v4_ChrX_scaffold_001
Bm10716	-2.09146	3.90667	0.000356681	0.00452676	Bm_v4_Chr3_scaffold_001	2024872	2027998		Bm4261	-4.7097	0.988412	0.00147931	0.00439561	10619113	10619834	Bm_v4_Chr4_scaffold_001
Bm10564	-2.07626	4.06624	2.39442e-12	9.54623e-11	Bm_v4_Chr4_scaffold_001	7628095	7632403		Bm7232	-4.70064	1.13854	2.7528e-09	1.98392e-08	2608670	2613395	Bm_v4_Chr2_contig_001
Bm363	-2.07619	3.15117	0.000148574	0.00207461	Bm_v4_ChrX_scaffold_001	10344263	10345340		Bm11009	-4.69731	0.651388	3.99585e-07	2.23078e-06	5503085	5503463	Bm_v4_ChrX_scaffold_001
Bm13522	-2.06999	1.65536	0.000187491	0.00254597	Bm_v4_Chr4_scaffold_001	4383710	4384512		Bm135	-4.68485	1.12302	3.4968e-09	2.49582e-08	1783652	1787216	Bm_v4_Chr1_scaffold_001
Bm5407	-2.06863	4.8051	1.04124e-10	3.45358e-09	Bm_v4_ChrX_scaffold_001	22994509	22995828		Bm10828	-4.67562	3.61954	2.31249e-24	4.36717e-23	8497075	8498116	Bm_v4_Chr1_scaffold_001
Bm2752	-2.06733	3.50333	4.26312e-12	1.66599e-10	Bm_v4_ChrX_scaffold_001	21818273	21821196		Bm9746	-4.67113	5.61491	1.78367e-53	1.67622e-51	5036898	5039244	Bm_v4_Chr2_contig_001
Bm5307	-2.06619	5.00739	1.85296e-08	4.80108e-07	Bm_v4_ChrX_scaffold_001	5505438	5509243		Bm497	-4.66191	2.00339	1.60504e-10	1.2964e-09
Bm2769	-2.06564	6.36037	2.08472e-17	1.35633e-15	Bm_v4_ChrX_scaffold_001	4211168	4217258		Bm4858	-4.63368	5.48374	5.16799e-58	6.79935e-56	4203280	4209254	Bm_v4_ChrX_scaffold_001
Bm17848	-2.027	1.32787	0.000648088	0.0076971	Bm_v4_Chr4_scaffold_001	12962929	12964750		Bm6032	-4.6262	3.00199	5.63351e-20	8.35919e-19	14012245	14019626	Bm_v4_Chr2_contig_001
Bm18183	-2.00905	1.7398	0.000133483	0.00187923	Bm_v4_Chr3_scaffold_001	7721549	7722242		Bm818	-4.62373	4.08966	6.41959e-31	1.6489e-29	11517854	11527204	Bm_v4_Chr2_contig_001
Bm2135	-1.98598	7.02658	4.47646e-14	2.1034e-12	Bm_v4_Chr4_scaffold_001	1797174	1801589		Bm17897	-4.62049	0.489593	3.08697e-07	1.74227e-06	1798580	1802929	Bm_v4_ChrX_scaffold_001
Bm4637	-1.96617	7.01566	4.97426e-09	1.35403e-07	Bm_v4_ChrX_scaffold_001	24216590	24230288		Bm9419	-4.6128	3.45973	6.848e-22	1.13092e-20	21051413	21052724	Bm_v4_ChrX_scaffold_001
Bm4657	-1.95548	3.08476	8.87031e-09	2.37096e-07	Bm_v4_Chr1_scaffold_001	1560624	1567062		Bm4616	-4.60155	3.1811	6.02356e-19	8.36167e-18	5103326	5104412	Bm_v4_Chr2_contig_001
Bm4443	-1.94808	6.43525	7.88364e-11	2.65955e-09	Bm_v4_ChrX_scaffold_001	5453718	5459730		Bm892	-4.59697	1.01574	2.49356e-08	1.60998e-07	687254	688348	Bm_v4_Chr2_contig_001
Bm3481	-1.94758	7.05291	3.78852e-15	1.95895e-13	Bm_v4_Chr3_scaffold_001	5672549	5690284		Bm6968	-4.59434	0.628502	6.01058e-06	2.84685e-05	4566032	4567939	Bm_v4_ChrX_scaffold_001
Bm2011	-1.94003	2.98625	1.38776e-05	0.000236779	Bm_v4_Chr1_scaffold_001	14152599	14155972		Bm17489	-4.59098	1.11834	3.99946e-08	2.52305e-07
Bm9642	-1.92917	1.09623	0.00317393	0.0303574	Bm_v4_ChrX_scaffold_001	6928873	6930263		Bm9470	-4.58385	-0.134189	0.000328322	0.00113575	65180	65898	Bm_007
Bm5398	-1.92593	4.0249	1.58204e-11	5.74631e-10	Bm_v4_Chr4_scaffold_001	7699210	7705283		Bm4485	-4.57523	1.33187	1.49856e-10	1.21371e-09	16753775	16758319	Bm_v4_ChrX_scaffold_001
Bm3454	-1.91656	3.7211	3.36499e-11	1.18234e-09	Bm_v4_Chr4_scaffold_001	2409209	2410643		Bm7942	-4.57418	1.93549	2.51667e-12	2.3188e-11	13625365	13628180	Bm_v4_Chr2_contig_001
Bm3092	-1.91324	3.24097	1.8451e-07	4.16943e-06	Bm_v4_Chr4_scaffold_001	7231960	7236670		Bm17839	-4.56492	-0.0345429	0.000868073	0.00273228	12653833	12656098	Bm_v4_Chr4_scaffold_001
Bm9969	-1.90776	5.4623	6.39493e-14	2.9812e-12	Bm_v4_Chr4_scaffold_001	6178175	6180597		Bm2787	-4.55577	2.43203	2.81459e-15	3.20149e-14	10787386	10802050	Bm_v4_ChrX_scaffold_001
Bm4738	-1.90135	3.51978	2.36962e-10	7.40333e-09	Bm_v4_Chr2_contig_001	8981414	8990125		Bm17553	-4.5555	0.530683	1.20449e-06	6.29962e-06	11975031	11976783	Bm_v4_Chr2_contig_001
Bm4609	-1.89967	5.49116	1.3105e-11	4.84927e-10	Bm_v4_Chr2_contig_001	10553096	10565864		Bm3608	-4.54879	0.462167	2.19138e-07	1.25657e-06	13175870	13178120	Bm_v4_Chr3_scaffold_001
Bm4188	-1.8935	2.32204	2.56968e-05	0.00041511	Bm_v4_Chr3_scaffold_001	243616	245455		Bm17343	-4.54501	-0.189156	2.3769e-05	0.000101533	2574322	2575039	Bm_v4_Chr1_scaffold_001
Bm9192	-1.89321	2.3896	9.69409e-05	0.00140327	Bm_v4_ChrX_scaffold_001	8769384	8770691		Bm3465	-4.54352	4.2481	5.74692e-36	2.07467e-34	13820790	13823423	Bm_v4_Chr2_contig_001
Bm17157	-1.88475	6.21098	4.48467e-05	0.000697805	Bm_029	36653	37770		Bm8824	-4.53389	2.04088	8.95631e-14	9.15027e-13	1075123	1080061	Bm_v4_Chr2_contig_001
Bm9080	-1.86299	1.38151	0.00188642	0.0193803	Bm_v4_ChrX_scaffold_001	23678902	23679479		Bm7914	-4.52872	-0.219442	1.68457e-05	7.39053e-05	14839853	14840203	Bm_v4_ChrX_scaffold_001
Bm4499	-1.85119	4.4012	7.72717e-16	4.21647e-14	Bm_v4_Chr3_scaffold_001	913851	926179		Bm6635	-4.52754	0.453069	1.97763e-07	1.14397e-06	524343	529715	Bm_v4_Chr1_scaffold_001
Bm385	-1.84009	2.74507	4.87069e-07	1.04482e-05	Bm_v4_ChrX_scaffold_001	16858586	16859711		Bm2821	-4.52394	1.02045	8.53951e-08	5.1828e-07	13810538	13812589	Bm_v4_Chr2_contig_001
Bm5215	-1.83482	3.39694	9.83615e-08	2.32475e-06	Bm_v4_Chr1_scaffold_001	9678388	9686690		Bm17354	-4.49914	-0.113716	0.00326042	0.00890578	3734840	3735135	Bm_v4_Chr1_scaffold_001
Bm5519	-1.80412	3.75049	1.29707e-11	4.81461e-10	Bm_v4_ChrX_scaffold_001	6842110	6844753		Bm10178	-4.47489	3.923	4.70281e-30	1.15771e-28	11615006	11617648	Bm_v4_Chr1_scaffold_001
Bm5836	-1.79606	5.11387	8.21941e-09	2.20694e-07	Bm_v4_Chr4_scaffold_001	328109	336245		Bm17887	-4.46344	-0.179538	0.000297167	0.0010389
Bm10674	-1.78997	1.59588	0.00116202	0.0128234	Bm_v4_Chr4_scaffold_001	9448274	9455264		Bm4928	-4.44195	4.56134	6.73363e-38	2.70281e-36	5136703	5139705	Bm_v4_Chr2_contig_001
Bm4813	-1.78714	4.66398	5.63696e-11	1.91802e-09	Bm_v4_Chr3_scaffold_001	8225184	8227016		Bm9807	-4.43345	2.27316	1.19443e-14	1.29874e-13	10035219	10037848	Bm_v4_Chr2_contig_001
Bm4085	-1.7851	8.19032	2.49718e-13	1.09922e-11	Bm_v4_Chr1_scaffold_001	9687477	9704995		Bm7361	-4.42824	2.87435	1.20127e-18	1.64632e-17	282920	285563	Bm_008
Bm4429	-1.78376	4.7832	2.11392e-10	6.72873e-09	Bm_v4_Chr3_scaffold_001	13075944	13082618		Bm7944	-4.42216	3.59943	1.77108e-25	3.54246e-24	10708517	10716987	Bm_v4_ChrX_scaffold_001
Bm2835	-1.7823	2.48288	0.00221823	0.0222972	Bm_v4_Chr1_scaffold_001	10812185	10829180		Bm3016	-4.41906	4.6497	5.12414e-43	2.7087e-41	14896999	14898469	Bm_v4_ChrX_scaffold_001
Bm3554	-1.77758	2.51385	6.19292e-05	0.000937347	Bm_v4_Chr4_scaffold_001	7796948	7801673		Bm14112	-4.41807	-0.249522	0.00012317	0.000464773	10156380	10157094	Bm_v4_Chr4_scaffold_001
Bm2775	-1.77207	3.10401	9.50831e-06	0.000167293	Bm_v4_ChrX_scaffold_001	21855856	21863035		Bm4552	-4.40766	1.94673	2.16786e-11	1.86961e-10	2096724	2108343	Bm_v4_Chr4_scaffold_001
Bm11227	-1.76209	5.6261	6.041e-09	1.62942e-07	Bm_v4_Chr1_scaffold_001	7086857	7092178		Bm10079	-4.38679	4.14829	2.16477e-33	6.65794e-32	8335919	8344333	Bm_v4_Chr2_contig_001
Bm10088	-1.76144	5.4986	2.80284e-12	1.10998e-10	Bm_v4_Chr2_contig_001	7993768	7998570		Bm8014	-4.38669	2.35498	2.40071e-15	2.75186e-14	5454002	5460834	Bm_v4_Chr3_scaffold_001
Bm9935	-1.76011	4.56393	2.28554e-13	1.00982e-11	Bm_v4_ChrX_scaffold_001	18424766	18425761		Bm8003	-4.38532	0.405031	3.06982e-06	1.51773e-05	909706	916647	Bm_v4_Chr1_scaffold_001
Bm15670	-1.75737	1.68738	0.000845485	0.0096635	Bm_v4_Chr4_scaffold_001	3551980	3552053		Bm14703	-4.38017	0.870637	1.10549e-07	6.61451e-07	6030939	6032624	Bm_v4_ChrX_scaffold_001
Bm9267	-1.75001	1.43403	0.00328664	0.0311836	Bm_v4_Chr2_contig_001	51732	52961		Bm3778	-4.36719	7.73961	2.43302e-31	6.51797e-30	251942	275129	Bm_v4_ChrX_scaffold_001
Bm4722	-1.7357	2.66327	1.51626e-05	0.00025612	Bm_v4_Chr1_scaffold_001	1915788	1920611		Bm10213	-4.35249	5.88291	8.53567e-53	7.5426e-51	20965845	20969646	Bm_v4_ChrX_scaffold_001
Bm12460	-1.73562	3.97309	8.02521e-11	2.69962e-09	Bm_v4_Chr1_scaffold_001	9292460	9308198		Bm17660	-4.34793	0.477846	0.000117488	0.000445032	10558746	10564112	Bm_v4_Chr3_scaffold_001
Bm10691	-1.73559	3.27959	9.31093e-05	0.00135944	Bm_v4_Chr1_scaffold_001	7132484	7140047		Bm10827	-4.33089	2.39269	3.57579e-14	3.7737e-13	8501743	8502416	Bm_v4_Chr1_scaffold_001
Bm10058	-1.73252	8.68399	4.90496e-12	1.89803e-10	Bm_v4_Chr2_contig_001	8849732	8855361		Bm13086	-4.31684	1.15914	1.89176e-08	1.23691e-07	11097562	11101228	Bm_v4_Chr1_scaffold_001
Bm3657	-1.72946	2.87542	4.59734e-06	8.46611e-05	Bm_v4_Chr2_contig_001	4014918	4021461		Bm7931	-4.31181	1.94465	6.47741e-11	5.36732e-10	2110600	2119129	Bm_v4_Chr4_scaffold_001
Bm6077	-1.72445	2.96558	1.02622e-05	0.000179225	Bm_v4_ChrX_scaffold_001	19169716	19171499		Bm5274	-4.29964	3.39046	1.67316e-15	1.93665e-14	3055228	3057668	Bm_v4_Chr2_contig_001
Bm4541	-1.72174	5.8106	4.33905e-13	1.87513e-11	Bm_v4_Chr1_scaffold_001	6422110	6431320		Bm8725	-4.29596	5.73705	4.33323e-52	3.69135e-50	2331885	2332888	Bm_v4_Chr1_scaffold_001
Bm6266	-1.71836	4.53175	7.62276e-13	3.22361e-11	Bm_v4_ChrX_scaffold_001	8523824	8524644		Bm16	-4.29181	0.770591	2.75951e-07	1.56566e-06	11120383	11121201	Bm_v4_Chr3_scaffold_001
Bm5779	-1.70546	2.42666	0.000200569	0.00270803	Bm_v4_Chr2_contig_001	13985889	13990408		Bm10516	-4.26994	4.76518	2.11322e-46	1.32395e-44	8760613	8767082	Bm_v4_Chr4_scaffold_001
Bm2587	-1.70467	3.7989	4.25061e-08	1.04857e-06	Bm_v4_ChrX_scaffold_001	12368986	12375257		Bm14520	-4.26129	-0.378785	0.000187769	0.000683903	301909	301992	Bm_v4_Chr4_scaffold_001
Bm5669	-1.70187	3.22712	0.000333307	0.00425386	Bm_v4_ChrX_scaffold_001	2975552	2977581		Bm6643	-4.25988	9.49738	1.20534e-27	2.66276e-26	5053411	5055026	Bm_v4_Chr3_scaffold_001
Bm9934	-1.69783	5.10049	4.61631e-10	1.40519e-08	Bm_v4_ChrX_scaffold_001	18427331	18430259		Bm13010	-4.25435	1.16967	1.00198e-07	6.02563e-07	8015436	8016075	Bm_v4_ChrX_scaffold_001
Bm6762	-1.69635	5.1443	1.28441e-07	2.98796e-06	Bm_v4_Chr2_contig_001	6027251	6031835		Bm17994	-4.24586	-0.414496	0.000168431	0.000619761	13889816	13890473	Bm_v4_ChrX_scaffold_001
Bm599	-1.68763	1.53302	0.00361716	0.0338609	Bm_v4_Chr4_scaffold_001	9660641	9665825		Bm3280	-4.23066	2.42138	2.05148e-14	2.19833e-13	13121070	13124666	Bm_v4_Chr1_scaffold_001
Bm8715	-1.68553	3.93628	8.81131e-10	2.60714e-08	Bm_v4_Chr1_scaffold_001	1770774	1779669		Bm3911	-4.23014	1.23689	3.49946e-09	2.49621e-08	22597542	22607620	Bm_v4_ChrX_scaffold_001
Bm3691	-1.68505	3.13918	0.00201735	0.0205926	Bm_v4_Chr2_contig_001	5962336	5966182		Bm323	-4.2283	0.827867	2.17412e-06	1.09782e-05	9075326	9081960	Bm_v4_ChrX_scaffold_001
Bm9570	-1.68485	3.57119	3.82502e-06	7.22245e-05	Bm_v4_ChrX_scaffold_001	18150087	18151356		Bm5793	-4.22316	1.39112	8.79009e-09	5.96125e-08	9402584	9403684	Bm_v4_Chr2_contig_001
Bm5834	-1.68294	6.99771	1.80905e-11	6.53078e-10	Bm_v4_Chr4_scaffold_001	8158700	8163908		Bm9995	-4.22104	0.254028	1.69432e-05	7.43052e-05	5508491	5510273	Bm_v4_Chr4_scaffold_001
Bm6587	-1.68058	2.78905	2.17495e-06	4.26385e-05	Bm_v4_Chr2_contig_001	215693	221434		Bm3184	-4.20715	1.68256	1.64112e-11	1.42363e-10	7506208	7507247	Bm_v4_ChrX_scaffold_001
Bm5985	-1.66803	2.7797	3.88807e-06	7.31934e-05	Bm_v4_Chr3_scaffold_001	888307	895141		Bm17873	-4.19811	3.13724	1.79134e-15	2.06737e-14	174856	175619	Bm_v4_ChrX_scaffold_001
Bm6614	-1.66712	4.67964	1.39777e-12	5.68531e-11	Bm_v4_Chr3_scaffold_001	1550806	1553963		Bm17498	-4.18842	0.788824	3.14574e-06	1.55397e-05	5348414	5350626	Bm_v4_Chr2_contig_001
Bm2538	-1.66034	4.20499	6.6795e-12	2.55961e-10	Bm_v4_Chr2_contig_001	4279703	4283851		Bm9622	-4.1867	3.49102	4.79825e-18	6.41266e-17	6392893	6394970	Bm_v4_ChrX_scaffold_001
Bm8931	-1.6573	3.97621	1.37915e-08	3.63708e-07	Bm_v4_Chr4_scaffold_001	1144568	1146028		Bm3304	-4.17752	2.25653	9.14384e-13	8.68959e-12	21856	32183	Bm_031
Bm11685	-1.6547	2.54344	0.00249863	0.0248624	Bm_v4_ChrX_scaffold_001	10621145	10626914		Bm6612	-4.17646	1.98087	9.07023e-12	8.02095e-11	10627964	10630514	Bm_v4_Chr4_scaffold_001
Bm5555	-1.65115	2.61522	4.36678e-05	0.000682889	Bm_v4_ChrX_scaffold_001	17928946	17932702		Bm4278	-4.17138	3.38475	8.21894e-22	1.3498e-20	12279205	12283588	Bm_v4_Chr1_scaffold_001
Bm3112	-1.64879	5.34133	1.49396e-11	5.47677e-10	Bm_v4_Chr2_contig_001	4657278	4661725		Bm3684	-4.16576	4.30972	3.15993e-34	1.04225e-32	384728	388404	Bm_v4_Chr4_scaffold_001
Bm5139	-1.63757	5.89765	1.91202e-11	6.86067e-10	Bm_v4_Chr1_scaffold_001	6851671	6858375		Bm17814	-4.15588	-0.286685	0.00841633	0.0204468	10694620	10695344	Bm_v4_Chr4_scaffold_001
Bm6919	-1.63485	3.57027	3.81866e-09	1.054e-07	Bm_v4_Chr1_scaffold_001	8588572	8590572		Bm17969	-4.14785	-0.39903	0.00142387	0.00424686	11100764	11102144	Bm_v4_ChrX_scaffold_001
Bm4292	-1.62801	5.71566	2.84416e-11	1.00831e-09	Bm_v4_ChrX_scaffold_001	3823971	3830721		Bm4020	-4.12836	0.173926	3.16621e-05	0.000132665	878569	879746	Bm_v4_Chr1_scaffold_001
Bm10269	-1.62492	5.01431	1.71894e-10	5.51598e-09	Bm_v4_Chr2_contig_001	134812	136963		Bm9656	-4.12818	2.45096	2.97036e-13	2.91401e-12	7396947	7397470	Bm_v4_ChrX_scaffold_001
Bm3869	-1.62105	2.41488	6.09381e-05	0.000927465	Bm_v4_Chr4_scaffold_001	4609159	4612523		Bm16411	-4.12331	0.283546	0.0053442	0.0137567	1891852	1891971	Bm_v4_Chr4_scaffold_001
Bm4714	-1.60153	5.88085	2.45118e-10	7.63801e-09	Bm_v4_Chr1_scaffold_001	8961614	8966651		Bm9832	-4.11553	2.50428	4.39358e-13	4.2608e-12	13588567	13595531	Bm_v4_Chr3_scaffold_001
Bm9024	-1.60152	2.56862	8.60773e-05	0.00126457	Bm_v4_Chr3_scaffold_001	2898591	2901575		Bm7750	-4.10416	0.70697	5.41491e-06	2.58689e-05	3634404	3637348	Bm_v4_Chr3_scaffold_001
Bm2650	-1.59761	3.48559	1.47722e-08	3.86131e-07	Bm_v4_ChrX_scaffold_001	15914182	15918280		Bm9093	-4.10121	3.70143	3.53856e-25	6.9486e-24	5503316	5506858	Bm_v4_Chr3_scaffold_001
Bm7838	-1.57862	2.6228	0.000125766	0.00178347	Bm_v4_ChrX_scaffold_001	21841440	21845019		Bm10908	-4.0906	1.83567	4.02122e-11	3.39624e-10	2912587	2913609	Bm_v4_ChrX_scaffold_001
Bm4724	-1.57807	3.28263	1.37922e-05	0.000235661	Bm_v4_Chr2_contig_001	5657998	5664327		Bm9575	-4.08985	-0.446806	0.00435129	0.0114675	18239594	18239992	Bm_v4_ChrX_scaffold_001
Bm5103	-1.56371	1.94599	0.00130256	0.0141113	Bm_v4_Chr3_scaffold_001	4301249	4314033		Bm10880	-4.08194	3.16451	8.51571e-17	1.06478e-15	5876478	5879429	Bm_v4_Chr1_scaffold_001
Bm3965	-1.56357	3.89807	1.99367e-06	3.92143e-05	Bm_v4_Chr2_contig_001	7095972	7097652		Bm3273	-4.08004	3.49662	1.58702e-22	2.73156e-21	1167868	1171436	Bm_v4_Chr2_contig_001
Bm17670	-1.56256	3.94862	1.57556e-07	3.63669e-06	Bm_v4_Chr3_scaffold_001	11627785	11632984		Bm18342	-4.07139	-0.485378	0.00373577	0.0100279	24838	25569	Bm_014
Bm9816	-1.56078	6.24887	6.8175e-10	2.02829e-08	Bm_v4_Chr2_contig_001	9752622	9757105		Bm3109	-4.07115	0.270391	0.000374943	0.00128204	19605040	19606007	Bm_v4_ChrX_scaffold_001
Bm8201	-1.55734	3.82056	8.54862e-08	2.0574e-06	Bm_v4_Chr4_scaffold_001	9593110	9620543		Bm8560	-4.0658	3.67595	1.68294e-23	3.03775e-22	12084825	12088603	Bm_v4_ChrX_scaffold_001
Bm2172	-1.55215	5.07152	2.82804e-10	8.74329e-09	Bm_v4_Chr4_scaffold_001	8336971	8340611		Bm6415	-4.06392	1.30862	1.89147e-07	1.10112e-06	10966770	10968240	Bm_v4_Chr1_scaffold_001
Bm2346	-1.54956	5.138	3.1919e-09	8.9775e-08	Bm_v4_ChrX_scaffold_001	8856300	8860388		Bm11074	-4.06317	4.38116	5.67921e-27	1.21605e-25	10531683	10533612	Bm_v4_Chr2_contig_001
Bm4696	-1.54944	5.2742	5.579e-10	1.67667e-08	Bm_v4_Chr1_scaffold_001	7984828	7990456		Bm7298	-4.06156	1.30226	2.17226e-07	1.24802e-06	2310145	2312402	Bm_v4_Chr4_scaffold_001
Bm2379	-1.5449	2.2336	0.000431397	0.00535448	Bm_v4_ChrX_scaffold_001	12119862	12124338		Bm18016	-4.06153	0.921223	1.92362e-07	1.11651e-06	15536470	15544780	Bm_v4_ChrX_scaffold_001
Bm2565	-1.53469	4.39896	4.99953e-08	1.2282e-06	Bm_v4_Chr1_scaffold_001	1616952	1619717		Bm2264	-4.05277	4.32669	2.43182e-34	8.06588e-33	9219000	9221598	Bm_v4_Chr2_contig_001
Bm1737	-1.53273	4.9257	1.73999e-11	6.30067e-10	Bm_v4_Chr2_contig_001	2869133	2873186		Bm3829	-4.05226	2.54039	1.6956e-12	1.57472e-11	2581000	2590008	Bm_v4_Chr4_scaffold_001
Bm13617	-1.52135	2.14759	0.000678106	0.00801342	Bm_v4_Chr3_scaffold_001	13812660	13816052		Bm4197	-4.05038	1.53172	1.39106e-08	9.22256e-08	5416476	5423819	Bm_v4_Chr1_scaffold_001
Bm2567	-1.5178	2.34684	0.000319547	0.00409497	Bm_v4_Chr4_scaffold_001	1420238	1422303		Bm10095	-4.04441	0.961053	2.35465e-06	1.18292e-05	7798595	7801925	Bm_v4_Chr2_contig_001
Bm3939	-1.51643	3.58784	3.39803e-06	6.45845e-05	Bm_v4_ChrX_scaffold_001	12154594	12157810		Bm9823	-4.04156	4.80498	4.35127e-33	1.31534e-31	9569671	9572397	Bm_v4_Chr2_contig_001
Bm6564	-1.51491	3.72722	4.20573e-06	7.80566e-05	Bm_v4_ChrX_scaffold_001	1193494	1204743		Bm9748	-4.03901	0.340894	0.00149117	0.00442418	11856857	11857302	Bm_v4_Chr1_scaffold_001
Bm3778	-1.51346	8.32511	2.21273e-10	6.98692e-09	Bm_v4_ChrX_scaffold_001	251942	275129		Bm10904	-4.02901	2.45045	5.24938e-14	5.47647e-13
Bm4339	-1.51133	2.58372	0.00109129	0.0121561	Bm_v4_Chr4_scaffold_001	3267930	3274158		Bm13082	-4.02879	0.135284	5.08819e-05	0.000206474	7946170	7946766	Bm_v4_ChrX_scaffold_001
Bm2516	-1.51086	5.12788	1.56064e-07	3.60928e-06	Bm_v4_Chr3_scaffold_001	9566154	9573687		Bm4245	-4.02389	6.48745	4.39988e-33	1.32567e-31	360500	365808	Bm_v4_ChrX_scaffold_001
Bm14024	-1.5072	4.4075	6.15418e-10	1.84485e-08	Bm_v4_Chr2_contig_001	9238515	9240705		Bm10621	-4.01384	1.39473	1.34909e-08	8.95438e-08	4644493	4645753	Bm_v4_Chr4_scaffold_001
Bm7617	-1.50525	1.90718	0.00174308	0.0180893	Bm_v4_Chr2_contig_001	10362157	10366410		Bm11659	-4.01062	0.0316979	1.7553e-05	7.66954e-05	838700	839631	Bm_007
Bm2022	-1.49942	4.58665	5.55231e-08	1.36118e-06	Bm_v4_ChrX_scaffold_001	22296237	22310095		Bm8966	-4.00547	4.55703	8.43345e-33	2.50277e-31	20999749	21000845	Bm_v4_ChrX_scaffold_001
Bm17311	-1.49731	2.34025	0.000920152	0.0104564	Bm_v4_Chr1_scaffold_001	216579	238508		Bm10993	-4.0051	2.37281	1.4125e-12	1.32113e-11	5174579	5175333	Bm_v4_ChrX_scaffold_001
Bm360	-1.49169	3.49921	1.55972e-06	3.1092e-05	Bm_v4_Chr1_scaffold_001	1651443	1658164		Bm6122	-3.99502	5.84648	1.323e-54	1.3675e-52	3438575	3467064	Bm_v4_Chr3_scaffold_001
Bm12938	-1.49091	1.89293	0.00388731	0.0358766	Bm_v4_Chr3_scaffold_001	9120678	9123877		Bm10651	-3.97959	0.764504	9.83834e-08	5.92552e-07	4414463	4415767	Bm_v4_Chr1_scaffold_001
Bm8972	-1.48655	6.5221	0.000178794	0.00244468	Bm_v4_Chr2_contig_001	13043588	13046300		Bm13011	-3.97118	0.826605	1.57119e-06	8.1065e-06	8014539	8015288	Bm_v4_ChrX_scaffold_001
Bm12834	-1.48408	9.43349	6.49846e-05	0.000977742	Bm_v4_Chr3_scaffold_001	6897780	6898728		Bm17351	-3.97043	-0.003166	1.83529e-05	7.98959e-05	3192056	3193776	Bm_v4_Chr1_scaffold_001
Bm3148	-1.48236	6.49262	2.50938e-10	7.77841e-09	Bm_v4_ChrX_scaffold_001	16594960	16621964		Bm18071	-3.96825	1.68214	9.28357e-11	7.60739e-10	23376673	23378205	Bm_v4_ChrX_scaffold_001
Bm5204	-1.46934	2.11489	0.00113291	0.0125606	Bm_v4_Chr4_scaffold_001	4134759	4137757		Bm4899	-3.96776	3.57766	2.94814e-22	4.96571e-21	23853764	23858531	Bm_v4_ChrX_scaffold_001
Bm5978	-1.46157	6.26526	6.65606e-08	1.61836e-06	Bm_v4_Chr2_contig_001	3544983	3550953		Bm8956	-3.96115	0.464413	8.59882e-07	4.60093e-06	9051850	9053013	Bm_v4_Chr2_contig_001
Bm3409	-1.45627	3.09674	2.17881e-05	0.000358324	Bm_v4_ChrX_scaffold_001	21246559	21247961		Bm7386	-3.95299	3.36751	3.59212e-19	5.05758e-18	11955515	11957665	Bm_v4_ChrX_scaffold_001
Bm7915	-1.45267	7.4847	2.80002e-08	7.08441e-07	Bm_v4_Chr2_contig_001	11793713	11820685		Bm16763	-3.95009	0.0741327	0.000359085	0.0012328	13722198	13722420	Bm_v4_Chr3_scaffold_001
Bm1751	-1.44315	2.66751	0.000255192	0.00335748	Bm_v4_Chr2_contig_001	7610928	7614859		Bm13049	-3.94372	-0.659842	0.000462407	0.00154802	8825683	8826255	Bm_v4_ChrX_scaffold_001
Bm7768	-1.44007	10.3072	7.74116e-07	1.61663e-05	Bm_v4_Chr4_scaffold_001	13267922	13268114		Bm3074	-3.94144	1.93406	1.06872e-11	9.40872e-11	9488557	9490348	Bm_v4_Chr3_scaffold_001
Bm5199	-1.43779	5.56906	3.28688e-09	9.22275e-08	Bm_v4_Chr2_contig_001	7810072	7812845		Bm601	-3.9393	0.540266	2.47965e-05	0.000105539	7218153	7218475	Bm_v4_Chr1_scaffold_001
Bm2376	-1.43097	7.87733	3.66699e-09	1.02167e-07	Bm_v4_ChrX_scaffold_001	9557565	9569140		Bm3320	-3.9383	4.35279	1.34872e-33	4.2474e-32	3610591	3616830	Bm_v4_ChrX_scaffold_001
Bm6819	-1.42264	2.0844	0.00150119	0.0159565	Bm_v4_Chr2_contig_001	8404846	8406474		Bm7608	-3.9337	4.76664	3.02202e-32	8.60185e-31	10986472	10990295	Bm_v4_Chr1_scaffold_001
Bm6812	-1.39946	3.09151	1.73874e-05	0.000289569	Bm_v4_Chr1_scaffold_001	9531224	9533147		Bm3814	-3.93012	0.642681	8.10417e-05	0.000317543	2224042	2227418	Bm_v4_Chr1_scaffold_001
Bm7763	-1.39123	5.36358	1.36048e-08	3.59587e-07	Bm_v4_Chr1_scaffold_001	1737372	1744167		Bm5771	-3.92698	5.38536	1.81981e-38	7.56083e-37	9586227	9588386	Bm_v4_ChrX_scaffold_001
Bm11718	-1.38957	4.42299	7.43499e-10	2.20646e-08	Bm_v4_Chr3_scaffold_001	10130142	10139333		Bm17992	-3.92105	2.17494	8.75364e-12	7.75257e-11	13632756	13633792	Bm_v4_ChrX_scaffold_001
Bm3319	-1.38708	6.60093	1.66577e-07	3.82997e-06	Bm_v4_Chr3_scaffold_001	7403904	7421486		Bm6893	-3.91485	2.6775	1.30523e-14	1.41402e-13	3921683	3924480	Bm_v4_Chr3_scaffold_001
Bm17785	-1.37972	2.36959	0.000811478	0.00935281	Bm_v4_Chr4_scaffold_001	9466376	9468875		Bm2240	-3.88765	0.379758	7.9377e-07	4.25874e-06	16545102	16550860	Bm_v4_ChrX_scaffold_001
Bm17993	-1.37927	4.56625	6.51516e-07	1.37761e-05	Bm_v4_ChrX_scaffold_001	13858921	13863061		Bm295	-3.88375	3.01195	1.21349e-17	1.58423e-16	5634829	5638817	Bm_v4_Chr3_scaffold_001
Bm11031	-1.37874	2.42982	0.000802388	0.00926935	Bm_v4_ChrX_scaffold_001	21794323	21795413		Bm2559	-3.88337	4.36088	3.4665e-28	7.92411e-27	398263	403591	Bm_v4_Chr2_contig_001
Bm16935	-1.37361	3.24498	7.03325e-05	0.0010502	Bm_v4_Chr1_scaffold_001	9421743	9422884		Bm12326	-3.87986	4.08905	4.2444e-28	9.66499e-27	3478448	3495342	Bm_v4_Chr4_scaffold_001
Bm9806	-1.35539	5.96981	3.15121e-06	6.0183e-05	Bm_v4_Chr2_contig_001	10065342	10067915		Bm10413	-3.8797	3.49703	2.16518e-20	3.2996e-19	6205353	6207260	Bm_v4_Chr2_contig_001
Bm2461	-1.34403	3.22009	1.69905e-05	0.000283358	Bm_v4_Chr4_scaffold_001	12036715	12079467		Bm10071	-3.87392	1.61171	5.51904e-10	4.2271e-09	8515106	8516260	Bm_v4_Chr2_contig_001
Bm9234	-1.34378	2.60295	0.0010236	0.0115213	Bm_v4_ChrX_scaffold_001	21323642	21328457		Bm8927	-3.87134	3.11402	1.63531e-17	2.11625e-16	19710114	19711726	Bm_v4_ChrX_scaffold_001
Bm6218	-1.34208	6.93644	1.24356e-08	3.30158e-07	Bm_v4_Chr4_scaffold_001	10254862	10260580		Bm11097	-3.86869	-0.0167946	0.000194727	0.000706206	14590078	14591771	Bm_v4_Chr1_scaffold_001
Bm2819	-1.3364	4.5022	1.00717e-06	2.05618e-05	Bm_v4_ChrX_scaffold_001	6003194	6008444		Bm17591	-3.86747	0.819162	1.51895e-05	6.73376e-05	34023	34788	Bm_v4_Chr3_scaffold_001
Bm1943	-1.33485	6.97578	3.0816e-08	7.73076e-07	Bm_v4_Chr1_scaffold_001	3611836	3624937		Bm17125	-3.86654	0.107245	0.00109902	0.00336179
Bm5223	-1.32394	2.02217	0.0035077	0.0330427	Bm_v4_Chr3_scaffold_001	11330967	11333324		Bm10199	-3.86276	1.60096	6.69528e-10	5.10817e-09	1002402	1007300	Bm_v4_Chr3_scaffold_001
Bm3020	-1.32268	2.77331	0.000219714	0.00294303	Bm_v4_Chr2_contig_001	2713365	2718817		Bm7332	-3.86094	2.69208	4.06891e-15	4.57985e-14	5095934	5098824	Bm_v4_Chr2_contig_001
Bm4171	-1.32226	5.13946	2.73935e-07	6.06292e-06	Bm_v4_ChrX_scaffold_001	2726117	2737626		Bm17128	-3.86029	-0.644035	0.0106045	0.0250886	2761	15610	Bm_014
Bm2719	-1.32103	6.39956	1.78317e-07	4.06047e-06	Bm_v4_Chr3_scaffold_001	6568977	6577751		Bm2139	-3.85901	3.39271	1.10797e-17	1.44966e-16	6566577	6568092	Bm_v4_ChrX_scaffold_001
Bm8191	-1.31762	2.37446	0.00537844	0.0471051	Bm_v4_Chr4_scaffold_001	11325711	11328344		Bm10887	-3.8571	-0.0246139	0.000132126	0.000496196	5690123	5691611	Bm_v4_Chr1_scaffold_001
Bm4205	-1.3156	4.33021	1.78731e-07	4.06211e-06	Bm_v4_ChrX_scaffold_001	18256515	18274407		Bm8840	-3.85697	1.22902	1.80449e-08	1.18246e-07	15152060	15153585	Bm_v4_ChrX_scaffold_001
Bm7592	-1.30911	3.89559	2.16613e-07	4.8578e-06	Bm_v4_Chr2_contig_001	10536143	10538548		Bm5084	-3.85664	5.2652	1.08876e-45	6.47837e-44	1593093	1598968	Bm_v4_ChrX_scaffold_001
Bm5088	-1.30402	4.09371	8.82782e-08	2.10746e-06	Bm_v4_ChrX_scaffold_001	3205838	3209531		Bm12799	-3.85654	2.91674	2.21197e-16	2.69742e-15	10835205	10837758	Bm_v4_Chr3_scaffold_001
Bm11680	-1.30378	2.07843	0.00430594	0.0388618	Bm_v4_Chr3_scaffold_001	13827559	13838181		Bm7467	-3.85187	1.82409	6.78871e-08	4.16935e-07	3902195	3906176	Bm_v4_Chr1_scaffold_001
Bm6053	-1.29829	2.32082	0.00157876	0.0166022	Bm_v4_ChrX_scaffold_001	22022400	22025471		Bm8582	-3.84333	2.52411	2.28661e-11	1.96771e-10	12611233	12612087	Bm_v4_ChrX_scaffold_001
Bm10403	-1.29464	2.47878	0.000756064	0.00879426	Bm_v4_Chr2_contig_001	6062983	6065765		Bm14705	-3.8117	4.46312	1.47284e-33	4.61373e-32	8138906	8141645	Bm_v4_ChrX_scaffold_001
Bm5084	-1.28261	3.51113	5.60009e-06	0.000102174	Bm_v4_ChrX_scaffold_001	1593093	1598968		Bm2180	-3.80682	2.47335	3.06823e-13	3.00256e-12	8193491	8198503	Bm_v4_Chr1_scaffold_001
Bm4647	-1.27674	4.6225	1.69385e-08	4.4081e-07	Bm_v4_Chr1_scaffold_001	8301525	8304658		Bm18034	-3.79413	2.38268	1.28922e-11	1.12745e-10	17806658	17810455	Bm_v4_ChrX_scaffold_001
Bm2130	-1.26011	2.79201	0.00366973	0.0343232	Bm_v4_ChrX_scaffold_001	22379837	22383747		Bm17734	-3.79333	-0.182458	0.000151409	0.000562018
Bm10573	-1.25595	2.60112	0.00172429	0.0179414	Bm_v4_Chr4_scaffold_001	7383847	7386722		Bm6965	-3.7719	6.14144	5.35626e-38	2.17204e-36	10738507	10762104	Bm_v4_Chr2_contig_001
Bm4600	-1.25581	2.39432	0.00289526	0.0280317	Bm_v4_ChrX_scaffold_001	12356170	12357461		Bm241	-3.76734	1.42343	3.75259e-07	2.10164e-06	12044392	12045522	Bm_v4_Chr1_scaffold_001
Bm10785	-1.25539	4.53914	8.39912e-07	1.73871e-05	Bm_v4_Chr1_scaffold_001	9587567	9591020		Bm2659	-3.76445	2.92075	1.99358e-14	2.14016e-13	11708759	11717280	Bm_v4_Chr2_contig_001
Bm10217	-1.25535	2.84961	0.000186195	0.00253127	Bm_v4_ChrX_scaffold_001	20943704	20944981		Bm9504	-3.76354	1.08569	5.5981e-06	2.66856e-05	16746000	16747131	Bm_v4_ChrX_scaffold_001
Bm4721	-1.25003	4.72483	1.01784e-07	2.39608e-06	Bm_v4_Chr1_scaffold_001	5694367	5700979		Bm17928	-3.75213	1.95789	3.21895e-10	2.51422e-09	5170229	5172932	Bm_v4_ChrX_scaffold_001
Bm7618	-1.2476	5.85627	9.23156e-08	2.195e-06	Bm_v4_Chr3_scaffold_001	13518874	13534498		Bm7495	-3.7508	4.86779	4.64842e-41	2.17557e-39	1611997	1615543	Bm_v4_Chr2_contig_001
Bm17942	-1.23069	6.02978	4.75564e-07	1.02199e-05	Bm_v4_ChrX_scaffold_001	8694198	8708275		Bm17779	-3.747	0.0782594	0.00297256	0.00818179	9338914	9339883	Bm_v4_Chr4_scaffold_001
Bm254	-1.22938	4.35719	3.96844e-06	7.43518e-05	Bm_v4_Chr3_scaffold_001	4136735	4142403		Bm8515	-3.7407	1.83872	6.94611e-08	4.2616e-07	10524420	10529493	Bm_v4_Chr1_scaffold_001
Bm1908	-1.2218	5.59859	1.10325e-05	0.000191268	Bm_v4_ChrX_scaffold_001	22406347	22416101		Bm579	-3.74065	0.533282	2.10785e-06	1.06663e-05	2613345	2614058	Bm_v4_Chr4_scaffold_001
Bm4054	-1.21961	6.42261	1.22342e-07	2.85168e-06	Bm_v4_Chr1_scaffold_001	5240534	5259002		Bm12793	-3.72814	1.71255	9.04434e-07	4.8284e-06	92863	97129	Bm_v4_ChrX_scaffold_001
Bm18096	-1.21351	4.04433	1.47381e-06	2.94787e-05	Bm_v4_ChrX_scaffold_001	24688804	24693490		Bm11663	-3.71238	2.30786	5.6965e-10	4.35738e-09	11031849	11043664	Bm_v4_ChrX_scaffold_001
Bm9014	-1.20941	4.75884	4.7966e-08	1.1808e-06	Bm_v4_Chr3_scaffold_001	4929797	4930874		Bm13606	-3.70753	-0.182773	0.000139705	0.000521024	703305	704622	Bm_v4_Chr3_scaffold_001
Bm5098	-1.20351	4.05352	8.84114e-07	1.82383e-05	Bm_v4_Chr4_scaffold_001	2264301	2274917		Bm9878	-3.69732	3.96376	1.66133e-18	2.25594e-17	6203784	6205175	Bm_v4_Chr1_scaffold_001
Bm17681	-1.19841	2.42181	0.00490471	0.0435358	Bm_v4_Chr3_scaffold_001	12403218	12405296		Bm3873	-3.68349	2.27788	4.03358e-11	3.40425e-10	1562473	1569144	Bm_v4_Chr3_scaffold_001
Bm6215	-1.19443	4.20632	9.39145e-06	0.000165976	Bm_v4_Chr1_scaffold_001	10865302	10873020		Bm8863	-3.6813	2.34979	7.07584e-12	6.3234e-11	2086570	2092385	Bm_v4_Chr3_scaffold_001
Bm4096	-1.18376	6.17631	3.30857e-07	7.24156e-06	Bm_v4_Chr2_contig_001	5670063	5690648		Bm10455	-3.67859	6.53051	1.58978e-28	3.69109e-27	3021716	3028737	Bm_v4_Chr4_scaffold_001
Bm620	-1.18185	3.14369	0.000211663	0.00284483	Bm_v4_Chr1_scaffold_001	6667277	6667443		Bm18023	-3.67262	-0.952126	0.00360615	0.00973118	16099453	16099977	Bm_v4_ChrX_scaffold_001
Bm10824	-1.16898	4.90345	1.8593e-07	4.19352e-06	Bm_v4_Chr1_scaffold_001	8624719	8630788		Bm18152	-3.66448	0.252774	5.9796e-05	0.000239285	3765461	3769213	Bm_v4_Chr4_scaffold_001
Bm13825	-1.16819	5.47348	6.9435e-07	1.46035e-05	Bm_v4_ChrX_scaffold_001	7145966	7161162		Bm2466	-3.65514	4.02206	1.13985e-25	2.30324e-24	10808415	10816010	Bm_v4_ChrX_scaffold_001
Bm7215	-1.16502	4.47469	3.9818e-07	8.63005e-06	Bm_v4_ChrX_scaffold_001	560065	563766		Bm8249	-3.65395	2.09082	4.00594e-07	2.23536e-06	2548926	2549528	Bm_v4_Chr2_contig_001
Bm10822	-1.16254	10.0143	6.00073e-06	0.00010848	Bm_v4_Chr1_scaffold_001	8660095	8701167		Bm17365	-3.65325	-0.173268	0.000866307	0.00272884	4651513	4653116	Bm_v4_Chr1_scaffold_001
Bm2324	-1.16166	5.56849	8.69098e-07	1.79598e-05	Bm_v4_Chr2_contig_001	10284380	10287722		Bm17500	-3.64462	2.15765	5.50405e-06	2.62796e-05	5599004	5599828	Bm_v4_Chr2_contig_001
Bm2636	-1.16166	3.71801	9.64616e-06	0.000169215	Bm_v4_Chr1_scaffold_001	9593176	9610987		Bm11617	-3.64338	-0.202714	0.00049535	0.00164806	2614047	2618312	Bm_v4_Chr2_contig_001
Bm5258	-1.16093	2.49179	0.00318607	0.0304244	Bm_v4_Chr2_contig_001	11621872	11624611		Bm9690	-3.6417	0.805276	7.0954e-06	3.32213e-05	11932370	11936601	Bm_v4_Chr2_contig_001
Bm3585	-1.15302	2.53396	0.00195434	0.0200012	Bm_v4_Chr3_scaffold_001	3048803	3052621		Bm10681	-3.63214	3.70944	2.05478e-18	2.77748e-17	7380889	7383403	Bm_v4_Chr1_scaffold_001
Bm1775	-1.15152	5.27553	4.72464e-06	8.67357e-05	Bm_v4_Chr1_scaffold_001	10445942	10451176		Bm10694	-3.6302	5.79922	3.7065e-33	1.12535e-31	6985272	6991131	Bm_v4_Chr1_scaffold_001
Bm6744	-1.1433	5.35623	1.09024e-06	2.21433e-05	Bm_v4_Chr3_scaffold_001	6327945	6339403		Bm420	-3.62672	0.975617	7.23811e-08	4.43845e-07	6869827	6873388	Bm_v4_ChrX_scaffold_001
Bm7866	-1.14181	6.36998	7.11448e-05	0.00105966	Bm_v4_ChrX_scaffold_001	1152117	1160800		Bm10776	-3.62031	0.819486	1.0603e-06	5.58995e-06	400321	401870	Bm_007
Bm3566	-1.13748	4.8995	6.87974e-07	1.4521e-05	Bm_v4_ChrX_scaffold_001	17767678	17773469		Bm17380	-3.60883	3.51951	1.74299e-15	2.01354e-14	6418669	6419249	Bm_v4_Chr1_scaffold_001
Bm9669	-1.13372	5.52708	5.91583e-06	0.000107109	Bm_v4_ChrX_scaffold_001	7880671	7885805		Bm17270	-3.60248	2.05707	0.00593059	0.0150857	4259	5268	Bm_191
Bm12909	-1.12725	2.60639	0.00191177	0.0196163	Bm_v4_Chr3_scaffold_001	8639949	8641414		Bm2664	-3.59984	0.569374	3.70852e-05	0.000153166	4615105	4617319	Bm_v4_Chr1_scaffold_001
Bm1957	-1.12598	3.93973	1.02906e-05	0.0001794	Bm_v4_Chr2_contig_001	10570419	10573363		Bm9940	-3.59977	5.53243	1.07241e-46	6.93901e-45	7003029	7008326	Bm_v4_Chr4_scaffold_001
Bm5493	-1.12201	5.49243	1.06312e-05	0.000184852	Bm_v4_ChrX_scaffold_001	15471034	15524536		Bm8394	-3.59817	3.88608	2.0225e-19	2.88884e-18	2691074	2699903	Bm_v4_Chr2_contig_001
Bm5400	-1.11153	4.24729	8.90723e-06	0.00015789	Bm_v4_Chr2_contig_001	883023	887991		Bm2262	-3.59746	4.50307	6.93475e-27	1.47688e-25	3927820	3936938	Bm_v4_Chr3_scaffold_001
Bm12745	-1.09996	3.83159	6.67322e-05	0.00100022	Bm_007	250027	254115		Bm6190	-3.59432	5.21215	1.72352e-44	9.76468e-43	8683382	8689445	Bm_v4_Chr3_scaffold_001
Bm7177	-1.09461	4.42926	6.11471e-07	1.29757e-05	Bm_v4_Chr3_scaffold_001	6262864	6264569		Bm6648	-3.58604	-0.820193	0.00592554	0.0150761	4219322	4222655	Bm_v4_Chr2_contig_001
Bm8760	-1.09434	3.2839	0.000208402	0.00280419	Bm_v4_ChrX_scaffold_001	23046164	23048419		Bm12084	-3.58513	2.53625	4.26412e-11	3.59114e-10	10073433	10081734	Bm_v4_Chr3_scaffold_001
Bm725	-1.0895	3.67451	6.44434e-05	0.000970832	Bm_v4_Chr1_scaffold_001	8658640	8659778		Bm18191	-3.57071	3.72179	8.47079e-09	5.7546e-08	8212999	8215727	Bm_v4_ChrX_scaffold_001
Bm7937	-1.0874	3.4064	0.000285521	0.00371115	Bm_v4_Chr1_scaffold_001	5223970	5227080		Bm9191	-3.56441	3.03227	8.16322e-16	9.59887e-15	8840043	8842285	Bm_v4_ChrX_scaffold_001
Bm15541	-1.08279	4.52554	1.63441e-05	0.000274511	Bm_v4_Chr2_contig_001	4690892	4690980		Bm7783	-3.56344	2.48612	1.18481e-11	1.03998e-10	7879448	7880083	Bm_v4_Chr1_scaffold_001
Bm3452	-1.08118	3.13734	0.000588689	0.00704819	Bm_v4_ChrX_scaffold_001	21136347	21139916		Bm5755	-3.55804	1.60831	2.84619e-09	2.04874e-08	4249136	4253010	Bm_v4_Chr1_scaffold_001
Bm4578	-1.08098	4.23209	0.000113178	0.00161852	Bm_v4_Chr3_scaffold_001	12947761	12951332		Bm852	-3.55717	-0.872432	0.00393351	0.0104855	12513085	12513739	Bm_v4_Chr4_scaffold_001
Bm6607	-1.07478	4.37433	0.00121274	0.0132751	Bm_v4_Chr1_scaffold_001	7745465	7746890		Bm2595	-3.55622	6.60897	3.78502e-26	7.76749e-25	13538358	13548022	Bm_v4_Chr3_scaffold_001
Bm382	-1.07317	4.1681	6.99009e-06	0.000124841	Bm_v4_Chr1_scaffold_001	1461523	1463181		Bm8703	-3.54268	3.08607	3.66651e-16	4.40316e-15	11557794	11560615	Bm_v4_Chr4_scaffold_001
Bm6190	-1.07157	4.24282	0.000250511	0.00329955	Bm_v4_Chr3_scaffold_001	8683382	8689445		Bm4657	-3.54205	1.3268	6.36735e-08	3.92482e-07	1560624	1567062	Bm_v4_Chr1_scaffold_001
Bm5559	-1.06974	3.48976	0.000269641	0.00352408	Bm_v4_ChrX_scaffold_001	12227381	12229647		Bm12731	-3.53931	2.95294	4.02623e-14	4.22273e-13	1238158	1245220	Bm_v4_Chr4_scaffold_001
Bm10031	-1.06723	4.74206	5.02045e-06	9.20234e-05	Bm_v4_ChrX_scaffold_001	20516012	20526555		Bm13510	-3.50662	5.77485	1.03998e-46	6.76613e-45	730785	734858	Bm_v4_Chr4_scaffold_001
Bm4477	-1.06002	4.38086	3.0485e-06	5.85045e-05	Bm_v4_Chr1_scaffold_001	9888080	9891664		Bm3714	-3.50637	3.36232	8.77059e-18	1.15264e-16	11053690	11065822	Bm_v4_Chr1_scaffold_001
Bm5760	-1.04604	2.99952	0.00486857	0.0432798	Bm_v4_ChrX_scaffold_001	19056482	19058747		Bm364	-3.50153	0.500481	0.00622831	0.0157349	12136166	12136755	Bm_v4_Chr1_scaffold_001
Bm1776	-1.03729	5.23353	2.54484e-05	0.000412222	Bm_v4_Chr1_scaffold_001	513262	517674		Bm17082	-3.49892	0.758543	1.61557e-05	7.12212e-05	474652	475642	Bm_007
Bm4101	-1.0343	3.89322	5.1392e-05	0.000790302	Bm_v4_ChrX_scaffold_001	1744800	1748902		Bm5846	-3.49864	4.2305	1.81591e-26	3.79897e-25	5832321	5835113	Bm_v4_ChrX_scaffold_001
Bm9292	-1.03329	2.63116	0.00486295	0.0432624	Bm_v4_ChrX_scaffold_001	16433760	16437619		Bm1471	-3.49328	-0.88317	0.00564994	0.014437	125917	127574	Bm_007
Bm7134	-1.0328	5.34882	0.000168246	0.00231382	Bm_v4_Chr1_scaffold_001	8821427	8828521		Bm13031	-3.49306	0.760338	5.7361e-06	2.72448e-05	13002591	13005513	Bm_v4_Chr1_scaffold_001
Bm3336	-1.03091	3.44231	0.000436884	0.0054152	Bm_v4_ChrX_scaffold_001	23929356	23938587		Bm6761	-3.4823	2.41976	2.28409e-10	1.81395e-09	9212180	9215725	Bm_v4_Chr2_contig_001
Bm4363	-1.02986	3.71357	0.00061034	0.00730004	Bm_v4_Chr3_scaffold_001	3217198	3220905		Bm3358	-3.4756	1.39342	1.11617e-08	7.48388e-08	2069267	2072729	Bm_v4_Chr2_contig_001
Bm3568	-1.02817	4.72468	4.92961e-05	0.000761037	Bm_v4_Chr1_scaffold_001	12209232	12243071		Bm7817	-3.47403	1.29174	5.53509e-06	2.64065e-05	1966443	1971625	Bm_v4_Chr3_scaffold_001
Bm9228	-1.02133	6.52982	1.21409e-05	0.000208047	Bm_v4_Chr1_scaffold_001	10363183	10369911		Bm6295	-3.46209	5.39163	2.73924e-40	1.23799e-38	17700526	17710744	Bm_v4_ChrX_scaffold_001
Bm1704	-1.0202	3.39636	0.0031848	0.0304244	Bm_v4_Chr2_contig_001	4564403	4567884		Bm3455	-3.45827	1.09135	2.90009e-07	1.64227e-06	2157762	2162297	Bm_v4_Chr2_contig_001
Bm4428	-1.01959	6.13075	3.2112e-05	0.000510386	Bm_v4_Chr3_scaffold_001	9437300	9442706		Bm3308	-3.45601	-0.938327	0.00605376	0.0153365	2511324	2513096	Bm_v4_Chr1_scaffold_001
Bm5222	-1.01007	2.76882	0.00331389	0.0313918	Bm_v4_Chr3_scaffold_001	11323279	11324956		Bm17792	-3.45177	1.53979	1.30473e-08	8.69407e-08	9730097	9731415	Bm_v4_Chr4_scaffold_001
Bm3406	-1.00947	4.09621	9.4927e-05	0.00138087	Bm_v4_Chr4_scaffold_001	4548243	4553022		Bm12906	-3.4488	3.94666	6.25439e-23	1.10042e-21	8555874	8560108	Bm_v4_Chr3_scaffold_001
Bm2050	-1.00822	5.77802	1.89369e-05	0.000313611	Bm_v4_ChrX_scaffold_001	6192605	6198835		Bm9206	-3.44611	-0.338049	0.00121065	0.00366537	20029005	20035506	Bm_v4_ChrX_scaffold_001
Bm6432	-1.00384	3.98767	7.77281e-05	0.00115191	Bm_v4_ChrX_scaffold_001	7107622	7109986		Bm3735	-3.44129	1.91097	9.43231e-10	7.09581e-09	8815383	8821497	Bm_v4_ChrX_scaffold_001
Bm7062	-0.999602	4.80512	0.000132235	0.00186404	Bm_v4_Chr3_scaffold_001	6827084	6831410		Bm17024	-3.43897	-0.985544	0.00344312	0.00934235	23662061	23662141	Bm_v4_ChrX_scaffold_001
Bm735	-0.995908	5.4808	5.06903e-05	0.000780525	Bm_v4_Chr4_scaffold_001	8559456	8564894		Bm7577	-3.42514	4.80978	1.60319e-28	3.71495e-27	22466336	22481297	Bm_v4_ChrX_scaffold_001
Bm4472	-0.992223	4.71327	0.00109617	0.012199	Bm_v4_Chr2_contig_001	8564404	8567284		Bm12795	-3.42421	2.10379	0.0067264	0.0168023	2793	8140	Bm_v4_ChrX_scaffold_001
Bm12165	-0.99188	2.86364	0.00371935	0.0345961	Bm_v4_Chr2_contig_001	7311240	7315234		Bm6058	-3.41836	3.76907	5.30583e-21	8.38841e-20	12068542	12084513	Bm_v4_Chr2_contig_001
Bm5336	-0.99177	4.67334	7.7236e-06	0.00013732	Bm_v4_ChrX_scaffold_001	3580099	3586983		Bm9137	-3.41372	0.502357	0.000299954	0.0010471
Bm11696	-0.97719	3.9737	4.65286e-05	0.000723025	Bm_v4_Chr4_scaffold_001	10002575	10018226		Bm10086	-3.41184	2.15194	1.31572e-09	9.74324e-09	8051168	8053049	Bm_v4_Chr2_contig_001
Bm3483	-0.976641	6.04469	0.00422249	0.0382837	Bm_v4_Chr3_scaffold_001	7439239	7444678		Bm18141	-3.4112	3.74706	1.17678e-18	1.61651e-17	24118474	24120380	Bm_v4_ChrX_scaffold_001
Bm15626	-0.974628	9.47679	0.00359824	0.0337848	Bm_v4_Chr3_scaffold_001	10779052	10779381		Bm2651	-3.40306	3.0597	2.79507e-14	2.9763e-13	21780325	21783467	Bm_v4_ChrX_scaffold_001
Bm6320	-0.97414	4.42145	0.00074524	0.00869397	Bm_v4_Chr3_scaffold_001	8884311	8885710		Bm17226	-3.39826	0.862863	0.000199014	0.000720649
Bm3053	-0.973155	4.40914	9.26664e-06	0.000164015	Bm_v4_Chr2_contig_001	8162094	8164381		Bm16971	-3.39202	-0.996558	0.0054625	0.0140185	12321544	12321648	Bm_v4_ChrX_scaffold_001
Bm6994	-0.971297	3.28361	0.00180632	0.0186482	Bm_v4_ChrX_scaffold_001	9772364	9776031		Bm18332	-3.39201	-0.996558	0.00545674	0.0140098	19300	19470	Bm_014
Bm3887	-0.962965	3.09329	0.00220868	0.0222389	Bm_v4_Chr1_scaffold_001	3464394	3466376		Bm1854	-3.38726	1.94534	2.49363e-08	1.60998e-07	4665603	4669442	Bm_v4_ChrX_scaffold_001
Bm10581	-0.961388	3.55288	0.000372254	0.00469921	Bm_v4_Chr4_scaffold_001	7236786	7239337		Bm15581	-3.38577	0.655426	2.691e-05	0.000113882	1732965	1733216	Bm_v4_Chr1_scaffold_001
Bm16946	-0.954698	5.21702	0.000102111	0.00146914	Bm_v4_Chr3_scaffold_001	8846335	8852120		Bm3413	-3.38573	3.22956	9.92473e-16	1.15896e-14	5918078	5922588	Bm_v4_Chr4_scaffold_001
Bm5725	-0.952779	6.87422	4.18417e-05	0.000656222	Bm_v4_ChrX_scaffold_001	7658310	7670670		Bm5103	-3.38337	5.16359	3.75025e-40	1.67573e-38	4301249	4314033	Bm_v4_Chr3_scaffold_001
Bm8108	-0.951827	3.80681	0.000231131	0.00306132	Bm_v4_ChrX_scaffold_001	20772804	20779841		Bm2671	-3.38037	1.88934	1.76468e-08	1.15765e-07	5645553	5647252	Bm_v4_ChrX_scaffold_001
Bm2138	-0.950661	3.02864	0.0030153	0.0290751	Bm_v4_Chr4_scaffold_001	629999	634338		Bm7075	-3.37983	1.89297	1.17592e-09	8.79041e-09	17663966	17667819	Bm_v4_ChrX_scaffold_001
Bm4502	-0.948648	5.81443	4.37266e-05	0.000682889	Bm_v4_Chr4_scaffold_001	4938209	4954915		Bm8437	-3.37718	1.92075	8.43228e-09	5.73173e-08	11976983	11981186	Bm_v4_Chr1_scaffold_001
Bm8349	-0.946282	4.81789	6.14409e-05	0.00093272	Bm_v4_Chr4_scaffold_001	7211148	7213284		Bm5060	-3.37263	8.84733	5.29694e-14	5.51636e-13	2083572	2088762	Bm_v4_ChrX_scaffold_001
Bm8541	-0.941514	3.73293	0.000230588	0.00306098	Bm_v4_Chr4_scaffold_001	12868932	12885921		Bm12527	-3.36274	4.85996	1.67901e-35	5.89946e-34	18363724	18368334	Bm_v4_ChrX_scaffold_001
Bm3191	-0.939011	4.79622	0.00013363	0.00187923	Bm_v4_ChrX_scaffold_001	17341193	17343641		Bm12868	-3.35498	5.94223	1.42691e-37	5.65087e-36	7607274	7607992	Bm_v4_Chr3_scaffold_001
Bm5149	-0.938958	4.80347	3.66291e-05	0.000578301	Bm_v4_Chr2_contig_001	2945837	2952460		Bm4952	-3.3477	3.86399	9.68594e-22	1.58852e-20	3602595	3607654	Bm_v4_ChrX_scaffold_001
Bm9787	-0.934235	5.88019	7.56303e-05	0.00112364	Bm_v4_ChrX_scaffold_001	12683032	12700730		Bm8235	-3.34504	-1.00751	0.00596978	0.0151637	19146	19604	Bm_072
Bm3721	-0.933555	3.45051	0.00414786	0.037741	Bm_v4_ChrX_scaffold_001	1277883	1283119		Bm3160	-3.34503	-1.00751	0.00597456	0.0151715	12177270	12179627	Bm_v4_Chr3_scaffold_001
Bm6283	-0.931628	4.2761	3.01656e-05	0.00048269	Bm_v4_ChrX_scaffold_001	4469082	4470927		Bm17149	-3.33666	-0.455534	0.000932191	0.00290458	9185	12750	Bm_025
Bm1825	-0.928962	4.9912	7.09167e-05	0.00105759	Bm_v4_Chr2_contig_001	9381123	9388031		Bm14697	-3.33534	1.8024	2.19278e-05	9.4383e-05	296908	300546	Bm_008
Bm5667	-0.928802	4.89048	4.464e-05	0.000695502	Bm_v4_ChrX_scaffold_001	12362156	12367370		Bm9032	-3.33346	0.684029	8.98948e-05	0.000349456	660027	662652	Bm_v4_Chr4_scaffold_001
Bm6717	-0.926647	6.0407	0.000262363	0.00344035	Bm_v4_Chr4_scaffold_001	5228385	5252904		Bm6388	-3.32887	4.13745	6.31476e-24	1.16469e-22	695146	697227	Bm_v4_ChrX_scaffold_001
Bm11686	-0.924713	5.81321	0.000192137	0.00260308	Bm_v4_Chr4_scaffold_001	3796863	3808888		Bm7617	-3.3284	2.49063	2.67509e-11	2.28706e-10	10362157	10366410	Bm_v4_Chr2_contig_001
Bm9089	-0.912606	4.34744	0.000374458	0.004722	Bm_v4_Chr3_scaffold_001	12724039	12740294		Bm17592	-3.32521	1.98711	6.36457e-08	3.92482e-07	101572	103205	Bm_v4_Chr3_scaffold_001
Bm7477	-0.912581	6.37745	8.76103e-05	0.00128549	Bm_v4_Chr4_scaffold_001	4825629	4826779		Bm10611	-3.32089	3.10043	6.69388e-15	7.42156e-14	4453407	4456817	Bm_v4_Chr4_scaffold_001
Bm12900	-0.908332	5.92346	9.60147e-05	0.00139327	Bm_v4_Chr3_scaffold_001	8458098	8460512		Bm17147	-3.31682	1.66502	5.31522e-09	3.72191e-08	32573	35176	Bm_024
Bm5505	-0.9071	6.30157	0.00015973	0.00220953	Bm_v4_Chr4_scaffold_001	9831584	9836671		Bm5809	-3.3073	2.2395	8.29104e-10	6.27311e-09	6810147	6812243	Bm_v4_Chr4_scaffold_001
Bm2534	-0.901952	5.00393	0.000128717	0.00181878	Bm_v4_ChrX_scaffold_001	3277158	3282772		Bm1596	-3.30231	3.48485	9.92706e-15	1.08338e-13	2161464	2163249	Bm_v4_Chr3_scaffold_001
Bm9220	-0.900946	3.24053	0.00340017	0.0320808	Bm_v4_Chr1_scaffold_001	10038900	10050303		Bm9587	-3.29729	0.951177	1.26824e-06	6.61263e-06	907202	911025	Bm_v4_Chr3_scaffold_001
Bm5833	-0.895401	6.42547	9.48781e-05	0.00138087	Bm_v4_Chr3_scaffold_001	6065120	6086582		Bm17927	-3.29726	3.00831	7.25655e-12	6.47512e-11
Bm12612	-0.893698	5.08371	0.000629587	0.00749993	Bm_v4_Chr3_scaffold_001	13019108	13022798		Bm4058	-3.29641	4.45658	2.80458e-26	5.80577e-25	3669556	3675853	Bm_v4_Chr2_contig_001
Bm18216	-0.893303	4.26516	5.78162e-05	0.000883357	Bm_v4_ChrX_scaffold_001	9345339	9349592		Bm6657	-3.29395	1.30199	3.81096e-07	2.13259e-06	4115281	4117169	Bm_v4_Chr3_scaffold_001
Bm5840	-0.891322	4.84229	0.000122648	0.00174343	Bm_v4_Chr1_scaffold_001	8442559	8449211		Bm10185	-3.29371	2.0175	3.92702e-09	2.78609e-08	1893821	1895895	Bm_v4_Chr4_scaffold_001
Bm7615	-0.890663	5.78141	0.000117043	0.00166977	Bm_v4_Chr3_scaffold_001	8115616	8127870		Bm4540	-3.29346	1.1536	6.529e-07	3.55775e-06	13188233	13191089	Bm_v4_Chr1_scaffold_001
Bm3700	-0.889052	6.02088	0.000283579	0.00369641	Bm_v4_Chr4_scaffold_001	12750216	12760231		Bm4504	-3.28883	1.13831	6.58998e-07	3.58274e-06	4844664	4847892	Bm_v4_Chr4_scaffold_001
Bm2363	-0.885751	8.06943	0.000426204	0.00530113	Bm_v4_ChrX_scaffold_001	17831689	17865748		Bm17640	-3.27938	-0.576737	0.00261291	0.0072936	6216915	6217151	Bm_v4_Chr3_scaffold_001
Bm6891	-0.883304	6.08134	0.000120454	0.0017143	Bm_v4_Chr2_contig_001	9395272	9398450		Bm6679	-3.27831	5.39503	2.15162e-33	6.63471e-32	11186111	11197901	Bm_v4_Chr3_scaffold_001
Bm11309	-0.87797	4.14804	0.00247059	0.0246248	Bm_v4_Chr2_contig_001	4387451	4398878		Bm4257	-3.27544	1.87397	4.2433e-08	2.66834e-07	22040051	22044802	Bm_v4_ChrX_scaffold_001
Bm8364	-0.876962	4.55178	0.000560482	0.00676521	Bm_v4_Chr2_contig_001	363801	365952		Bm17302	-3.27143	-1.06928	0.00923156	0.0221768	904	3113	Bm_282
Bm6153	-0.871521	6.66397	0.000187812	0.00254741	Bm_v4_Chr1_scaffold_001	9383507	9386879		Bm12978	-3.27136	-1.06928	0.0092112	0.0221372	4739702	4740711	Bm_v4_Chr3_scaffold_001
Bm2589	-0.868705	8.22705	0.000231865	0.00306762	Bm_v4_ChrX_scaffold_001	20922719	20940956		Bm4331	-3.26979	3.23083	2.92285e-14	3.10678e-13	17803170	17806447	Bm_v4_ChrX_scaffold_001
Bm1963	-0.868422	4.99397	0.000939586	0.0106315	Bm_v4_Chr4_scaffold_001	5136514	5139492		Bm12337	-3.26192	2.21117	7.98527e-10	6.0495e-09	13604	15909	Bm_055
Bm7591	-0.861644	3.64597	0.0024301	0.024303	Bm_v4_Chr2_contig_001	10539827	10542182		Bm11558	-3.26139	0.489848	8.94294e-05	0.000347761	10989161	10997817	Bm_v4_Chr3_scaffold_001
Bm14698	-0.856277	4.24348	0.000286465	0.00371933	Bm_v4_ChrX_scaffold_001	18143295	18147776		Bm17454	-3.25822	0.848644	3.42193e-05	0.000142472	977966	979499	Bm_v4_Chr2_contig_001
Bm13679	-0.855153	8.93667	0.000154292	0.00214685	Bm_v4_ChrX_scaffold_001	5325973	5329935		Bm8496	-3.2567	5.7801	1.09701e-36	4.09768e-35	12378652	12380582	Bm_v4_Chr2_contig_001
Bm6526	-0.848983	3.9086	0.000940055	0.0106315	Bm_008	37000	45783		Bm7928	-3.24871	1.54756	2.03574e-08	1.32738e-07	11227693	11230636	Bm_v4_ChrX_scaffold_001
Bm4781	-0.84716	3.3712	0.00396215	0.0364172	Bm_v4_Chr4_scaffold_001	1975407	1978033		Bm7130	-3.23229	2.37235	4.02212e-10	3.11484e-09	8674345	8679392	Bm_v4_Chr4_scaffold_001
Bm3347	-0.846205	4.18705	0.000240875	0.00317618	Bm_v4_ChrX_scaffold_001	1556330	1563879		Bm18041	-3.22964	1.35584	2.77644e-06	1.38076e-05	19340299	19341888	Bm_v4_ChrX_scaffold_001
Bm11317	-0.845282	3.30264	0.00544709	0.0476711	Bm_v4_Chr1_scaffold_001	3037189	3041041		Bm3209	-3.22615	5.35861	3.91592e-38	1.60444e-36	16976892	16980175	Bm_v4_ChrX_scaffold_001
Bm4835	-0.844111	6.03128	0.000264581	0.00346178	Bm_v4_Chr2_contig_001	6233943	6244454		Bm3733	-3.22067	1.67247	1.11905e-07	6.68885e-07	6618860	6620407	Bm_v4_Chr2_contig_001
Bm7465	-0.842421	5.82607	0.000284075	0.00369641	Bm_v4_ChrX_scaffold_001	2915201	2936129		Bm17662	-3.22064	2.14236	4.65995e-09	3.28443e-08	10578354	10581292	Bm_v4_Chr3_scaffold_001
Bm2709	-0.839891	3.34561	0.00374753	0.0348035	Bm_v4_ChrX_scaffold_001	10755057	10758114		Bm10263	-3.2198	0.761105	2.71511e-05	0.000114779	244741	246113	Bm_v4_Chr2_contig_001
Bm3297	-0.839248	5.55106	0.00028956	0.00374719	Bm_v4_ChrX_scaffold_001	111532	124086		Bm17400	-3.21648	-0.450721	0.00561797	0.0143677	10204618	10207165	Bm_v4_Chr1_scaffold_001
Bm9533	-0.836358	5.18695	0.000578162	0.00695734	Bm_v4_ChrX_scaffold_001	17334183	17339218		Bm10921	-3.21622	6.92111	1.73576e-21	2.82323e-20	3238132	3239824	Bm_v4_ChrX_scaffold_001
Bm11943	-0.832649	3.85294	0.000929456	0.0105418	Bm_v4_Chr1_scaffold_001	8072243	8074415		Bm9192	-3.20994	3.08265	1.79063e-13	1.78927e-12	8769384	8770691	Bm_v4_ChrX_scaffold_001
Bm2702	-0.83256	4.86185	0.000333383	0.00425386	Bm_v4_ChrX_scaffold_001	1303749	1312093		Bm2977	-3.20832	1.4936	2.57109e-07	1.46507e-06	2010777	2015775	Bm_v4_Chr2_contig_001
Bm2081	-0.825892	7.48746	0.000329745	0.00421653	Bm_v4_Chr2_contig_001	10630634	10641416		Bm18019	-3.20684	2.62935	6.46075e-06	3.03819e-05	15896620	15898669	Bm_v4_ChrX_scaffold_001
Bm6978	-0.822078	5.92737	0.000661959	0.00783825	Bm_v4_Chr1_scaffold_001	13484656	13488652		Bm9798	-3.20609	3.73305	2.9401e-19	4.16931e-18	10178373	10183135	Bm_v4_Chr2_contig_001
Bm6248	-0.817415	4.40281	0.000399848	0.00500486	Bm_v4_ChrX_scaffold_001	20729197	20733882		Bm17597	-3.20289	-0.0746652	0.00473247	0.0123365	1480728	1491854	Bm_v4_Chr3_scaffold_001
Bm7739	-0.817143	5.07146	0.00162048	0.0169498	Bm_v4_ChrX_scaffold_001	8189422	8197138		Bm9904	-3.20289	-0.0746652	0.00473645	0.0123425	19121175	19122287	Bm_v4_ChrX_scaffold_001
Bm17774	-0.814097	3.65512	0.00208384	0.0211257	Bm_v4_Chr4_scaffold_001	8667172	8668782		Bm7693	-3.20226	-0.084837	0.00116616	0.00354699	12368284	12370355	Bm_v4_Chr4_scaffold_001
Bm5605	-0.81299	5.71317	0.00130986	0.0141774	Bm_v4_ChrX_scaffold_001	14621747	14638700		Bm18161	-3.20201	3.78436	2.6938e-17	3.44463e-16	6465148	6468571	Bm_v4_ChrX_scaffold_001
Bm10329	-0.808944	3.45896	0.00500513	0.0442942	Bm_v4_Chr2_contig_001	1196241	1198197		Bm13257	-3.19892	0.764415	4.60571e-05	0.000188251	7767633	7767966	Bm_v4_ChrX_scaffold_001
Bm4523	-0.806739	6.60655	0.000543322	0.00659168	Bm_v4_ChrX_scaffold_001	21397779	21408953		Bm3502	-3.19876	5.333	1.75192e-31	4.74703e-30	3648197	3655004	Bm_v4_ChrX_scaffold_001
Bm5753	-0.805781	5.31761	0.000925522	0.0105073	Bm_v4_Chr3_scaffold_001	13709710	13719828		Bm17696	-3.1983	-1.13485	0.0103387	0.0245332
Bm9540	-0.804866	3.99873	0.0020786	0.0210906	Bm_v4_ChrX_scaffold_001	17526720	17529497		Bm4467	-3.19821	2.38991	1.70156e-09	1.24756e-08	11001593	11005694	Bm_v4_Chr1_scaffold_001
Bm9692	-0.803188	5.63293	0.000540096	0.00655926	Bm_v4_Chr4_scaffold_001	10324866	10335480		Bm2927	-3.19774	7.97436	4.22326e-18	5.65698e-17	16137976	16154337	Bm_v4_ChrX_scaffold_001
Bm7819	-0.801606	4.45367	0.00260763	0.0257737	Bm_v4_ChrX_scaffold_001	11104545	11121251		Bm13260	-3.19599	-0.101289	0.000705311	0.00226208	12916721	12917709	Bm_v4_ChrX_scaffold_001
Bm5457	-0.797781	3.92221	0.0016133	0.0168904	Bm_v4_ChrX_scaffold_001	21959991	21964873		Bm6977	-3.19539	3.33616	2.63465e-15	3.00258e-14	11979736	11989745	Bm_v4_Chr3_scaffold_001
Bm4910	-0.795557	7.33588	0.000522644	0.00636691	Bm_v4_ChrX_scaffold_001	33098	34057		Bm1454	-3.18962	-0.489362	0.00509763	0.0131793	7188934	7194840	Bm_v4_Chr1_scaffold_001
Bm2295	-0.794719	5.18085	0.000713498	0.00838148	Bm_v4_ChrX_scaffold_001	6799163	6802574		Bm5391	-3.18636	2.37657	1.71058e-09	1.2534e-08	12074186	12076941	Bm_v4_ChrX_scaffold_001
Bm2014	-0.794421	9.72962	0.00105608	0.0118307	Bm_v4_Chr1_scaffold_001	5823580	5833639		Bm5884	-3.18574	4.12651	3.07283e-14	3.26327e-13	10113400	10118615	Bm_v4_Chr4_scaffold_001
Bm7152	-0.793806	6.74365	0.000650357	0.00771631	Bm_v4_ChrX_scaffold_001	9657833	9661636		Bm2680	-3.18214	3.41757	2.97973e-16	3.60766e-15	11070922	11074744	Bm_v4_Chr3_scaffold_001
Bm9737	-0.793202	4.4695	0.00157284	0.0165693	Bm_v4_Chr2_contig_001	4893830	4913831		Bm2455	-3.17961	0.311681	0.00119161	0.00361329	6081504	6083604	Bm_v4_Chr1_scaffold_001
Bm5409	-0.792851	6.86283	0.00118225	0.0130102	Bm_v4_Chr1_scaffold_001	12523323	12525025		Bm4755	-3.17806	3.95624	7.07797e-21	1.1086e-19	1328246	1338755	Bm_v4_Chr2_contig_001
Bm5537	-0.78792	5.29049	0.00082054	0.00943303	Bm_v4_Chr2_contig_001	8763977	8772697		Bm2770	-3.1737	5.51127	3.16918e-38	1.30754e-36	4218766	4222687	Bm_v4_ChrX_scaffold_001
Bm13340	-0.776108	4.85723	0.00145107	0.0155353	Bm_v4_ChrX_scaffold_001	10876665	10880350		Bm17998	-3.17345	0.600378	5.96799e-06	2.82894e-05	14019254	14020632	Bm_v4_ChrX_scaffold_001
Bm5923	-0.77576	5.47164	0.000838891	0.00960668	Bm_v4_Chr2_contig_001	8170540	8174193		Bm373	-3.16581	-1.20465	0.0146219	0.0332706	13973139	13974310	Bm_v4_Chr2_contig_001
Bm12966	-0.772904	4.01019	0.00180499	0.0186482	Bm_v4_Chr3_scaffold_001	9792817	9793331		Bm17185	-3.16487	0.931443	0.00533888	0.013748
Bm5376	-0.768346	4.01935	0.00370195	0.0344884	Bm_v4_Chr2_contig_001	3504996	3510923		Bm2790	-3.16415	1.51788	4.81453e-07	2.66148e-06	4518411	4520986	Bm_v4_ChrX_scaffold_001
Bm6104	-0.763985	5.3769	0.00213834	0.0216041	Bm_v4_ChrX_scaffold_001	4614127	4618610		Bm8052	-3.1641	0.232088	0.000307679	0.00107028	5195829	5196202	Bm_v4_Chr3_scaffold_001
Bm13796	-0.75901	6.11591	0.0012705	0.0138145	Bm_008	105522	113556		Bm13000	-3.16301	0.965571	3.72227e-05	0.00015368	12677455	12677825	Bm_v4_Chr1_scaffold_001
Bm1858	-0.757697	5.1886	0.00174217	0.0180893	Bm_v4_Chr3_scaffold_001	2372380	2375048		Bm8431	-3.15744	4.10111	1.33267e-13	1.34413e-12	11048628	11052492	Bm_v4_Chr2_contig_001
Bm2277	-0.757413	3.89519	0.00472095	0.0421911	Bm_v4_Chr2_contig_001	366517	369757		Bm8877	-3.15631	2.9531	3.08789e-11	2.63427e-10	12272835	12273878	Bm_v4_Chr1_scaffold_001
Bm4847	-0.755873	4.30734	0.00306814	0.0294375	Bm_v4_Chr4_scaffold_001	4697802	4699973		Bm7425	-3.15362	7.67266	1.57808e-19	2.27601e-18	8656351	8688867	Bm_v4_Chr2_contig_001
Bm4650	-0.750897	4.43406	0.000507536	0.006202	Bm_v4_Chr4_scaffold_001	3065461	3068218		Bm522	-3.14944	0.751629	4.41448e-06	2.13878e-05	1949660	1952051	Bm_v4_Chr4_scaffold_001
Bm3212	-0.749919	4.87195	0.000529474	0.00644347	Bm_v4_ChrX_scaffold_001	2967124	2969771		Bm4913	-3.14925	1.89483	2.93621e-08	1.87731e-07	13941320	13946317	Bm_v4_Chr1_scaffold_001
Bm8357	-0.746252	6.54992	0.0015253	0.0161441	Bm_v4_Chr2_contig_001	7661938	7675850		Bm17692	-3.14853	2.03693	3.55658e-08	2.25688e-07	13775825	13777242	Bm_v4_Chr3_scaffold_001
Bm7550	-0.743286	4.84407	0.000732172	0.00856685	Bm_v4_ChrX_scaffold_001	7236913	7242855		Bm8380	-3.14623	2.13431	1.39828e-09	1.03095e-08	2252857	2253325	Bm_v4_Chr4_scaffold_001
Bm8116	-0.742537	4.90404	0.000957678	0.0108205	Bm_v4_ChrX_scaffold_001	14467651	14473536		Bm16759	-3.13935	-0.0774729	0.00307542	0.00844529	4104099	4104308	Bm_v4_Chr2_contig_001
Bm17096	-0.741887	4.47789	0.00286564	0.027836	Bm_007	833510	834652		Bm8054	-3.136	1.47223	7.85001e-07	4.21551e-06	898585	904648	Bm_v4_Chr4_scaffold_001
Bm11304	-0.73954	7.40766	0.00233021	0.0233633	Bm_v4_ChrX_scaffold_001	22060736	22066774		Bm10944	-3.1327	2.46239	4.34234e-09	3.07338e-08	3655865	3661387	Bm_v4_ChrX_scaffold_001
Bm10419	-0.739346	6.04887	0.00145877	0.0156037	Bm_v4_Chr2_contig_001	6275543	6283898		Bm8172	-3.13022	1.76046	1.02162e-07	6.12506e-07	10894418	10897493	Bm_v4_Chr3_scaffold_001
Bm1868	-0.737331	6.1693	0.00154107	0.0162781	Bm_v4_ChrX_scaffold_001	8902431	8912351		Bm3914	-3.12869	3.68389	6.49049e-18	8.5905e-17	2502956	2507036	Bm_v4_ChrX_scaffold_001
Bm5314	-0.737114	6.78137	0.00205008	0.0208907	Bm_v4_ChrX_scaffold_001	8101152	8110891		Bm9627	-3.1252	2.78514	4.30048e-12	3.89312e-11	6463156	6465084	Bm_v4_ChrX_scaffold_001
Bm2952	-0.734661	5.95569	0.00157631	0.0165911	Bm_v4_ChrX_scaffold_001	17867748	17872410		Bm14090	-3.12451	0.437397	0.000120968	0.000457632	8323140	8323587	Bm_v4_ChrX_scaffold_001
Bm2413	-0.731471	4.1922	0.00217578	0.0219637	Bm_v4_ChrX_scaffold_001	5469975	5478021		Bm8476	-3.12443	5.52386	1.34779e-11	1.17693e-10	684334	720185	Bm_v4_Chr1_scaffold_001
Bm6909	-0.730783	4.39243	0.000697037	0.00819624	Bm_v4_ChrX_scaffold_001	5155737	5157279		Bm18139	-3.12277	1.52836	7.6621e-07	4.12208e-06	288019	289286	Bm_008
Bm5639	-0.729874	4.80547	0.00126798	0.0137997	Bm_v4_Chr1_scaffold_001	10545929	10547366		Bm5107	-3.11973	0.0751124	0.00825426	0.0201191	11974699	11977564	Bm_v4_ChrX_scaffold_001
Bm5823	-0.7235	4.78595	0.00086873	0.00990052	Bm_v4_Chr4_scaffold_001	7548772	7553942		Bm5728	-3.11918	2.07884	2.29643e-07	1.31444e-06	9118973	9125157	Bm_v4_Chr4_scaffold_001
Bm4667	-0.723219	5.08608	0.00392828	0.0361983	Bm_v4_ChrX_scaffold_001	4465438	4466746		Bm6728	-3.11888	1.65724	8.60335e-06	3.97938e-05	5181695	5183096	Bm_v4_ChrX_scaffold_001
Bm12939	-0.713708	6.51828	0.0026567	0.0261714	Bm_v4_Chr3_scaffold_001	9136116	9154705		Bm17731	-3.11852	0.843691	0.000310997	0.00108148
Bm4737	-0.70986	4.8484	0.0016873	0.0176153	Bm_v4_ChrX_scaffold_001	11596255	11597002		Bm17880	-3.11243	0.982815	5.40036e-06	2.58158e-05	620770	621558	Bm_v4_ChrX_scaffold_001
Bm5311	-0.708191	8.67746	0.00196242	0.0200665	Bm_v4_ChrX_scaffold_001	7549467	7550571		Bm7300	-3.1109	3.36113	2.15417e-13	2.1381e-12	7185151	7187357	Bm_v4_Chr4_scaffold_001
Bm6324	-0.705748	10.6609	0.00360193	0.0337848	Bm_v4_Chr1_scaffold_001	9119557	9128396		Bm10675	-3.11016	2.63857	2.00759e-09	1.45929e-08	7600597	7603972	Bm_v4_Chr1_scaffold_001
Bm2170	-0.705065	4.46837	0.00304516	0.0292676	Bm_v4_Chr1_scaffold_001	3589305	3593576		Bm13391	-3.10268	0.451896	0.00015189	0.00056345	4182239	4182754	Bm_v4_Chr1_scaffold_001
Bm4290	-0.702491	4.12479	0.00490147	0.0435358	Bm_v4_ChrX_scaffold_001	4813505	4817337		Bm9355	-3.10046	2.38356	2.33737e-08	1.51654e-07	12184165	12184540	Bm_v4_Chr1_scaffold_001
Bm2783	-0.702411	4.06126	0.00511545	0.0450685	Bm_v4_Chr1_scaffold_001	11585305	11586291		Bm9555	-3.1003	0.748141	1.08729e-05	4.94605e-05	17909487	17910923	Bm_v4_ChrX_scaffold_001
Bm6188	-0.70007	5.09071	0.00404081	0.0369762	Bm_v4_Chr2_contig_001	8774616	8779749		Bm17251	-3.09941	3.24238	2.82379e-06	1.40254e-05	2976	4386	Bm_128
Bm14753	-0.696437	5.26201	0.00422689	0.0382866	Bm_v4_ChrX_scaffold_001	8371927	8377085		Bm7029	-3.09731	3.57523	2.58963e-16	3.14824e-15	7482401	7490471	Bm_v4_Chr1_scaffold_001
Bm10696	-0.695579	5.5011	0.00253167	0.0250858	Bm_v4_Chr1_scaffold_001	6949319	6953746		Bm5808	-3.09673	4.52186	2.50107e-26	5.20478e-25	8001324	8007523	Bm_v4_Chr4_scaffold_001
Bm5788	-0.688702	4.77177	0.00185978	0.0191659	Bm_v4_Chr2_contig_001	246892	250924		Bm5784	-3.09483	2.08016	3.00411e-08	1.91968e-07	6963573	6964703	Bm_v4_Chr2_contig_001
Bm1725	-0.68864	4.12682	0.00404586	0.0369938	Bm_v4_ChrX_scaffold_001	12631810	12634361		Bm7915	-3.09242	6.05314	1.39837e-25	2.81601e-24	11793713	11820685	Bm_v4_Chr2_contig_001
Bm7032	-0.688221	6.02055	0.00262833	0.0259149	Bm_v4_Chr3_scaffold_001	7554838	7557977		Bm8306	-3.09004	4.20403	1.53646e-22	2.65595e-21	1788877	1791586	Bm_v4_Chr1_scaffold_001
Bm6123	-0.680541	6.06507	0.00302984	0.0291678	Bm_v4_Chr3_scaffold_001	3489491	3503966		Bm17291	-3.08975	0.35504	0.000268005	0.000946734	2793	3657	Bm_243
Bm4801	-0.679473	9.66063	0.00244599	0.0244413	Bm_v4_Chr1_scaffold_001	3332010	3371022		Bm17030	-3.08807	-1.15713	0.0160191	0.0360338	9434642	9434728	Bm_v4_Chr1_scaffold_001
Bm8606	-0.676342	4.38667	0.0036939	0.0344677	Bm_v4_Chr1_scaffold_001	12009166	12025032		Bm4137	-3.08662	2.88422	3.98221e-10	3.08595e-09	11263259	11269538	Bm_v4_Chr2_contig_001
Bm5568	-0.672891	6.05027	0.00384227	0.0355163	Bm_v4_ChrX_scaffold_001	12591435	12604693		Bm17858	-3.07984	0.377634	9.22945e-05	0.000357728	13390387	13397866	Bm_v4_Chr4_scaffold_001
Bm8553	-0.671785	6.49231	0.00395293	0.0363688	Bm_v4_ChrX_scaffold_001	11804730	11825835		Bm359	-3.079	0.204707	0.00142197	0.00424226	648883	650112	Bm_v4_Chr1_scaffold_001
Bm6769	-0.67175	5.074	0.0046554	0.0416979	Bm_v4_Chr1_scaffold_001	8379323	8385347		Bm5643	-3.07772	2.5453	2.95843e-10	2.32608e-09	8039850	8044549	Bm_v4_ChrX_scaffold_001
Bm3791	-0.671217	3.90523	0.00532625	0.0467518	Bm_v4_ChrX_scaffold_001	19294234	19295082		Bm17942	-3.07693	6.45891	2.20605e-14	2.3597e-13	8694198	8708275	Bm_v4_ChrX_scaffold_001
Bm2467	-0.669079	6.27526	0.00403379	0.0369406	Bm_v4_Chr3_scaffold_001	5586730	5592881		Bm7557	-3.07548	3.80822	1.02298e-18	1.4085e-17	10108068	10122308	Bm_v4_ChrX_scaffold_001
Bm4538	-0.667065	5.77326	0.00394275	0.0363034	Bm_v4_Chr1_scaffold_001	11394205	11399904		Bm8152	-3.07533	4.93647	7.10923e-33	2.12041e-31	20849851	20853569	Bm_v4_ChrX_scaffold_001
Bm4902	-0.66607	6.10666	0.00508785	0.0448587	Bm_v4_Chr4_scaffold_001	3555725	3575843		Bm9257	-3.07089	3.13558	9.01596e-11	7.39833e-10	1923109	1925099	Bm_v4_Chr1_scaffold_001
Bm4333	-0.663733	6.00864	0.00421835	0.0382755	Bm_v4_Chr3_scaffold_001	9897918	9915785		Bm8788	-3.06608	4.56006	2.52573e-26	5.24687e-25	13199459	13206548	Bm_v4_ChrX_scaffold_001
Bm14688	-0.661982	4.41102	0.00423251	0.0382866	Bm_v4_Chr3_scaffold_001	7217210	7220834		Bm10281	-3.06164	2.45899	1.02834e-10	8.41505e-10	415676	421514	Bm_v4_Chr1_scaffold_001
Bm7097	-0.661677	4.46193	0.00319625	0.0304803	Bm_v4_ChrX_scaffold_001	11053974	11062145		Bm3832	-3.06149	4.17864	3.46146e-21	5.53132e-20	8758246	8760756	Bm_v4_Chr2_contig_001
Bm1828	-0.654829	4.80687	0.00424528	0.0383728	Bm_v4_Chr2_contig_001	11075773	11082265		Bm7407	-3.05715	4.79122	2.05834e-28	4.74179e-27	13503171	13508864	Bm_v4_Chr2_contig_001
Bm6969	-0.654593	4.18049	0.00422987	0.0382866	Bm_v4_Chr3_scaffold_001	6254830	6261974		Bm17627	-3.05142	0.0633481	0.000277781	0.000977766	4743392	4744372	Bm_v4_Chr3_scaffold_001
Bm2726	-0.652997	4.52923	0.00409963	0.0374226	Bm_v4_ChrX_scaffold_001	8310784	8313740		Bm14500	-3.0495	-0.513965	0.0173999	0.0387715	20497	20569	Bm_011
Bm3630	-0.651145	4.62544	0.00449858	0.040477	Bm_v4_ChrX_scaffold_001	12739921	12741869		Bm16959	-3.04844	0.119129	0.000335235	0.00115864	8848498	8848600	Bm_v4_Chr2_contig_001
Bm4831	-0.650612	4.49435	0.00475355	0.0424166	Bm_v4_ChrX_scaffold_001	17253891	17257580		Bm9099	-3.04588	5.2626	8.26302e-31	2.10414e-29	5402785	5410463	Bm_v4_Chr1_scaffold_001
Bm6412	-0.636373	8.64796	0.0045638	0.0410326	Bm_v4_Chr1_scaffold_001	14366754	14369995		Bm4213	-3.04418	8.19211	5.29063e-14	5.51464e-13	19761714	19768134	Bm_v4_ChrX_scaffold_001
Bm5584	-0.635279	8.64499	0.00535133	0.0469371	Bm_v4_ChrX_scaffold_001	4725565	4730901		Bm17314	-3.04374	-0.593168	0.0104873	0.0248509
Bm11001	-0.633323	4.20085	0.00524021	0.0460648	Bm_v4_ChrX_scaffold_001	5360020	5361764		Bm3746	-3.03952	2.16278	1.64625e-08	1.08176e-07	3199440	3208923	Bm_v4_Chr3_scaffold_001
Bm6638	-0.626451	4.56892	0.00432922	0.0390421	Bm_v4_Chr2_contig_001	10292294	10300272		Bm6462	-3.03704	-0.0903428	0.00668003	0.016705	5220422	5224420	Bm_v4_Chr4_scaffold_001
Bm8766	-0.62085	4.74954	0.00441537	0.0397585	Bm_v4_Chr4_scaffold_001	2075114	2087538		Bm8058	-3.03612	2.40943	1.28196e-09	9.52302e-09	13436123	13451878	Bm_v4_Chr1_scaffold_001
Bm1944	0.649858	4.91431	0.00396434	0.0364172	Bm_v4_Chr4_scaffold_001	4814315	4820813		Bm1947	-3.03225	6.27582	2.5013e-22	4.24325e-21	2912112	2960896	Bm_v4_Chr1_scaffold_001
Bm7667	0.655197	4.39886	0.00397681	0.0365034	Bm_v4_Chr2_contig_001	810856	815753		Bm798	-3.02917	1.37376	1.66651e-06	8.56102e-06	842833	846755	Bm_v4_Chr1_scaffold_001
Bm8354	0.657579	5.24615	0.00554173	0.0483275	Bm_v4_Chr4_scaffold_001	5684886	5690770		Bm9009	-3.0235	2.89371	3.94089e-10	3.05793e-09	3037181	3038134	Bm_v4_Chr3_scaffold_001
Bm14785	0.657743	4.69075	0.00262847	0.0259149	Bm_v4_Chr3_scaffold_001	7191057	7198691		Bm7865	-3.01452	0.667972	3.41445e-05	0.000142261	473405	473731	Bm_007
Bm9007	0.659555	6.53648	0.00527814	0.0463639	Bm_v4_Chr1_scaffold_001	13624092	13652095		Bm13073	-3.01405	-0.524669	0.0226383	0.0487649	6488010	6488797	Bm_v4_ChrX_scaffold_001
Bm7145	0.660416	4.74559	0.00269105	0.0263563	Bm_v4_Chr1_scaffold_001	1337621	1349056		Bm17402	-3.01131	0.534646	8.1181e-05	0.000317984	10580902	10581558	Bm_v4_Chr1_scaffold_001
Bm17768	0.662394	6.38451	0.00400098	0.0366684	Bm_v4_Chr4_scaffold_001	7757595	7761184		Bm6187	-3.00774	5.07611	9.42776e-32	2.60219e-30	7032737	7036150	Bm_v4_ChrX_scaffold_001
Bm1766	0.662868	4.27307	0.00372949	0.0346632	Bm_v4_Chr1_scaffold_001	7232614	7238285		Bm13433	-3.00442	-0.674648	0.0045492	0.0119228	5987437	5987866	Bm_v4_ChrX_scaffold_001
Bm2311	0.667129	7.41972	0.00478164	0.042603	Bm_v4_Chr1_scaffold_001	12157250	12158113		Bm1956	-2.99823	1.14676	4.44736e-05	0.000182093	5873096	5877107	Bm_v4_ChrX_scaffold_001
Bm7229	0.66814	4.59547	0.00428907	0.0387391	Bm_v4_Chr3_scaffold_001	6706001	6712162		Bm4127	-2.99674	3.39545	2.39626e-14	2.55853e-13	8370867	8375121	Bm_v4_Chr3_scaffold_001
Bm8657	0.670893	4.41077	0.00286061	0.0278099	Bm_v4_ChrX_scaffold_001	10513984	10532981		Bm2629	-2.99615	3.83465	9.87176e-15	1.07933e-13	17493221	17501903	Bm_v4_ChrX_scaffold_001
Bm11171	0.676809	4.69909	0.00223878	0.0224814	Bm_v4_Chr3_scaffold_001	6525849	6530595		Bm8183	-2.9944	1.65128	1.79259e-06	9.17289e-06	147897	148615	Bm_007
Bm6584	0.681105	5.83028	0.00345414	0.032564	Bm_v4_Chr2_contig_001	4927386	4935103		Bm17533	-2.98567	-0.157225	0.007295	0.0180711	10039339	10040000	Bm_v4_Chr2_contig_001
Bm4262	0.68274	5.28936	0.0055425	0.0483275	Bm_v4_Chr4_scaffold_001	7418698	7423523		Bm5779	-2.98506	1.68564	1.10814e-06	5.82916e-06	13985889	13990408	Bm_v4_Chr2_contig_001
Bm5229	0.684446	5.67046	0.00319707	0.0304803	Bm_v4_ChrX_scaffold_001	3532258	3537879		Bm9243	-2.98208	5.15834	1.14004e-32	3.34137e-31	21511870	21515063	Bm_v4_ChrX_scaffold_001
Bm3946	0.686456	4.55434	0.00245955	0.0245354	Bm_v4_Chr3_scaffold_001	5809922	5812004		Bm9637	-2.97957	4.05036	1.93884e-19	2.77603e-18	6834211	6836840	Bm_v4_ChrX_scaffold_001
Bm13980	0.692092	4.4471	0.00144725	0.0155084	Bm_v4_ChrX_scaffold_001	15816546	15819764		Bm11500	-2.96839	6.88016	5.31805e-19	7.39964e-18	12948782	12998382	Bm_v4_Chr1_scaffold_001
Bm1872	0.696531	4.72454	0.00169834	0.0176869	Bm_v4_ChrX_scaffold_001	15001066	15005993		Bm17497	-2.96804	2.81115	1.26609e-09	9.41696e-09	5344029	5346390	Bm_v4_Chr2_contig_001
Bm4357	0.698931	5.79912	0.0037716	0.0349722	Bm_v4_Chr3_scaffold_001	8247163	8258601		Bm17377	-2.96094	-0.235896	0.0177711	0.0394947	5502345	5504382	Bm_v4_Chr1_scaffold_001
Bm2406	0.702554	4.28868	0.00503089	0.0444558	Bm_v4_Chr1_scaffold_001	3176648	3180379		Bm3309	-2.95992	5.73487	3.20811e-33	9.81581e-32	19253831	19270848	Bm_v4_ChrX_scaffold_001
Bm6562	0.703097	5.31568	0.00338741	0.032037	Bm_v4_ChrX_scaffold_001	8256827	8259076		Bm14144	-2.95989	-0.72147	0.00478342	0.0124484	977632	977808	Bm_v4_Chr4_scaffold_001
Bm10843	0.710806	5.42151	0.0025256	0.0250858	Bm_v4_Chr1_scaffold_001	8101164	8103484		Bm18128	-2.95423	3.54667	4.07753e-15	4.58519e-14	19244008	19245458	Bm_v4_ChrX_scaffold_001
Bm2768	0.712141	4.14893	0.00493087	0.0437351	Bm_v4_Chr1_scaffold_001	4715517	4741232		Bm7106	-2.94807	0.649553	1.93982e-05	8.41986e-05	5986794	5987494	Bm_v4_ChrX_scaffold_001
Bm13879	0.71298	5.95613	0.00205391	0.0209052	Bm_v4_Chr1_scaffold_001	3977793	3979106		Bm10405	-2.9459	-0.0731119	0.0166428	0.0372606	6085014	6088092	Bm_v4_Chr2_contig_001
Bm8157	0.717486	6.88937	0.00151329	0.016042	Bm_v4_ChrX_scaffold_001	20784876	20789025		Bm14611	-2.94368	0.0906027	0.0015975	0.00470079	19352155	19352226	Bm_v4_ChrX_scaffold_001
Bm5703	0.722232	4.04335	0.00204973	0.0208907	Bm_v4_Chr4_scaffold_001	408231	410904		Bm13541	-2.93967	-0.298624	0.00172756	0.0050459	8440664	8441160	Bm_v4_Chr1_scaffold_001
Bm6128	0.726583	3.87232	0.00338704	0.032037	Bm_v4_Chr2_contig_001	2893598	2897307		Bm2835	-2.93357	3.55112	7.39589e-05	0.000291818	10812185	10829180	Bm_v4_Chr1_scaffold_001
Bm1437	0.727556	4.96523	0.0013723	0.0147721	Bm_v4_Chr4_scaffold_001	8281943	8284419		Bm3905	-2.91513	4.66149	3.06475e-26	6.33328e-25	9169154	9174582	Bm_v4_Chr4_scaffold_001
Bm3146	0.728034	6.33	0.00149942	0.0159565	Bm_v4_Chr1_scaffold_001	6291510	6293939		Bm7874	-2.91018	3.40122	1.12955e-11	9.93688e-11	14339766	14349825	Bm_v4_ChrX_scaffold_001
Bm10548	0.729171	3.79825	0.00547063	0.0478417	Bm_v4_Chr4_scaffold_001	8041617	8045139		Bm17481	-2.90792	2.64415	1.15958e-08	7.76176e-08	2762786	2763411	Bm_v4_Chr2_contig_001
Bm3820	0.736209	6.18622	0.0025278	0.0250858	Bm_v4_ChrX_scaffold_001	19297776	19327454		Bm8855	-2.90583	0.388139	4.69401e-05	0.000191661	1585520	1585961	Bm_v4_Chr2_contig_001
Bm3511	0.737341	5.49934	0.00392696	0.0361983	Bm_v4_Chr1_scaffold_001	7093123	7108290		Bm4024	-2.90344	3.02858	2.26851e-08	1.47428e-07	5433875	5435536	Bm_v4_Chr4_scaffold_001
Bm7844	0.739256	7.28023	0.00187222	0.0192606	Bm_v4_Chr2_contig_001	10832104	10833207		Bm6495	-2.90158	3.96609	1.59286e-18	2.16794e-17	1019819	1029636	Bm_v4_Chr4_scaffold_001
Bm3235	0.742339	7.34031	0.00146148	0.0156186	Bm_v4_Chr1_scaffold_001	1712078	1716824		Bm8493	-2.89496	0.608849	0.0082993	0.0202081	10979948	10980378	Bm_v4_Chr2_contig_001
Bm14109	0.750786	6.27564	0.0013249	0.014301	Bm_v4_Chr2_contig_001	13351648	13398046		Bm5519	-2.89475	5.89069	7.78905e-34	2.51308e-32	6842110	6844753	Bm_v4_ChrX_scaffold_001
Bm9502	0.751	6.10062	0.00419277	0.0380725	Bm_v4_ChrX_scaffold_001	16726913	16732802		Bm2070	-2.89046	0.469897	0.00311006	0.00852854	11903137	11906344	Bm_v4_Chr1_scaffold_001
Bm12714	0.751639	6.21699	0.00107724	0.012045	Bm_v4_Chr4_scaffold_001	229279	245420		Bm12088	-2.89003	1.70938	6.99157e-06	3.2774e-05	11311726	11318476	Bm_v4_Chr4_scaffold_001
Bm4233	0.752594	5.57585	0.00352279	0.0331585	Bm_v4_Chr1_scaffold_001	2517584	2519587		Bm8753	-2.88702	2.67986	9.04151e-11	7.41417e-10	12850903	12853381	Bm_v4_Chr3_scaffold_001
Bm3788	0.754699	6.31086	0.00249116	0.0248089	Bm_v4_ChrX_scaffold_001	8628582	8654872		Bm12778	-2.87842	-0.742894	0.007407	0.0183103	104305	104995	Bm_v4_Chr3_scaffold_001
Bm1721	0.758255	5.08356	0.00234705	0.0235122	Bm_v4_Chr1_scaffold_001	13282996	13300677		Bm7206	-2.87765	0.790798	0.000558338	0.00183443	1487659	1490490	Bm_v4_ChrX_scaffold_001
Bm7360	0.769427	4.36835	0.000456449	0.00562415	Bm_v4_Chr3_scaffold_001	8670499	8677479		Bm2909	-2.87457	-0.0755252	0.000646731	0.00209176	18562321	18565956	Bm_v4_ChrX_scaffold_001
Bm5758	0.770175	4.45103	0.00101136	0.0113944	Bm_v4_Chr2_contig_001	7333977	7346801		Bm10534	-2.87178	4.20449	2.66068e-16	3.2313e-15	8341495	8347021	Bm_v4_Chr4_scaffold_001
Bm17695	0.770568	5.42655	0.00147578	0.0157429	Bm_v4_Chr3_scaffold_001	13902071	13904576		Bm17110	-2.87174	-0.781467	0.00763943	0.0187907
Bm5972	0.773985	4.047	0.00326715	0.0310484	Bm_v4_Chr3_scaffold_001	8241275	8243657		Bm10557	-2.87026	4.5664	5.12602e-19	7.14926e-18	7803674	7807242	Bm_v4_Chr4_scaffold_001
Bm6813	0.77469	3.51997	0.00559746	0.0487708	Bm_v4_Chr1_scaffold_001	2440256	2446275		Bm8971	-2.86925	1.66661	0.000132583	0.000497439	21553856	21554980	Bm_v4_ChrX_scaffold_001
Bm2290	0.778732	7.61728	0.00121305	0.0132751	Bm_v4_ChrX_scaffold_001	3894079	3898163		Bm8696	-2.85283	4.50271	5.96256e-20	8.83638e-19	22739691	22764448	Bm_v4_ChrX_scaffold_001
Bm18112	0.77918	5.66535	0.00150789	0.015999	Bm_v4_ChrX_scaffold_001	21277553	21284113		Bm5164	-2.85223	0.143389	0.000110346	0.000421079	22800040	22801936	Bm_v4_ChrX_scaffold_001
Bm4284	0.786938	9.28138	0.00267691	0.0262395	Bm_v4_Chr2_contig_001	2142546	2146151		Bm12628	-2.85173	7.34038	3.36499e-17	4.27978e-16	930725	944416	Bm_v4_ChrX_scaffold_001
Bm1580	0.789199	3.63748	0.00415307	0.037741	Bm_v4_Chr3_scaffold_001	10170883	10195853		Bm6447	-2.85161	7.43229	4.62864e-12	4.16472e-11	7873125	7876980	Bm_v4_Chr1_scaffold_001
Bm7463	0.791333	4.22841	0.000569012	0.00685419	Bm_v4_Chr1_scaffold_001	8755237	8758235		Bm5165	-2.85095	0.698759	6.24913e-05	0.000249061	3624610	3625634	Bm_v4_ChrX_scaffold_001
Bm10597	0.793568	6.46052	0.00160291	0.0168114	Bm_v4_Chr4_scaffold_001	4238691	4240168		Bm4541	-2.84824	7.08469	9.03395e-17	1.12601e-15	6422110	6431320	Bm_v4_Chr1_scaffold_001
Bm9313	0.793612	4.09615	0.000776481	0.00902287	Bm_v4_ChrX_scaffold_001	21875914	21881170		Bm10304	-2.83988	4.40426	1.6376e-22	2.81434e-21	19435740	19438119	Bm_v4_ChrX_scaffold_001
Bm7107	0.804213	3.56232	0.00278399	0.0271766	Bm_v4_ChrX_scaffold_001	8517577	8521423		Bm5173	-2.83544	1.38697	2.41569e-06	1.21153e-05	1375602	1378337	Bm_v4_Chr1_scaffold_001
Bm1782	0.807112	5.10403	0.00118582	0.0130261	Bm_v4_Chr3_scaffold_001	6885117	6893164		Bm4375	-2.83319	7.90436	6.35323e-15	7.05709e-14	5888199	5901604	Bm_v4_Chr1_scaffold_001
Bm6282	0.814539	5.47416	0.00108306	0.0120986	Bm_v4_Chr1_scaffold_001	3956067	3958967		Bm6382	-2.83112	6.00581	4.55475e-31	1.18015e-29	58966	69055	Bm_v4_Chr1_scaffold_001
Bm5638	0.816948	5.11318	0.0017778	0.0184012	Bm_v4_Chr1_scaffold_001	3959478	3960346		Bm17081	-2.82799	0.6378	0.000974471	0.00302219	247672	248643	Bm_007
Bm7619	0.821263	4.76032	0.000334056	0.00425786	Bm_v4_ChrX_scaffold_001	3440774	3444828		Bm18115	-2.82542	-0.792285	0.0108594	0.0256067	12458973	12459960	Bm_v4_ChrX_scaffold_001
Bm3339	0.823435	8.59463	0.000626289	0.00747312	Bm_v4_Chr2_contig_001	8599720	8605027		Bm17179	-2.82537	-0.792285	0.0108474	0.0255916	28191	30140	Bm_040
Bm7474	0.827264	5.04553	0.00193398	0.0198099	Bm_v4_Chr2_contig_001	7163184	7182101		Bm9903	-2.82014	-0.386349	0.00215225	0.00612548	19126481	19128242	Bm_v4_ChrX_scaffold_001
Bm11671	0.827765	3.61954	0.00153308	0.0162082	Bm_v4_ChrX_scaffold_001	11208437	11220660		Bm10519	-2.81801	1.26051	4.11912e-06	2.00635e-05	8683307	8686470	Bm_v4_Chr4_scaffold_001
Bm6303	0.828942	4.74449	0.000631261	0.00751232	Bm_v4_Chr2_contig_001	2060891	2064610		Bm9458	-2.81642	0.703863	0.000335979	0.0011602	13137624	13138486	Bm_v4_Chr3_scaffold_001
Bm2004	0.829768	6.15522	0.00036232	0.00458358	Bm_v4_Chr1_scaffold_001	9278328	9281207		Bm2786	-2.81526	4.73875	4.58251e-20	6.84256e-19	1372280	1373797	Bm_v4_Chr1_scaffold_001
Bm3682	0.831134	5.99742	0.000379327	0.00477323	Bm_v4_Chr3_scaffold_001	1959786	1963946		Bm793	-2.8141	2.7846	4.42342e-10	3.41001e-09	9702798	9710189	Bm_v4_Chr4_scaffold_001
Bm2365	0.831454	5.22633	0.00084211	0.00963423	Bm_v4_ChrX_scaffold_001	18745856	18748857		Bm2422	-2.81024	0.21969	0.00145605	0.00433302	5650756	5656887	Bm_v4_Chr3_scaffold_001
Bm567	0.832438	4.09592	0.000812756	0.00935281	Bm_v4_Chr2_contig_001	6132056	6133500		Bm6717	-2.80101	6.80512	1.21032e-17	1.58183e-16	5228385	5252904	Bm_v4_Chr4_scaffold_001
Bm1879	0.83612	4.91666	0.000227237	0.00302327	Bm_v4_ChrX_scaffold_001	9489951	9493419		Bm10515	-2.80067	1.28519	4.39176e-06	2.13039e-05	8776247	8776991	Bm_v4_Chr4_scaffold_001
Bm10391	0.841435	4.10789	0.000443797	0.00549112	Bm_v4_Chr2_contig_001	5610460	5616836		Bm6097	-2.79956	4.27638	3.57707e-20	5.36832e-19	7067519	7073125	Bm_v4_Chr4_scaffold_001
Bm4105	0.845903	4.14476	0.000386219	0.00485479	Bm_v4_ChrX_scaffold_001	9685698	9691628		Bm9420	-2.79926	3.68877	2.21178e-14	2.36368e-13	21041385	21042210	Bm_v4_ChrX_scaffold_001
Bm14667	0.84913	4.37832	0.000207796	0.00279922	Bm_v4_ChrX_scaffold_001	11314845	11320964		Bm4585	-2.79668	-0.449041	0.0014446	0.00430327	11716453	11718219	Bm_v4_ChrX_scaffold_001
Bm9052	0.85255	4.76629	0.000101436	0.00146298	Bm_v4_Chr1_scaffold_001	3964142	3964833		Bm6005	-2.79452	3.9786	1.85932e-16	2.27911e-15	8157814	8160613	Bm_v4_Chr2_contig_001
Bm4008	0.857241	6.14499	0.000391312	0.0049136	Bm_v4_ChrX_scaffold_001	9999600	10001076		Bm2112	-2.79219	-0.422186	0.00158022	0.00465922	4995585	5000644	Bm_v4_Chr2_contig_001
Bm12877	0.859947	3.62621	0.00186371	0.0191897	Bm_v4_Chr3_scaffold_001	7987814	7988818		Bm8975	-2.78968	-0.169937	0.000937702	0.00291681	981682	982083	Bm_v4_Chr2_contig_001
Bm8396	0.86	4.44306	0.00010363	0.00148918	Bm_v4_Chr2_contig_001	13414575	13421624		Bm9814	-2.78498	1.75402	2.43018e-07	1.38762e-06	9847711	9848813	Bm_v4_Chr2_contig_001
Bm4466	0.860254	5.24332	0.000626704	0.00747312	Bm_v4_Chr1_scaffold_001	8878062	8891878		Bm4776	-2.78441	4.46762	6.3217e-22	1.04693e-20	287882	290727	Bm_v4_Chr2_contig_001
Bm1833	0.861833	5.05376	0.000393535	0.00493628	Bm_v4_ChrX_scaffold_001	1222907	1225083		Bm17912	-2.78198	0.590895	0.000154614	0.000572121	3644113	3644621	Bm_v4_ChrX_scaffold_001
Bm9441	0.868675	3.32822	0.0051301	0.045164	Bm_v4_Chr3_scaffold_001	5390574	5397945		Bm13445	-2.78038	0.0750769	0.00167299	0.004901	7707653	7708714	Bm_v4_ChrX_scaffold_001
Bm1961	0.873603	3.86849	0.000786844	0.00912129	Bm_v4_Chr4_scaffold_001	6308692	6312409		Bm14712	-2.77904	2.35812	5.66911e-09	3.94406e-08	4077017	4078659	Bm_v4_Chr1_scaffold_001
Bm315	0.876731	3.6356	0.00269575	0.0263805	Bm_v4_ChrX_scaffold_001	9358069	9361042		Bm3989	-2.77903	4.18204	1.30237e-14	1.41222e-13	21109054	21116483	Bm_v4_ChrX_scaffold_001
Bm2163	0.878768	5.81501	0.000316693	0.0040628	Bm_v4_Chr2_contig_001	6827659	6831368		Bm8378	-2.77159	5.86024	4.21388e-29	1.00801e-27	2314631	2317849	Bm_v4_Chr2_contig_001
Bm7444	0.881991	3.6371	0.00367823	0.0343485	Bm_v4_ChrX_scaffold_001	3700425	3704751		Bm2420	-2.76658	2.28002	1.77967e-05	7.75599e-05	12852716	12866422	Bm_v4_Chr2_contig_001
Bm4979	0.883225	4.37742	7.84701e-05	0.00116001	Bm_v4_Chr3_scaffold_001	2990784	2996903		Bm17413	-2.7627	1.45111	5.31601e-05	0.000214616	12185158	12185471	Bm_v4_Chr1_scaffold_001
Bm4983	0.886977	3.95499	0.000657734	0.00779603	Bm_v4_Chr4_scaffold_001	8206513	8208273		Bm7709	-2.75939	1.78722	3.0047e-05	0.000126345	6175549	6176593	Bm_v4_Chr1_scaffold_001
Bm12140	0.88755	7.30495	9.71651e-05	0.0014048	Bm_v4_Chr3_scaffold_001	1454801	1463196		Bm17368	-2.75561	-0.0983074	0.00167371	0.0049019	4674848	4675743	Bm_v4_Chr1_scaffold_001
Bm13907	0.888633	3.93318	0.000261687	0.00343529	Bm_v4_Chr3_scaffold_001	1976089	1979614		Bm2645	-2.75276	2.57582	4.50995e-09	3.1844e-08	11601539	11605102	Bm_v4_ChrX_scaffold_001
Bm5619	0.888726	3.86607	0.00046593	0.0057231	Bm_v4_ChrX_scaffold_001	15030184	15034029		Bm4268	-2.7513	3.78516	3.08179e-14	3.26985e-13	11450374	11460514	Bm_v4_Chr3_scaffold_001
Bm8266	0.889272	5.18463	0.000426678	0.00530146	Bm_v4_Chr4_scaffold_001	2733457	2736086		Bm11664	-2.75066	1.83425	1.88425e-05	8.19367e-05	19978545	19982885	Bm_v4_ChrX_scaffold_001
Bm4009	0.891088	5.99584	0.000259047	0.00340441	Bm_v4_ChrX_scaffold_001	10005586	10006987		Bm3979	-2.74382	1.98704	1.90601e-07	1.10687e-06	6573387	6576705	Bm_v4_Chr2_contig_001
Bm59	0.892412	4.25775	0.000236123	0.00311698	Bm_v4_Chr3_scaffold_001	2148670	2156235		Bm2099	-2.74083	2.11579	1.35762e-07	8.03779e-07	3177922	3182058	Bm_v4_Chr4_scaffold_001
Bm2684	0.892828	4.89757	5.97274e-05	0.000910209	Bm_v4_Chr1_scaffold_001	4434523	4435722		Bm13472	-2.74023	-0.813748	0.0194784	0.042791	5858422	5858827	Bm_v4_Chr4_scaffold_001
Bm10507	0.894792	3.65253	0.00119024	0.0130497	Bm_v4_Chr4_scaffold_001	9011946	9015323		Bm8610	-2.74022	-0.813748	0.0194911	0.0428109	20657291	20659174	Bm_v4_ChrX_scaffold_001
Bm14711	0.894977	3.5606	0.00118699	0.0130261	Bm_v4_Chr4_scaffold_001	1328943	1330289		Bm7044	-2.73677	4.96495	7.07425e-26	1.43681e-24	7096504	7106978	Bm_v4_Chr3_scaffold_001
Bm859	0.897071	4.13102	0.000205109	0.00276617	Bm_v4_Chr1_scaffold_001	9284901	9288539		Bm11549	-2.73548	4.09612	3.48552e-16	4.19005e-15	11055316	11060869	Bm_v4_Chr2_contig_001
Bm7001	0.897473	3.22708	0.00253036	0.0250858	Bm_v4_Chr4_scaffold_001	12679148	12681899		Bm9469	-2.73263	1.9379	8.95426e-08	5.41785e-07	60846	62055	Bm_007
Bm1688	0.899	4.63129	0.00015264	0.00212636	Bm_v4_Chr2_contig_001	6152108	6153906		Bm17683	-2.73201	0.288957	0.000783405	0.00248228	12700998	12701780	Bm_v4_Chr3_scaffold_001
Bm11307	0.902382	5.14464	0.000437204	0.0054152	Bm_v4_Chr1_scaffold_001	2989247	2996716		Bm9169	-2.73033	5.08939	7.11079e-15	7.8617e-14	9350385	9353501	Bm_v4_ChrX_scaffold_001
Bm7640	0.90399	5.20806	0.00017187	0.00236092	Bm_v4_ChrX_scaffold_001	18009753	18026004		Bm15976	-2.72651	-0.855098	0.0112153	0.0263494	35551	35660	Bm_008
Bm8591	0.904948	4.55482	0.000128077	0.00181306	Bm_v4_Chr4_scaffold_001	11883741	11903554		Bm9773	-2.72282	2.40709	1.02679e-06	5.43261e-06	11280378	11283141	Bm_v4_Chr3_scaffold_001
Bm7899	0.907409	3.93243	0.000230909	0.00306132	Bm_v4_Chr1_scaffold_001	5092226	5096720		Bm15497	-2.72195	0.65792	0.000103109	0.000395887	7877944	7878041	Bm_v4_Chr3_scaffold_001
Bm7813	0.909032	3.82158	0.000359207	0.00454907	Bm_v4_Chr3_scaffold_001	5406572	5421854		Bm4987	-2.71972	3.76315	1.15059e-15	1.33832e-14	8836578	8839009	Bm_v4_Chr4_scaffold_001
Bm6200	0.909586	3.09536	0.00435412	0.0392368	Bm_v4_Chr3_scaffold_001	9959344	9964775		Bm6123	-2.71761	7.0744	1.86157e-10	1.49748e-09	3489491	3503966	Bm_v4_Chr3_scaffold_001
Bm2675	0.910274	3.90761	0.000315393	0.00405932	Bm_v4_Chr4_scaffold_001	10583810	10598635		Bm10252	-2.70772	4.25897	6.13634e-20	9.08255e-19	408705	409744	Bm_v4_Chr2_contig_001
Bm9942	0.917499	3.64166	0.00175111	0.0181566	Bm_v4_Chr4_scaffold_001	6932877	6936810		Bm10997	-2.70474	0.220236	0.000218854	0.000786719	5324971	5325123	Bm_v4_ChrX_scaffold_001
Bm7947	0.917544	3.03044	0.00481166	0.0428383	Bm_v4_ChrX_scaffold_001	2025518	2028313		Bm14736	-2.70284	7.2856	2.35015e-15	2.69653e-14	7161533	7163629	Bm_v4_Chr4_scaffold_001
Bm2494	0.921034	3.18921	0.00398364	0.0365378	Bm_v4_Chr4_scaffold_001	305623	310223		Bm15536	-2.70209	-0.220351	0.00124644	0.00376124	11336682	11336772	Bm_v4_ChrX_scaffold_001
Bm7266	0.926931	4.5483	2.82148e-05	0.000453313	Bm_v4_Chr2_contig_001	5807135	5813366		Bm10902	-2.70061	4.30203	1.37648e-19	1.99497e-18	2804726	2808232	Bm_v4_ChrX_scaffold_001
Bm8967	0.929693	4.72833	4.68476e-05	0.000727029	Bm_v4_ChrX_scaffold_001	21008447	21019708		Bm8843	-2.69681	5.3534	8.3153e-29	1.9536e-27	15096266	15101501	Bm_v4_ChrX_scaffold_001
Bm7548	0.935798	3.42228	0.00116334	0.0128259	Bm_v4_Chr4_scaffold_001	915136	924128		Bm7759	-2.69652	-0.12014	0.0115425	0.0270321	10580218	10580397	Bm_v4_Chr1_scaffold_001
Bm2356	0.936562	3.29383	0.00324016	0.0308167	Bm_v4_Chr3_scaffold_001	12187717	12191064		Bm10506	-2.69446	8.46182	4.50757e-12	4.06815e-11	9054393	9061125	Bm_v4_Chr4_scaffold_001
Bm14047	0.938253	3.70328	0.00124398	0.013551	Bm_v4_Chr3_scaffold_001	13573658	13575730		Bm5723	-2.69297	7.00351	2.01026e-14	2.15612e-13	12395040	12412259	Bm_v4_ChrX_scaffold_001
Bm578	0.942785	3.37014	0.00104629	0.0117433	Bm_v4_Chr4_scaffold_001	2976243	2981907		Bm4131	-2.68795	5.65353	1.70197e-29	4.13819e-28	1310585	1314306	Bm_v4_Chr3_scaffold_001
Bm3524	0.947875	5.35594	6.18191e-05	0.000937261	Bm_v4_Chr2_contig_001	9370054	9379534		Bm17590	-2.68438	1.67197	9.06512e-06	4.17503e-05	9862	14667	Bm_v4_Chr3_scaffold_001
Bm1802	0.955263	3.80396	0.000163256	0.00225568	Bm_v4_ChrX_scaffold_001	22883466	22898570		Bm8981	-2.67602	3.8533	1.39534e-10	1.13166e-09	13881468	13882802	Bm_v4_Chr2_contig_001
Bm4892	0.956749	3.65313	0.00357958	0.0336395	Bm_v4_Chr4_scaffold_001	1198960	1201512		Bm9129	-2.66795	0.342359	0.00163907	0.00480997	1917934	1919463	Bm_v4_Chr2_contig_001
Bm7564	0.960125	5.25336	0.000125735	0.00178347	Bm_v4_Chr4_scaffold_001	2574229	2575338		Bm1901	-2.6661	2.65082	1.77283e-09	1.2966e-08	7589440	7590877	Bm_v4_Chr1_scaffold_001
Bm8605	0.960376	5.98914	0.00188712	0.0193803	Bm_v4_ChrX_scaffold_001	20202791	20205380		Bm1925	-2.66001	2.22242	8.66214e-07	4.63063e-06	9272272	9276009	Bm_v4_ChrX_scaffold_001
Bm6013	0.967967	3.91061	0.000176327	0.00241374	Bm_v4_Chr3_scaffold_001	10701773	10708592		Bm7699	-2.65876	4.5323	2.65537e-14	2.83263e-13	13159484	13162266	Bm_v4_Chr3_scaffold_001
Bm2023	0.97141	3.6665	0.00180639	0.0186482	Bm_v4_ChrX_scaffold_001	11628618	11631991		Bm4424	-2.65825	5.88379	4.68481e-28	1.05864e-26	17364711	17372055	Bm_v4_ChrX_scaffold_001
Bm8888	0.971679	3.77025	0.000146265	0.00204478	Bm_v4_Chr1_scaffold_001	572744	578038		Bm2101	-2.65656	4.03243	3.9873e-17	5.0604e-16	8790398	8795356	Bm_v4_Chr1_scaffold_001
Bm2009	0.976538	3.18729	0.00133359	0.0143817	Bm_v4_ChrX_scaffold_001	16417428	16423139		Bm1913	-2.65475	1.86876	1.99623e-07	1.15304e-06	11159528	11163481	Bm_v4_Chr1_scaffold_001
Bm2837	0.977674	5.34892	0.000581188	0.00697956	Bm_v4_Chr3_scaffold_001	3592121	3600930		Bm7951	-2.64855	3.42507	3.78262e-10	2.94091e-09	14133014	14138384	Bm_v4_Chr1_scaffold_001
Bm7893	0.980804	6.82717	4.02007e-05	0.000631321	Bm_v4_Chr2_contig_001	13783690	13792819		Bm7466	-2.64725	4.10418	1.82045e-14	1.96499e-13	6395524	6400235	Bm_v4_ChrX_scaffold_001
Bm11624	0.980932	3.39178	0.0016931	0.0176478	Bm_v4_Chr4_scaffold_001	785696	789586		Bm14667	-2.64129	6.30101	1.70729e-16	2.10365e-15	11314845	11320964	Bm_v4_ChrX_scaffold_001
Bm8264	0.987297	4.60072	2.96312e-05	0.000474781	Bm_v4_Chr1_scaffold_001	5181662	5204036		Bm11389	-2.6353	3.64695	7.97545e-14	8.17639e-13	498565	517248	Bm_v4_Chr4_scaffold_001
Bm12817	0.987688	3.09776	0.00159245	0.0167165	Bm_v4_Chr3_scaffold_001	6521039	6523690		Bm10448	-2.63261	2.68315	1.61186e-09	1.18473e-08	6933780	6936285	Bm_v4_Chr2_contig_001
Bm9217	0.987795	4.03042	5.4119e-05	0.000830082	Bm_v4_Chr1_scaffold_001	10016154	10017793		Bm3091	-2.63233	0.776648	0.000128369	0.000483157	2593049	2595014	Bm_v4_Chr4_scaffold_001
Bm4026	0.990486	3.29209	0.00128797	0.0139788	Bm_v4_ChrX_scaffold_001	12291244	12293241		Bm3658	-2.63189	5.38952	1.90197e-28	4.39011e-27	8622120	8626731	Bm_v4_Chr4_scaffold_001
Bm3063	0.990597	3.37117	0.00150081	0.0159565	Bm_v4_Chr3_scaffold_001	5775604	5778763		Bm4931	-2.63162	9.15457	2.13624e-12	1.97619e-11	4071120	4091367	Bm_v4_Chr2_contig_001
Bm3996	0.993019	5.97358	0.000755499	0.00879426	Bm_v4_Chr4_scaffold_001	9933138	9936687		Bm17978	-2.63126	0.810144	0.000410799	0.00139338	12321809	12322232	Bm_v4_ChrX_scaffold_001
Bm14250	0.994253	5.23336	4.71286e-05	0.000729477	Bm_v4_Chr1_scaffold_001	4514619	4517813		Bm12797	-2.62615	2.27889	1.50799e-06	7.78724e-06	10842952	10846337	Bm_v4_Chr3_scaffold_001
Bm3155	0.995469	3.86597	0.000195818	0.00264992	Bm_v4_Chr3_scaffold_001	8095141	8097682		Bm5168	-2.62597	6.22442	1.29527e-14	1.40581e-13	8046625	8050215	Bm_v4_ChrX_scaffold_001
Bm11638	0.996712	4.73042	1.77387e-05	0.000295006	Bm_v4_ChrX_scaffold_001	10822735	10847876		Bm9607	-2.62542	1.94667	6.12494e-06	2.89522e-05	5640749	5642837	Bm_v4_ChrX_scaffold_001
Bm10502	0.999967	6.94778	0.000117595	0.00167563	Bm_v4_Chr4_scaffold_001	9128708	9165835		Bm13236	-2.62081	0.389959	0.00026208	0.000928745	10008137	10009352	Bm_v4_Chr3_scaffold_001
Bm10035	1.00264	5.01985	0.000824416	0.00946839	Bm_v4_Chr1_scaffold_001	11589547	11606593		Bm9811	-2.61682	1.90406	1.30588e-05	5.85939e-05	9955702	9964034	Bm_v4_Chr2_contig_001
Bm3120	1.00382	3.89491	0.000150062	0.00209292	Bm_v4_ChrX_scaffold_001	10698598	10702574		Bm5785	-2.61263	4.12754	1.86306e-14	2.00915e-13	6966008	6968433	Bm_v4_Chr2_contig_001
Bm3234	1.01123	2.88777	0.00212266	0.0214824	Bm_v4_Chr1_scaffold_001	4837338	4840595		Bm2541	-2.61168	3.50077	1.37741e-11	1.20014e-10	23360048	23365296	Bm_v4_ChrX_scaffold_001
Bm2911	1.0114	5.07578	0.000114207	0.00163128	Bm_v4_Chr3_scaffold_001	166523	176758		Bm3725	-2.61063	3.57015	3.01694e-08	1.92684e-07	1806560	1812440	Bm_v4_Chr4_scaffold_001
Bm2948	1.01143	5.01219	5.24824e-05	0.000806023	Bm_v4_Chr4_scaffold_001	6941089	6947900		Bm11100	-2.61051	0.421582	0.000654762	0.00211543	29152	29337	Bm_070
Bm14754	1.01474	3.53229	0.00387509	0.0357917	Bm_v4_ChrX_scaffold_001	18909587	18913505		Bm13196	-2.60908	-0.150742	0.00642084	0.0161318	11724437	11724577	Bm_v4_Chr1_scaffold_001
Bm2760	1.02122	4.14518	3.08544e-05	0.000492381	Bm_v4_Chr2_contig_001	10168954	10176738		Bm3542	-2.60104	1.20242	9.79089e-05	0.000377811	3998720	4003243	Bm_v4_Chr2_contig_001
Bm18207	1.02358	4.67657	1.68357e-05	0.000281172	Bm_v4_Chr2_contig_001	13225831	13234594		Bm8552	-2.59125	1.53287	2.90695e-06	1.44021e-05	11795083	11797058	Bm_v4_ChrX_scaffold_001
Bm2211	1.02475	2.78034	0.00566276	0.049051	Bm_v4_Chr3_scaffold_001	6588839	6594015		Bm2555	-2.58991	0.979557	0.000992843	0.00306872	11270776	11274846	Bm_v4_Chr4_scaffold_001
Bm18178	1.03046	4.37409	0.000112783	0.00161483	Bm_v4_Chr2_contig_001	10653227	10657075		Bm4234	-2.58675	5.19986	1.71755e-27	3.75231e-26	5016908	5029759	Bm_v4_Chr2_contig_001
Bm13388	1.03063	2.89903	0.00245306	0.0244913	Bm_v4_ChrX_scaffold_001	21021507	21022464		Bm7883	-2.57917	3.74634	1.93089e-14	2.07475e-13	24113696	24118108	Bm_v4_ChrX_scaffold_001
Bm7253	1.0352	4.10115	5.54865e-05	0.000849955	Bm_v4_Chr3_scaffold_001	536891	543045		Bm18053	-2.57536	0.0308393	0.00393797	0.0104927	20712244	20721186	Bm_v4_ChrX_scaffold_001
Bm3410	1.03551	2.9493	0.00320275	0.0305099	Bm_v4_ChrX_scaffold_001	16559463	16563508		Bm14274	-2.57533	0.0308393	0.00394363	0.0105031	8201007	8202315	Bm_v4_Chr1_scaffold_001
Bm4447	1.03625	2.84456	0.00339276	0.032062	Bm_v4_Chr1_scaffold_001	3983728	3991558		Bm5244	-2.57141	3.41721	1.15846e-11	1.01761e-10	3394091	3399605	Bm_v4_Chr2_contig_001
Bm14712	1.03956	3.72302	6.95492e-05	0.00103981	Bm_v4_Chr1_scaffold_001	4077017	4078659		Bm17279	-2.56296	0.117937	0.000415663	0.00140866	4911	6034	Bm_205
Bm2208	1.0502	6.5061	4.65574e-06	8.56034e-05	Bm_v4_ChrX_scaffold_001	221965	225327		Bm4559	-2.55848	0.877767	3.13373e-05	0.000131444	10441364	10443906	Bm_v4_Chr2_contig_001
Bm7529	1.05163	3.0111	0.00182691	0.0188435	Bm_v4_Chr1_scaffold_001	1014838	1020752		Bm10540	-2.55823	1.11182	8.74068e-05	0.000340567	8229023	8230792	Bm_v4_Chr4_scaffold_001
Bm7941	1.05655	5.78123	8.53065e-05	0.0012548	Bm_v4_Chr4_scaffold_001	9541469	9544151		Bm8402	-2.55739	3.59567	2.97868e-12	2.7236e-11	23096468	23100127	Bm_v4_ChrX_scaffold_001
Bm10945	1.0616	2.57316	0.00504645	0.04456	Bm_v4_ChrX_scaffold_001	3722356	3725574		Bm4515	-2.55121	3.01366	5.34241e-10	4.09977e-09	4643216	4647994	Bm_v4_Chr1_scaffold_001
Bm2798	1.06463	5.2078	9.50344e-06	0.000167293	Bm_v4_ChrX_scaffold_001	10559681	10562108		Bm13079	-2.54889	1.65564	3.55365e-05	0.000147386	7101630	7102275	Bm_v4_ChrX_scaffold_001
Bm3761	1.0651	3.22797	0.00123639	0.0134808	Bm_v4_ChrX_scaffold_001	21651084	21656087		Bm8652	-2.5475	0.794119	0.000868529	0.00273299	4311676	4311849	Bm_v4_Chr2_contig_001
Bm3371	1.0659	2.65772	0.00411977	0.0375537	Bm_v4_Chr2_contig_001	1604620	1608999		Bm391	-2.54407	0.842785	0.000267227	0.000944548	17638339	17640147	Bm_v4_ChrX_scaffold_001
Bm14719	1.06872	3.52611	9.16792e-05	0.00134021	Bm_v4_ChrX_scaffold_001	18524738	18532885		Bm8397	-2.54065	5.17762	2.29548e-25	4.56053e-24	22510983	22529961	Bm_v4_ChrX_scaffold_001
Bm9545	1.06941	5.89058	8.05673e-06	0.000143028	Bm_v4_ChrX_scaffold_001	17563035	17572720		Bm7819	-2.53925	4.5874	5.69431e-18	7.57599e-17	11104545	11121251	Bm_v4_ChrX_scaffold_001
Bm4224	1.0718	3.90312	2.32201e-05	0.000380816	Bm_v4_Chr3_scaffold_001	13117975	13122234		Bm9776	-2.53888	1.70497	2.33184e-05	9.98238e-05	12943916	12945432	Bm_v4_ChrX_scaffold_001
Bm2773	1.07328	3.40165	0.000159491	0.00220881	Bm_v4_ChrX_scaffold_001	3458790	3463774		Bm6610	-2.53611	3.75172	9.35585e-13	8.87682e-12	4457404	4473002	Bm_v4_Chr1_scaffold_001
Bm1674	1.07715	2.93616	0.00136909	0.014751	Bm_v4_ChrX_scaffold_001	17003545	17006064		Bm10674	-2.53123	1.8851	2.02171e-05	8.75284e-05	9448274	9455264	Bm_v4_Chr4_scaffold_001
Bm8663	1.07718	4.64244	1.27054e-06	2.55859e-05	Bm_v4_Chr1_scaffold_001	1167198	1181395		Bm6428	-2.53122	5.06642	2.01726e-21	3.26317e-20	13903055	13904991	Bm_v4_Chr2_contig_001
Bm3617	1.07765	3.9353	1.14452e-05	0.000196981	Bm_v4_Chr3_scaffold_001	8596161	8597921		Bm18043	-2.53088	-0.00340529	0.00378602	0.0101406	19607576	19610215	Bm_v4_ChrX_scaffold_001
Bm4014	1.0795	5.3949	2.56564e-05	0.000415024	Bm_v4_Chr2_contig_001	11651892	11661385		Bm5341	-2.53085	1.0771	0.00065956	0.00212919	10958195	10969692	Bm_v4_Chr3_scaffold_001
Bm2777	1.08472	3.31053	0.000309807	0.00399176	Bm_v4_Chr1_scaffold_001	12048043	12056949		Bm6009	-2.52845	0.78563	0.000866861	0.00272919	3300493	3303915	Bm_v4_Chr4_scaffold_001
Bm9130	1.08714	2.96208	0.00118663	0.0130261	Bm_v4_Chr4_scaffold_001	13084603	13106624		Bm8196	-2.52561	5.01088	3.01875e-12	2.7581e-11	13556016	13556963	Bm_v4_Chr2_contig_001
Bm3399	1.089	2.52665	0.00361744	0.0338609	Bm_v4_ChrX_scaffold_001	13835223	13841683		Bm6108	-2.52412	3.41218	1.31545e-10	1.07127e-09	2319243	2329918	Bm_v4_Chr1_scaffold_001
Bm3782	1.09099	3.05673	0.00105179	0.0117938	Bm_v4_Chr2_contig_001	5545027	5548475		Bm5022	-2.52385	5.39712	3.1222e-24	5.87758e-23	8951237	8965131	Bm_v4_Chr4_scaffold_001
Bm324	1.09428	2.95918	0.00131566	0.0142272	Bm_v4_ChrX_scaffold_001	9056718	9057573		Bm12902	-2.52324	4.87941	2.19033e-19	3.12102e-18	8490164	8492178	Bm_v4_Chr3_scaffold_001
Bm7248	1.09878	4.44066	1.91825e-06	3.78567e-05	Bm_v4_Chr3_scaffold_001	2704673	2708218		Bm7342	-2.52056	1.39992	0.000142268	0.000529746	19891219	19896567	Bm_v4_ChrX_scaffold_001
Bm5792	1.10009	3.72458	2.35908e-05	0.000385827	Bm_v4_ChrX_scaffold_001	13409795	13416914		Bm17641	-2.51892	3.00267	4.9805e-07	2.7481e-06
Bm10860	1.10206	2.68108	0.00286804	0.0278365	Bm_v4_Chr1_scaffold_001	7724185	7726767		Bm12264	-2.51641	2.7366	1.44589e-06	7.48447e-06	2169747	2172075	Bm_v4_Chr2_contig_001
Bm10894	1.1061	3.92967	6.77244e-06	0.00012132	Bm_v4_Chr1_scaffold_001	5550619	5555410		Bm17979	-2.51588	5.19815	4.36187e-23	7.74346e-22	12381128	12390131	Bm_v4_ChrX_scaffold_001
Bm8094	1.10988	9.84709	1.03121e-06	2.10039e-05	Bm_v4_Chr1_scaffold_001	100585	106793		Bm12742	-2.51484	-0.302305	0.00595005	0.0151255	12411607	12414601	Bm_v4_Chr1_scaffold_001
Bm8926	1.11017	6.01486	6.62321e-06	0.000119007	Bm_v4_ChrX_scaffold_001	19714045	19716344		Bm11594	-2.51303	1.18145	0.00120319	0.00364464	1234605	1241971	Bm_v4_ChrX_scaffold_001
Bm6578	1.1216	3.17471	0.000296244	0.0038295	Bm_v4_Chr2_contig_001	9267070	9276127		Bm4502	-2.51245	6.87077	1.01031e-14	1.10157e-13	4938209	4954915	Bm_v4_Chr4_scaffold_001
Bm4739	1.12713	3.43979	0.000583755	0.0069962	Bm_v4_ChrX_scaffold_001	8294512	8297446		Bm17670	-2.51172	1.01961	7.73533e-05	0.000304198	11627785	11632984	Bm_v4_Chr3_scaffold_001
Bm5952	1.12718	4.15893	3.05512e-05	0.0004882	Bm_v4_Chr3_scaffold_001	7472227	7485507		Bm648	-2.51096	1.69182	2.48049e-05	0.000105539	9362632	9363342	Bm_v4_Chr1_scaffold_001
Bm3142	1.13245	3.7755	0.000316156	0.0040628	Bm_v4_ChrX_scaffold_001	9285479	9290691		Bm5518	-2.50662	2.08277	1.41613e-06	7.34166e-06	1728221	1732201	Bm_v4_Chr4_scaffold_001
Bm8928	1.13604	4.58981	3.91669e-06	7.36151e-05	Bm_v4_ChrX_scaffold_001	19690427	19694977		Bm9454	-2.50532	3.7498	1.28954e-13	1.30285e-12	13055822	13059998	Bm_v4_Chr3_scaffold_001
Bm3589	1.13832	5.82935	2.01337e-06	3.95362e-05	Bm_v4_Chr3_scaffold_001	7990937	8021152		Bm18090	-2.50486	1.30152	0.000130291	0.000489769	24520972	24522676	Bm_v4_ChrX_scaffold_001
Bm17827	1.13889	3.16189	0.00123414	0.0134686	Bm_v4_Chr4_scaffold_001	11499334	11513660		Bm6232	-2.50105	3.90026	3.26838e-14	3.45852e-13	980679	985563	Bm_v4_ChrX_scaffold_001
Bm3619	1.14191	2.78212	0.000825803	0.00947513	Bm_v4_Chr3_scaffold_001	1691400	1696642		Bm2011	-2.49604	4.33666	5.76817e-18	7.66565e-17	14152599	14155972	Bm_v4_Chr1_scaffold_001
Bm6031	1.14283	5.47934	3.8305e-06	7.22245e-05	Bm_v4_Chr2_contig_001	2875672	2885334		Bm4288	-2.49302	1.8434	2.55898e-06	1.27983e-05	21837178	21840555	Bm_v4_ChrX_scaffold_001
Bm10546	1.14318	3.08435	0.000734736	0.00858836	Bm_v4_Chr4_scaffold_001	8082616	8084826		Bm5974	-2.49291	7.82978	2.81574e-12	2.58659e-11	396008	402833	Bm_v4_Chr1_scaffold_001
Bm10165	1.14725	4.20434	2.81306e-05	0.000452573	Bm_v4_Chr4_scaffold_001	12830525	12836000		Bm11608	-2.49212	1.38257	1.16059e-05	5.25928e-05	2228041	2239412	Bm_v4_Chr1_scaffold_001
Bm6445	1.15816	3.48223	0.000164728	0.00227071	Bm_v4_Chr1_scaffold_001	2355149	2357157		Bm10505	-2.48682	0.843626	0.000403825	0.00137208	9071858	9074450	Bm_v4_Chr4_scaffold_001
Bm5024	1.16247	2.93002	0.00235748	0.0235968	Bm_v4_Chr1_scaffold_001	9793816	9801512		Bm10813	-2.48565	5.52449	2.58706e-25	5.11409e-24	8862496	8864728	Bm_v4_Chr1_scaffold_001
Bm17813	1.1627	2.72699	0.00121729	0.0133093	Bm_v4_Chr4_scaffold_001	10497329	10507495		Bm12788	-2.48439	3.47808	3.58202e-06	1.75776e-05	649649	650253	Bm_v4_Chr3_scaffold_001
Bm3223	1.16393	4.66421	3.15298e-05	0.000502483	Bm_v4_Chr2_contig_001	3192843	3195381		Bm10389	-2.48438	1.68995	0.0001389	0.000518672	5583991	5588405	Bm_v4_Chr2_contig_001
Bm7504	1.16455	3.74179	0.000465199	0.00572007	Bm_v4_Chr1_scaffold_001	10033675	10038562		Bm12165	-2.48304	3.78172	9.93638e-12	8.76726e-11	7311240	7315234	Bm_v4_Chr2_contig_001
Bm13818	1.17343	5.40399	4.27467e-06	7.92118e-05	Bm_v4_Chr1_scaffold_001	6384298	6388467		Bm2218	-2.48136	2.52112	0.000259805	0.00092134	9245389	9250918	Bm_v4_Chr4_scaffold_001
Bm4727	1.17521	2.89391	0.00177349	0.0183726	Bm_v4_Chr2_contig_001	459252	462473		Bm14625	-2.48093	-0.0985047	0.0059702	0.0151637	4337097	4337168	Bm_v4_Chr4_scaffold_001
Bm10143	1.18642	2.9378	0.000451718	0.00557165	Bm_v4_ChrX_scaffold_001	638012	643244		Bm2319	-2.47734	9.15561	3.53626e-12	3.21357e-11	19367028	19402045	Bm_v4_ChrX_scaffold_001
Bm8934	1.18864	4.89826	4.38215e-07	9.45156e-06	Bm_v4_Chr1_scaffold_001	13173583	13177010		Bm2071	-2.47484	2.93092	7.52008e-09	5.13229e-08	11841087	11856248	Bm_v4_Chr1_scaffold_001
Bm7129	1.18925	6.04182	1.52744e-06	3.04999e-05	Bm_v4_Chr2_contig_001	9092599	9098658		Bm1731	-2.47433	6.02644	2.57294e-22	4.35232e-21	9902033	9914462	Bm_v4_ChrX_scaffold_001
Bm6061	1.19508	5.90339	7.07128e-07	1.48459e-05	Bm_v4_Chr1_scaffold_001	4437677	4439113		Bm8269	-2.47321	1.01943	0.000518635	0.00171541	28405	30671	Bm_069
Bm11057	1.19518	5.60732	1.03237e-06	2.10039e-05	Bm_v4_Chr4_scaffold_001	10851104	10865056		Bm3040	-2.47287	2.21555	4.90521e-07	2.71034e-06	9058764	9060749	Bm_v4_ChrX_scaffold_001
Bm9923	1.20077	3.16709	0.000135917	0.00190913	Bm_v4_ChrX_scaffold_001	18590524	18592631		Bm4205	-2.47229	5.98308	3.19141e-24	5.99833e-23	18256515	18274407	Bm_v4_ChrX_scaffold_001
Bm2929	1.20112	4.16372	1.96838e-06	3.87814e-05	Bm_v4_ChrX_scaffold_001	11750848	11764970		Bm10954	-2.47066	3.07785	4.77266e-09	3.35788e-08	4017175	4017895	Bm_v4_ChrX_scaffold_001
Bm12803	1.20936	5.52155	4.05569e-06	7.58665e-05	Bm_v4_Chr3_scaffold_001	5749012	5751996		Bm271	-2.47043	3.77019	6.77432e-13	6.47938e-12	13062936	13064694	Bm_v4_Chr2_contig_001
Bm5552	1.21007	3.05431	0.00307029	0.0294375	Bm_v4_Chr4_scaffold_001	1775191	1776757		Bm9130	-2.46563	5.8705	5.08851e-24	9.41454e-23	13084603	13106624	Bm_v4_Chr4_scaffold_001
Bm10270	1.21033	3.16144	8.19132e-05	0.00120789	Bm_v4_Chr3_scaffold_001	10603203	10607460		Bm11676	-2.44518	4.6752	2.86951e-10	2.26217e-09	2163307	2164295	Bm_v4_Chr3_scaffold_001
Bm2936	1.2144	3.29661	8.4841e-05	0.0012495	Bm_v4_Chr3_scaffold_001	1282598	1290860		Bm2714	-2.44451	3.64335	3.6968e-09	2.62906e-08	601861	607217	Bm_007
Bm5432	1.21573	3.69618	4.20283e-06	7.80566e-05	Bm_v4_Chr1_scaffold_001	5797932	5806156		Bm10299	-2.44351	5.78386	4.48211e-24	8.30558e-23	19276498	19281292	Bm_v4_ChrX_scaffold_001
Bm10991	1.21772	4.16737	5.61858e-07	1.19658e-05	Bm_v4_ChrX_scaffold_001	5071825	5073522		Bm3367	-2.44249	2.4154	1.13793e-06	5.97528e-06	22907683	22911046	Bm_v4_ChrX_scaffold_001
Bm9956	1.21803	4.65676	0.00113059	0.0125467	Bm_v4_Chr4_scaffold_001	6564411	6566347		Bm8672	-2.43602	1.25799	3.17573e-05	0.00013297	2010073	2018922	Bm_v4_Chr1_scaffold_001
Bm1914	1.22238	4.18434	1.08277e-05	0.000187992	Bm_v4_Chr2_contig_001	2792188	2797123		Bm12785	-2.43529	4.40856	8.1337e-18	1.07131e-16	567846	573244	Bm_v4_Chr3_scaffold_001
Bm2142	1.22448	3.19541	9.05277e-05	0.00132666	Bm_v4_Chr4_scaffold_001	3193872	3207683		Bm7584	-2.43528	6.13808	2.44463e-21	3.92767e-20	20076037	20124547	Bm_v4_ChrX_scaffold_001
Bm7159	1.22614	3.47504	2.34126e-05	0.000383442	Bm_v4_Chr4_scaffold_001	7434414	7438331		Bm17403	-2.43325	1.73305	0.0011805	0.00358142	10581927	10584561	Bm_v4_Chr1_scaffold_001
Bm7726	1.23048	4.51014	5.2242e-06	9.56101e-05	Bm_v4_ChrX_scaffold_001	8439848	8443204		Bm14637	-2.42966	-0.135763	0.00575459	0.0146759	8054087	8054159	Bm_v4_Chr1_scaffold_001
Bm14116	1.23515	2.65364	0.00207526	0.0210748	Bm_v4_Chr1_scaffold_001	10711450	10713498		Bm6572	-2.42726	3.21685	1.71937e-10	1.3878e-09	1063876	1069360	Bm_v4_Chr4_scaffold_001
Bm12831	1.23552	4.8863	7.23449e-08	1.7554e-06	Bm_v4_Chr3_scaffold_001	6857925	6866870		Bm4578	-2.42112	6.92179	1.27943e-13	1.29374e-12	12947761	12951332	Bm_v4_Chr3_scaffold_001
Bm833	1.23561	4.97484	2.04164e-07	4.58729e-06	Bm_v4_Chr4_scaffold_001	11526849	11532616		Bm13481	-2.41674	-0.10184	0.00564265	0.0144246	8293688	8293897	Bm_v4_Chr2_contig_001
Bm7537	1.23816	3.06221	0.000225291	0.00300075	Bm_v4_Chr1_scaffold_001	9647165	9652822		Bm9741	-2.41421	0.62645	0.0015652	0.00462069	5033224	5034550	Bm_v4_Chr2_contig_001
Bm9200	1.23867	5.76912	2.55349e-07	5.67278e-06	Bm_v4_ChrX_scaffold_001	8587381	8600219		Bm4188	-2.41282	1.25641	6.92387e-05	0.000274016	243616	245455	Bm_v4_Chr3_scaffold_001
Bm17410	1.24368	6.24069	9.95167e-05	0.00143705	Bm_v4_Chr1_scaffold_001	11789850	11792400		Bm4142	-2.4115	3.34807	1.59798e-10	1.29158e-09	18231566	18238947	Bm_v4_ChrX_scaffold_001
Bm4757	1.24465	3.63482	4.14946e-06	7.72543e-05	Bm_v4_ChrX_scaffold_001	10369522	10377534		Bm5912	-2.41102	5.76065	2.20965e-22	3.76467e-21	4620499	4631797	Bm_v4_ChrX_scaffold_001
Bm8946	1.24573	2.65034	0.00141174	0.0151554	Bm_v4_Chr2_contig_001	9206902	9209729		Bm10189	-2.40991	4.10493	9.35508e-14	9.54944e-13	1212605	1214324	Bm_v4_Chr3_scaffold_001
Bm8661	1.24724	4.08804	1.91686e-07	4.31513e-06	Bm_v4_ChrX_scaffold_001	23885683	23891766		Bm17941	-2.40922	0.813142	0.00655627	0.0164302
Bm230	1.25168	2.8547	0.000222356	0.00297169	Bm_v4_Chr4_scaffold_001	11804205	11815027		Bm5712	-2.40466	4.85957	4.0919e-20	6.12543e-19	19749000	19755527	Bm_v4_ChrX_scaffold_001
Bm10527	1.25416	2.68401	0.00461598	0.0414075	Bm_v4_Chr4_scaffold_001	8478550	8480113		Bm7956	-2.4039	0.668863	0.00117899	0.00357869	20361656	20365088	Bm_v4_ChrX_scaffold_001
Bm8326	1.25557	3.9741	6.07731e-06	0.000109697	Bm_v4_ChrX_scaffold_001	14317007	14320365		Bm10023	-2.39221	0.926624	0.000183643	0.000669906	4908493	4908955	Bm_v4_Chr4_scaffold_001
Bm3912	1.26125	4.668	1.68211e-07	3.85259e-06	Bm_v4_Chr4_scaffold_001	2530405	2534034		Bm16996	-2.39218	1.21952	0.000235877	0.000842033	6361925	6362036	Bm_v4_Chr1_scaffold_001
Bm2449	1.26721	6.22669	1.46531e-05	0.00024863	Bm_v4_ChrX_scaffold_001	10898460	10902714		Bm2096	-2.39131	6.08433	1.0487e-19	1.52739e-18	10930683	10940773	Bm_v4_Chr2_contig_001
Bm3571	1.27232	3.35842	0.00139581	0.0150116	Bm_v4_Chr4_scaffold_001	9229392	9234011		Bm3311	-2.38556	5.26877	2.95612e-13	2.90244e-12	16299799	16314689	Bm_v4_ChrX_scaffold_001
Bm4568	1.27373	2.60011	0.000831926	0.00953615	Bm_v4_Chr4_scaffold_001	6719147	6720611		Bm9617	-2.37972	5.16039	3.95129e-23	7.0251e-22	6109592	6114798	Bm_v4_ChrX_scaffold_001
Bm7148	1.2745	2.68045	0.00205503	0.0209052	Bm_v4_ChrX_scaffold_001	8973199	8976980		Bm9855	-2.37848	1.27796	2.17045e-05	9.34897e-05	1278586	1285455	Bm_v4_Chr1_scaffold_001
Bm10851	1.27757	2.74735	0.000378424	0.00476694	Bm_v4_Chr1_scaffold_001	7993074	7996964		Bm5366	-2.37737	1.80837	7.45093e-06	3.47348e-05	4184376	4187046	Bm_v4_Chr2_contig_001
Bm4533	1.2784	5.30741	5.23003e-07	1.11987e-05	Bm_v4_Chr2_contig_001	5550544	5553450		Bm9297	-2.37607	3.1237	5.34536e-09	3.73839e-08	16500420	16511146	Bm_v4_ChrX_scaffold_001
Bm17806	1.28191	2.27198	0.00410223	0.0374226	Bm_v4_Chr4_scaffold_001	10426119	10427168		Bm688	-2.37464	1.19945	8.09677e-05	0.000317438	4096095	4098586	Bm_v4_ChrX_scaffold_001
Bm8184	1.29349	8.64764	2.82018e-08	7.1202e-07	Bm_v4_Chr3_scaffold_001	11258240	11272175		Bm10055	-2.37407	4.37846	3.77315e-11	3.20271e-10	8949028	8949753	Bm_v4_Chr2_contig_001
Bm12843	1.29877	3.13056	0.000536137	0.00651787	Bm_v4_Chr3_scaffold_001	7178662	7186994		Bm10191	-2.37337	1.03566	0.00703007	0.0174991	1138444	1143518	Bm_v4_Chr3_scaffold_001
Bm10926	1.31629	2.32984	0.00103214	0.0115954	Bm_v4_ChrX_scaffold_001	3314975	3318241		Bm17935	-2.37247	0.251732	0.00222851	0.00633105	6374520	6375108	Bm_v4_ChrX_scaffold_001
Bm12946	1.31974	2.39842	0.00111913	0.0124311	Bm_v4_Chr3_scaffold_001	9213133	9216075		Bm18511	-2.3686	-0.689367	0.007514	0.01854	11203	11757	Bm_184
Bm2286	1.3307	1.98554	0.00316228	0.0302705	Bm_v4_Chr2_contig_001	3418392	3422158		Bm9760	-2.36225	1.3638	0.000103978	0.000398964	11948977	11955901	Bm_v4_Chr3_scaffold_001
Bm12794	1.33252	4.57769	1.11406e-06	2.25882e-05	Bm_v4_ChrX_scaffold_001	38084	40744		Bm3531	-2.35564	5.74001	9.98724e-24	1.82443e-22	16063871	16083551	Bm_v4_ChrX_scaffold_001
Bm3595	1.33693	2.85404	0.000406919	0.00508263	Bm_v4_ChrX_scaffold_001	5165775	5169734		Bm5568	-2.35413	7.712	9.54906e-11	7.81953e-10	12591435	12604693	Bm_v4_ChrX_scaffold_001
Bm7837	1.33765	2.95888	7.22657e-05	0.001075	Bm_v4_Chr4_scaffold_001	2051224	2054247		Bm182	-2.3539	6.82275	4.85284e-12	4.36314e-11	12127837	12134287	Bm_v4_ChrX_scaffold_001
Bm2666	1.33942	3.22134	0.000689929	0.00812073	Bm_v4_Chr1_scaffold_001	5659213	5669321		Bm13349	-2.3533	0.264045	0.00226452	0.00642102	13636121	13638118	Bm_v4_Chr2_contig_001
Bm7833	1.34519	2.3736	0.00146298	0.0156205	Bm_v4_Chr4_scaffold_001	3152363	3157509		Bm10129	-2.3532	5.71235	4.29058e-25	8.32865e-24	170787	172899	Bm_v4_ChrX_scaffold_001
Bm5525	1.34743	2.92615	0.00114887	0.0127143	Bm_v4_Chr1_scaffold_001	1300413	1306521		Bm10949	-2.35311	5.25235	1.87617e-15	2.16317e-14	3852576	3860309	Bm_v4_ChrX_scaffold_001
Bm4913	1.35064	5.38027	0.000212408	0.00285162	Bm_v4_Chr1_scaffold_001	13941320	13946317		Bm13592	-2.35224	2.61972	2.1964e-06	1.10859e-05	22136793	22140190	Bm_v4_ChrX_scaffold_001
Bm8984	1.36013	4.07587	2.85104e-07	6.27494e-06	Bm_v4_ChrX_scaffold_001	22681163	22683827		Bm17832	-2.35199	0.460867	0.0105176	0.0249127	12300729	12301472	Bm_v4_Chr4_scaffold_001
Bm5794	1.36036	5.24923	1.45794e-08	3.82781e-07	Bm_v4_ChrX_scaffold_001	5686908	5690935		Bm4199	-2.34894	1.07127	0.000108275	0.000414243	3681385	3682573	Bm_v4_ChrX_scaffold_001
Bm10823	1.36709	2.72715	0.000674995	0.00798463	Bm_v4_Chr1_scaffold_001	8633539	8637468		Bm6916	-2.34876	1.04373	0.000649556	0.00209975	16706616	16709597	Bm_v4_ChrX_scaffold_001
Bm10800	1.37441	2.80655	6.55969e-05	0.000985702	Bm_v4_Chr1_scaffold_001	9180512	9182918		Bm204	-2.34709	0.857629	0.00016916	0.000622055	13006582	13007243	Bm_v4_Chr1_scaffold_001
Bm6565	1.37601	3.84933	8.9335e-08	2.1284e-06	Bm_v4_ChrX_scaffold_001	1207511	1216840		Bm632	-2.34704	0.116731	0.00874329	0.021137	439807	440115	Bm_008
Bm8924	1.37755	7.43326	3.85362e-08	9.54617e-07	Bm_v4_Chr3_scaffold_001	2718511	2724893		Bm3189	-2.33661	0.445491	0.0023874	0.00673137	12453868	12458540	Bm_v4_ChrX_scaffold_001
Bm4968	1.38116	4.54882	1.04134e-09	3.05968e-08	Bm_v4_Chr2_contig_001	1252431	1264344		Bm10449	-2.335	0.390849	0.00197726	0.0056993	6968975	6969151	Bm_v4_Chr2_contig_001
Bm8824	1.38239	3.42517	7.31781e-06	0.000130497	Bm_v4_Chr2_contig_001	1075123	1080061		Bm7137	-2.32328	2.36594	7.64965e-06	3.56192e-05	11402178	11407626	Bm_v4_Chr1_scaffold_001
Bm5611	1.38468	7.67982	3.75948e-05	0.000592756	Bm_v4_Chr2_contig_001	8295901	8308670		Bm5505	-2.32231	5.90325	1.48737e-21	2.42923e-20	9831584	9836671	Bm_v4_Chr4_scaffold_001
Bm1559	1.40121	1.97241	0.00256645	0.0253879	Bm_v4_Chr4_scaffold_001	10292185	10298619		Bm11010	-2.32121	0.785485	0.000641197	0.00207556	5514009	5515181	Bm_v4_ChrX_scaffold_001
Bm2484	1.403	3.27141	3.97141e-05	0.000624508	Bm_v4_Chr1_scaffold_001	11304817	11319010		Bm10460	-2.32036	-0.427179	0.0150022	0.0340635	2708486	2709047	Bm_v4_Chr4_scaffold_001
Bm4591	1.41417	2.00143	0.00471269	0.0421791	Bm_v4_ChrX_scaffold_001	17736285	17739302		Bm5272	-2.32032	1.421	0.000596591	0.00194714	5353250	5360883	Bm_v4_Chr3_scaffold_001
Bm10246	1.41834	5.37208	1.50338e-08	3.92105e-07	Bm_v4_Chr2_contig_001	471225	474188		Bm14658	-2.31884	1.42018	0.0015844	0.00466723	34184	34256	Bm_008
Bm12969	1.41918	2.92173	3.81979e-05	0.000601464	Bm_v4_Chr3_scaffold_001	9844688	9845609		Bm10994	-2.31536	2.67803	2.15361e-07	1.23851e-06	5185689	5188930	Bm_v4_ChrX_scaffold_001
Bm2981	1.42045	1.9103	0.00458386	0.0411505	Bm_v4_ChrX_scaffold_001	3550679	3555753		Bm17220	-2.31501	-0.736395	0.0108957	0.0256698	27083	27870	Bm_074
Bm12628	1.42246	2.30726	0.00168849	0.0176153	Bm_v4_ChrX_scaffold_001	930725	944416		Bm2836	-2.31044	6.66007	3.04202e-12	2.77722e-11	10587334	10612986	Bm_v4_Chr1_scaffold_001
Bm4905	1.42621	2.68914	0.000101682	0.00146474	Bm_v4_ChrX_scaffold_001	12886150	12888669		Bm5632	-2.30318	-0.262641	0.0161839	0.0363492	5723099	5725278	Bm_v4_ChrX_scaffold_001
Bm13925	1.42866	3.60714	4.4205e-06	8.15314e-05	Bm_v4_Chr1_scaffold_001	10997336	11001580		Bm6901	-2.3028	1.02083	0.000322576	0.00111685	8113677	8114206	Bm_v4_Chr4_scaffold_001
Bm2908	1.43266	3.16176	1.65164e-05	0.000276621	Bm_v4_ChrX_scaffold_001	2982894	2987504		Bm17620	-2.29829	0.578809	0.00426157	0.0112511	3608145	3609196	Bm_v4_Chr3_scaffold_001
Bm17474	1.44442	1.9905	0.00262332	0.0259072	Bm_v4_Chr2_contig_001	1520341	1521875		Bm17301	-2.29723	3.27732	0.01096	0.025811	251	1564	Bm_277
Bm18111	1.44769	4.73121	3.2138e-10	9.91006e-09	Bm_v4_ChrX_scaffold_001	18643570	18647812		Bm7676	-2.29553	0.0274857	0.00372542	0.0100074	1470377	1473435	Bm_v4_Chr4_scaffold_001
Bm8871	1.45022	7.33941	1.88982e-08	4.87524e-07	Bm_v4_Chr3_scaffold_001	1723764	1725194		Bm9089	-2.29488	5.11991	4.36099e-19	6.11107e-18	12724039	12740294	Bm_v4_Chr3_scaffold_001
Bm8272	1.45252	2.80142	2.53176e-05	0.000410665	Bm_v4_ChrX_scaffold_001	13393780	13399048		Bm2389	-2.29212	3.81541	8.22573e-12	7.30141e-11	8167944	8176125	Bm_v4_ChrX_scaffold_001
Bm4806	1.45661	6.54776	1.55337e-09	4.4753e-08	Bm_v4_Chr3_scaffold_001	723258	743410		Bm14524	-2.29048	-0.0630279	0.022579	0.0486766	13925548	13925621	Bm_v4_Chr3_scaffold_001
Bm1036	1.46287	5.74105	8.13921e-07	1.69379e-05	Bm_v4_Chr3_scaffold_001	8218422	8220154		Bm9256	-2.28138	1.33861	0.000472619	0.00157953	1930522	1932290	Bm_v4_Chr1_scaffold_001
Bm2110	1.46552	3.59315	1.7296e-07	3.95371e-06	Bm_v4_Chr1_scaffold_001	4083030	4084769		Bm3734	-2.27957	0.536371	0.00148839	0.00441706	20610635	20614122	Bm_v4_ChrX_scaffold_001
Bm5597	1.46558	2.17661	0.00142577	0.0152922	Bm_v4_Chr4_scaffold_001	2423023	2425753		Bm6094	-2.27752	-0.189111	0.0111939	0.0263042	10554065	10556750	Bm_v4_Chr3_scaffold_001
Bm5728	1.4727	5.82549	9.89536e-08	2.33408e-06	Bm_v4_Chr4_scaffold_001	9118973	9125157		Bm1315	-2.26843	0.949919	0.000306609	0.00106718	6467717	6468157	Bm_v4_Chr1_scaffold_001
Bm4718	1.47913	3.41421	2.94057e-06	5.66167e-05	Bm_v4_Chr1_scaffold_001	7003514	7008484		Bm18169	-2.26833	2.78982	2.47354e-05	0.000105319	6697083	6697686	Bm_v4_Chr1_scaffold_001
Bm5388	1.48185	3.92936	4.38383e-09	1.19882e-07	Bm_v4_ChrX_scaffold_001	8795104	8796562		Bm12892	-2.26789	7.31635	5.2208e-11	4.35656e-10	8288549	8299028	Bm_v4_Chr3_scaffold_001
Bm4636	1.48646	3.0751	1.91575e-05	0.000316821	Bm_v4_Chr1_scaffold_001	12639283	12644867		Bm1133	-2.26754	0.226241	0.00990791	0.0236056	11836773	11837420	Bm_v4_ChrX_scaffold_001
Bm12829	1.49209	2.16605	0.000727179	0.00852527	Bm_v4_Chr3_scaffold_001	6837121	6842013		Bm18119	-2.26586	1.91906	0.000933362	0.00290688
Bm11104	1.49258	3.12907	0.000103808	0.00148993	Bm_v4_Chr3_scaffold_001	3171615	3176581		Bm8676	-2.26523	-0.107308	0.0224692	0.0484623	12008938	12012270	Bm_v4_Chr3_scaffold_001
Bm4488	1.49263	2.3812	0.0012757	0.0138583	Bm_v4_Chr1_scaffold_001	4920437	4928352		Bm3636	-2.2652	1.13152	0.000763324	0.00242384	12030221	12031772	Bm_v4_Chr2_contig_001
Bm17430	1.49342	4.34304	1.47629e-10	4.78926e-09	Bm_v4_Chr1_scaffold_001	13868415	13869185		Bm2358	-2.25697	7.85887	1.52308e-10	1.23273e-09	4879352	4886094	Bm_v4_Chr3_scaffold_001
Bm7108	1.49819	4.13369	1.25561e-09	3.65298e-08	Bm_v4_Chr4_scaffold_001	7532810	7541923		Bm9527	-2.25574	1.13184	0.00163032	0.00478905	17230100	17230598	Bm_v4_ChrX_scaffold_001
Bm4596	1.52063	3.71134	2.28477e-08	5.84318e-07	Bm_v4_ChrX_scaffold_001	14992086	14998552		Bm3347	-2.25429	6.29327	4.8897e-14	5.10573e-13	1556330	1563879	Bm_v4_ChrX_scaffold_001
Bm17550	1.5207	4.55697	1.20738e-09	3.53002e-08	Bm_v4_Chr2_contig_001	11825192	11826652		Bm14119	-2.24629	1.02353	0.00116609	0.00354699	11923366	11923773	Bm_v4_ChrX_scaffold_001
Bm8635	1.5282	4.29159	3.6848e-09	1.02422e-07	Bm_v4_Chr4_scaffold_001	7440909	7445339		Bm17824	-2.24391	0.678327	0.00242551	0.0068239
Bm18095	1.53092	5.17337	3.39286e-09	9.49761e-08	Bm_v4_ChrX_scaffold_001	24667630	24674723		Bm2501	-2.24212	0.752656	0.00519248	0.0134011	19529319	19530981	Bm_v4_ChrX_scaffold_001
Bm8687	1.53524	1.53418	0.00575761	0.0498361	Bm_v4_Chr3_scaffold_001	10447082	10450000		Bm3481	-2.24073	7.12265	8.30565e-12	7.36683e-11	5672549	5690284	Bm_v4_Chr3_scaffold_001
Bm4003	1.53673	3.38929	3.26129e-07	7.15127e-06	Bm_v4_ChrX_scaffold_001	3807665	3811172		Bm10420	-2.23979	6.12994	3.31913e-19	4.68996e-18	6287899	6297752	Bm_v4_Chr2_contig_001
Bm13416	1.53758	2.5124	0.000184935	0.00251993	Bm_v4_Chr3_scaffold_001	13125824	13127133		Bm6587	-2.23935	4.0519	2.30707e-12	2.13255e-11	215693	221434	Bm_v4_Chr2_contig_001
Bm4421	1.54067	2.23585	0.000579463	0.00696592	Bm_v4_Chr4_scaffold_001	12825641	12828831		Bm3036	-2.2387	6.87616	6.41535e-12	5.74615e-11	15179579	15192412	Bm_v4_ChrX_scaffold_001
Bm4431	1.54735	4.76276	3.99376e-11	1.38275e-09	Bm_v4_ChrX_scaffold_001	23037639	23039900		Bm3576	-2.23773	9.19138	2.59044e-10	2.04762e-09	6103061	6134436	Bm_v4_Chr1_scaffold_001
Bm5179	1.5527	2.79322	3.29763e-05	0.000522721	Bm_v4_Chr4_scaffold_001	10580033	10581897		Bm11518	-2.23659	-0.421295	0.0217288	0.0470454
Bm5881	1.55687	4.46587	8.69755e-12	3.30089e-10	Bm_v4_Chr2_contig_001	6187199	6193521		Bm10123	-2.23572	3.46174	3.36094e-09	2.40319e-08	1916857	1923092	Bm_v4_ChrX_scaffold_001
Bm5878	1.57762	8.93132	3.21033e-11	1.13136e-09	Bm_v4_ChrX_scaffold_001	16471223	16479293		Bm17676	-2.2292	1.72405	0.00276528	0.00767369	12111507	12112650	Bm_v4_Chr3_scaffold_001
Bm13761	1.58187	2.56882	0.000581899	0.00698102	Bm_v4_ChrX_scaffold_001	9582212	9584238		Bm18224	-2.22189	2.70933	1.61708e-07	9.48381e-07	4044364	4060151	Bm_v4_Chr1_scaffold_001
Bm3383	1.58713	3.72833	1.67084e-06	3.32512e-05	Bm_v4_Chr4_scaffold_001	11840990	11846047		Bm2599	-2.22019	1.08855	0.000736242	0.00234729	900079	904024	Bm_v4_ChrX_scaffold_001
Bm6227	1.59012	3.55895	1.35367e-07	3.1429e-06	Bm_v4_ChrX_scaffold_001	3045382	3068356		Bm10988	-2.2121	7.5859	4.39026e-10	3.38886e-09	4869824	4877525	Bm_v4_ChrX_scaffold_001
Bm12860	1.59197	2.58076	0.000217066	0.00291084	Bm_v4_Chr3_scaffold_001	7519341	7536939		Bm424	-2.21039	4.94052	4.41928e-18	5.91285e-17	7389496	7390808	Bm_v4_ChrX_scaffold_001
Bm10034	1.59526	1.8738	0.00563875	0.0488788	Bm_v4_Chr1_scaffold_001	11610667	11612171		Bm4903	-2.20963	7.48582	3.87547e-11	3.28016e-10	6287291	6310909	Bm_v4_ChrX_scaffold_001
Bm7810	1.59623	4.45463	3.00728e-06	5.78071e-05	Bm_v4_Chr4_scaffold_001	10099879	10101994		Bm5957	-2.20308	6.32675	3.21821e-12	2.93355e-11	7923997	7929243	Bm_v4_ChrX_scaffold_001
Bm3535	1.59698	4.59009	5.33573e-12	2.05131e-10	Bm_v4_Chr4_scaffold_001	2765622	2768176		Bm17744	-2.20299	1.71251	0.000885571	0.00277968	3601282	3601751	Bm_v4_Chr4_scaffold_001
Bm5966	1.59774	1.59953	0.00378632	0.0350812	Bm_v4_ChrX_scaffold_001	18240618	18244369		Bm6207	-2.20278	7.75146	1.36691e-10	1.11012e-09	24780468	24788304	Bm_v4_ChrX_scaffold_001
Bm10881	1.60959	2.2651	0.000356314	0.00452676	Bm_v4_Chr1_scaffold_001	5867254	5869346		Bm694	-2.20241	1.60906	1.66725e-05	7.33353e-05	4382082	4383471	Bm_v4_ChrX_scaffold_001
Bm3922	1.61504	1.8353	0.00303581	0.0292015	Bm_v4_ChrX_scaffold_001	5246776	5251881		Bm7943	-2.2012	4.14942	1.09061e-12	1.02654e-11	14045336	14056468	Bm_v4_ChrX_scaffold_001
Bm12856	1.61548	5.30019	4.76724e-10	1.44002e-08	Bm_v4_Chr3_scaffold_001	7450624	7456219		Bm13242	-2.19755	2.17487	3.65088e-06	1.78858e-05	13925216	13931717	Bm_v4_Chr1_scaffold_001
Bm6931	1.61643	5.81099	2.9267e-09	8.2709e-08	Bm_v4_Chr4_scaffold_001	6896763	6901175		Bm3441	-2.19517	2.67161	6.71668e-06	3.15479e-05	476067	481102	Bm_v4_Chr1_scaffold_001
Bm18218	1.61753	3.62007	1.77786e-07	4.05619e-06	Bm_v4_ChrX_scaffold_001	14517848	14522874		Bm17842	-2.19132	-0.261057	0.0145326	0.0331051
Bm415	1.61915	3.481	2.65898e-07	5.89605e-06	Bm_v4_ChrX_scaffold_001	6477898	6479636		Bm17915	-2.19131	3.65067	3.52499e-09	2.51291e-08	4127993	4129254	Bm_v4_ChrX_scaffold_001
Bm17810	1.62312	2.0056	0.000504854	0.00617559	Bm_v4_Chr4_scaffold_001	10449110	10455255		Bm3166	-2.19123	1.6416	0.00224296	0.00637058	22011018	22017592	Bm_v4_ChrX_scaffold_001
Bm5790	1.62815	4.28651	9.60747e-08	2.2798e-06	Bm_v4_Chr3_scaffold_001	267871	272916		Bm8405	-2.19103	3.89729	5.87801e-09	4.07742e-08	10941132	10951356	Bm_v4_Chr3_scaffold_001
Bm7105	1.62956	1.47527	0.0037128	0.0345623	Bm_v4_Chr2_contig_001	7814158	7817863		Bm3343	-2.18937	4.5498	6.09889e-14	6.30716e-13	16981080	16993168	Bm_v4_ChrX_scaffold_001
Bm1907	1.63223	1.63141	0.00472115	0.0421911	Bm_v4_ChrX_scaffold_001	4980136	4982589		Bm5691	-2.1888	1.49342	0.000877005	0.00275673	6051367	6058391	Bm_v4_Chr4_scaffold_001
Bm4555	1.63781	2.43357	4.2335e-05	0.000663081	Bm_v4_Chr1_scaffold_001	14196639	14199275		Bm13017	-2.18859	1.0016	0.00050505	0.00167515	10895424	10899162	Bm_v4_Chr2_contig_001
Bm3920	1.6392	4.15251	1.4235e-10	4.63068e-09	Bm_v4_ChrX_scaffold_001	2999648	3001351		Bm2038	-2.18478	5.14004	6.41533e-20	9.48363e-19	6079775	6087315	Bm_v4_ChrX_scaffold_001
Bm3649	1.64389	7.23074	1.86359e-08	4.81807e-07	Bm_v4_Chr1_scaffold_001	1998443	2001474		Bm10533	-2.18297	5.53521	8.61375e-20	1.26388e-18	8350939	8354354	Bm_v4_Chr4_scaffold_001
Bm10076	1.64577	2.69534	1.2853e-05	0.000219932	Bm_v4_Chr2_contig_001	8419550	8426335		Bm3382	-2.17845	1.32993	0.00341232	0.00926727	12192158	12196116	Bm_v4_ChrX_scaffold_001
Bm10752	1.6466	3.68145	1.82163e-07	4.12427e-06	Bm_008	510381	514715		Bm11545	-2.1776	3.58033	1.00443e-07	6.03117e-07	1653771	1658556	Bm_v4_ChrX_scaffold_001
Bm6225	1.64878	1.85894	0.000810041	0.00934863	Bm_v4_Chr2_contig_001	3316739	3325715		Bm5407	-2.17424	2.56044	1.75051e-06	8.97308e-06	22994509	22995828	Bm_v4_ChrX_scaffold_001
Bm8594	1.65345	5.1846	6.22703e-05	0.000940487	Bm_v4_Chr2_contig_001	1558013	1559443		Bm3834	-2.17411	5.57981	4.31702e-15	4.84529e-14	14116385	14127981	Bm_v4_Chr2_contig_001
Bm2189	1.65574	4.38131	5.77268e-11	1.95858e-09	Bm_v4_ChrX_scaffold_001	15194226	15233087		Bm1975	-2.17411	1.60856	0.000137004	0.000512889	12258664	12264307	Bm_v4_Chr1_scaffold_001
Bm606	1.66217	2.3435	0.000371233	0.00469133	Bm_v4_Chr1_scaffold_001	7432319	7433859		Bm5460	-2.17313	5.16178	1.69406e-13	1.6985e-12	6857515	6861598	Bm_v4_Chr4_scaffold_001
Bm11713	1.66403	3.25924	1.1143e-07	2.61276e-06	Bm_v4_Chr1_scaffold_001	14444267	14449933		Bm7969	-2.17281	5.78505	1.50371e-20	2.3094e-19	11850200	11873628	Bm_v4_Chr2_contig_001
Bm3851	1.68485	5.34156	1.10932e-11	4.16998e-10	Bm_v4_ChrX_scaffold_001	11901320	11907776		Bm6246	-2.16773	4.1106	4.55864e-13	4.41004e-12	5043593	5050117	Bm_v4_ChrX_scaffold_001
Bm1948	1.68756	2.71843	3.06326e-06	5.86926e-05	Bm_v4_Chr4_scaffold_001	8508739	8516297		Bm18086	-2.16054	1.25048	0.00281033	0.00778627	24387204	24388210	Bm_v4_ChrX_scaffold_001
Bm14021	1.69889	3.21188	5.89838e-06	0.000106957	Bm_v4_ChrX_scaffold_001	23554710	23556887		Bm2804	-2.15921	2.21617	5.03432e-05	0.000204428	10608523	10613174	Bm_v4_Chr3_scaffold_001
Bm10930	1.70625	1.90888	0.00132484	0.014301	Bm_v4_ChrX_scaffold_001	3371378	3372382		Bm2702	-2.15691	5.38529	8.60154e-20	1.26366e-18	1303749	1312093	Bm_v4_ChrX_scaffold_001
Bm4877	1.70811	1.5394	0.00288279	0.0279567	Bm_v4_Chr2_contig_001	5169325	5175439		Bm9543	-2.15562	1.53964	0.000111722	0.0004257	17548628	17549743	Bm_v4_ChrX_scaffold_001
Bm2804	1.70871	3.53605	3.62122e-07	7.88215e-06	Bm_v4_Chr3_scaffold_001	10608523	10613174		Bm8821	-2.15538	2.85938	1.40531e-07	8.30771e-07	11126515	11135096	Bm_v4_ChrX_scaffold_001
Bm11059	1.70923	2.94485	1.22296e-06	2.47118e-05	Bm_v4_Chr4_scaffold_001	10912527	10921606		Bm10209	-2.14949	2.67707	2.61948e-06	1.30819e-05	21028357	21029085	Bm_v4_ChrX_scaffold_001
Bm11052	1.71385	2.77469	2.21039e-06	4.32384e-05	Bm_v4_Chr4_scaffold_001	10773898	10777969		Bm5315	-2.14706	8.74144	5.70292e-09	3.96525e-08	6173853	6186461	Bm_v4_ChrX_scaffold_001
Bm4196	1.71506	4.00923	2.22114e-10	6.99481e-09	Bm_v4_ChrX_scaffold_001	17053267	17057078		Bm12943	-2.14636	7.83289	5.14451e-09	3.60878e-08	9196243	9205945	Bm_v4_Chr3_scaffold_001
Bm5666	1.71516	3.07595	4.31584e-07	9.32552e-06	Bm_v4_Chr4_scaffold_001	9186706	9194629		Bm7799	-2.14346	2.92025	0.00884029	0.0213454	27816	28606	Bm_029
Bm10195	1.7152	3.71753	2.52833e-07	5.62744e-06	Bm_v4_Chr3_scaffold_001	11486211	11489904		Bm17509	-2.1414	-0.139268	0.0077438	0.0190237
Bm8644	1.71905	2.91803	7.68327e-07	1.60738e-05	Bm_v4_Chr1_scaffold_001	3158380	3166161		Bm5656	-2.1345	2.06368	1.06963e-05	4.87883e-05	1959546	1962027	Bm_v4_Chr4_scaffold_001
Bm3889	1.72895	6.30647	2.02339e-12	8.09424e-11	Bm_v4_Chr2_contig_001	14031448	14036971		Bm5397	-2.1331	9.54558	1.7148e-06	8.80144e-06	4410883	4441389	Bm_v4_Chr4_scaffold_001
Bm1659	1.73215	1.77614	0.000801873	0.00926935	Bm_v4_Chr1_scaffold_001	12445691	12453494		Bm4592	-2.13301	1.94069	1.12216e-05	5.10076e-05	18304789	18305587	Bm_v4_ChrX_scaffold_001
Bm4365	1.73552	5.22708	3.27893e-12	1.28989e-10	Bm_v4_Chr4_scaffold_001	77635	81318		Bm7952	-2.13278	1.10061	0.000702589	0.00225396	14149190	14149951	Bm_v4_Chr1_scaffold_001
Bm5346	1.73693	2.43505	0.000198665	0.00268537	Bm_v4_ChrX_scaffold_001	19472841	19475801		Bm11254	-2.13172	2.67373	6.60151e-07	3.58735e-06	10130394	10131353	Bm_v4_Chr1_scaffold_001
Bm2001	1.74062	9.02326	8.59249e-12	3.2715e-10	Bm_v4_Chr2_contig_001	6728291	6730284		Bm4237	-2.13098	2.49294	4.29446e-05	0.000176137	8449894	8451363	Bm_v4_ChrX_scaffold_001
Bm6008	1.74176	4.09001	4.1047e-06	7.66621e-05	Bm_v4_Chr4_scaffold_001	6212603	6217251		Bm18108	-2.13082	3.46436	3.31961e-07	1.86823e-06	8216003	8217745	Bm_v4_ChrX_scaffold_001
Bm7125	1.74348	1.57249	0.00221719	0.0222972	Bm_v4_Chr3_scaffold_001	11750975	11759222		Bm812	-2.12982	0.252283	0.0214958	0.0466089	1521034	1522572	Bm_v4_Chr4_scaffold_001
Bm9779	1.74572	1.41403	0.00206539	0.0209926	Bm_v4_ChrX_scaffold_001	12892134	12896076		Bm5951	-2.12947	3.73111	1.43474e-09	1.05717e-08	4564111	4578485	Bm_v4_Chr3_scaffold_001
Bm5143	1.74581	1.67843	0.00415228	0.037741	Bm_v4_Chr3_scaffold_001	836188	842482		Bm17893	-2.12649	1.42798	0.000137524	0.000514509	1616471	1619542	Bm_v4_ChrX_scaffold_001
Bm3180	1.75028	4.89238	3.49189e-13	1.52573e-11	Bm_v4_ChrX_scaffold_001	7436294	7446156		Bm6450	-2.12441	6.66783	9.52783e-12	8.41933e-11	3502338	3528883	Bm_v4_Chr1_scaffold_001
Bm3865	1.75499	3.76455	3.48866e-10	1.07297e-08	Bm_v4_Chr3_scaffold_001	9222473	9227958		Bm3659	-2.12424	0.966929	0.000613334	0.00199464	10010831	10012030	Bm_v4_Chr1_scaffold_001
Bm2373	1.75795	2.18757	0.000316506	0.0040628	Bm_v4_ChrX_scaffold_001	15927800	15931096		Bm9525	-2.11956	2.86304	1.40514e-07	8.30771e-07	17208262	17210085	Bm_v4_ChrX_scaffold_001
Bm6429	1.77364	5.00627	7.45994e-13	3.16606e-11	Bm_v4_Chr2_contig_001	6891255	6895019		Bm9403	-2.11826	1.69148	0.00097395	0.00302136	128059	128502	Bm_v4_Chr4_scaffold_001
Bm4467	1.7742	2.98273	0.00198661	0.0202963	Bm_v4_Chr1_scaffold_001	11001593	11005694		Bm17510	-2.11765	0.65437	0.0226587	0.0487998	7288128	7288484	Bm_v4_Chr2_contig_001
Bm8300	1.7766	1.60489	0.00295274	0.0285183	Bm_v4_Chr4_scaffold_001	11467470	11469458		Bm3939	-2.1159	4.15559	1.43723e-12	1.34319e-11	12154594	12157810	Bm_v4_ChrX_scaffold_001
Bm2474	1.78209	1.9504	0.000174302	0.00238936	Bm_v4_Chr2_contig_001	12768412	12774092		Bm5549	-2.11589	2.56575	5.50982e-06	2.62965e-05	8916082	8925964	Bm_v4_Chr4_scaffold_001
Bm7959	1.7837	2.27359	0.000164046	0.00226394	Bm_v4_ChrX_scaffold_001	20297512	20301913		Bm10018	-2.11125	1.29723	0.000780932	0.00247577	5025457	5025845	Bm_v4_Chr4_scaffold_001
Bm635	1.78885	2.61418	1.19075e-05	0.00020464	Bm_v4_Chr4_scaffold_001	3144537	3146943		Bm7700	-2.11004	3.31905	1.56324e-08	1.03122e-07	5733447	5735942	Bm_v4_Chr4_scaffold_001
Bm17456	1.791	2.08317	0.00161184	0.0168901	Bm_v4_Chr2_contig_001	1086219	1088509		Bm1666	-2.10907	0.210459	0.0225809	0.0486766	1941737	1945104	Bm_v4_Chr4_scaffold_001
Bm5905	1.79162	2.40378	2.70977e-05	0.000437144	Bm_v4_Chr3_scaffold_001	11432090	11436745		Bm4839	-2.10148	6.93324	1.84397e-10	1.48433e-09	4536986	4540725	Bm_v4_Chr4_scaffold_001
Bm129	1.79907	1.70103	0.00139813	0.015023	Bm_v4_ChrX_scaffold_001	13601527	13618270		Bm17661	-2.09938	0.597254	0.00889957	0.0214798	10570976	10573066	Bm_v4_Chr3_scaffold_001
Bm682	1.81212	1.31986	0.00370086	0.0344884	Bm_v4_ChrX_scaffold_001	3463828	3464328		Bm17387	-2.09481	-0.314213	0.0202511	0.0442178	8021951	8022308	Bm_v4_Chr1_scaffold_001
Bm10899	1.81866	4.51938	1.60304e-10	5.17208e-09	Bm_v4_ChrX_scaffold_001	2697980	2699818		Bm11494	-2.09451	2.46182	1.65635e-05	7.28832e-05	12307873	12318009	Bm_v4_Chr1_scaffold_001
Bm4749	1.81871	2.67149	2.21286e-06	4.32384e-05	Bm_v4_Chr3_scaffold_001	2260797	2262096		Bm17496	-2.09175	1.66532	0.000675337	0.00217545	5342101	5342735	Bm_v4_Chr2_contig_001
Bm2629	1.82809	1.48075	0.00295878	0.0285533	Bm_v4_ChrX_scaffold_001	17493221	17501903		Bm14582	-2.09113	0.136667	0.00520564	0.0134263	17003057	17003143	Bm_v4_ChrX_scaffold_001
Bm10529	1.83416	1.31554	0.00330292	0.031313	Bm_v4_Chr4_scaffold_001	8384591	8386614		Bm2637	-2.08864	4.44692	3.20426e-10	2.50605e-09	12554515	12571852	Bm_v4_Chr3_scaffold_001
Bm5445	1.84699	3.79745	4.68716e-10	1.41945e-08	Bm_v4_ChrX_scaffold_001	18598099	18604249		Bm3148	-2.08796	7.33768	3.33835e-08	2.12295e-07	16594960	16621964	Bm_v4_ChrX_scaffold_001
Bm5096	1.85663	3.31919	8.57339e-09	2.29678e-07	Bm_v4_Chr1_scaffold_001	14528086	14529136		Bm2330	-2.0859	2.20232	1.67769e-05	7.3685e-05	13721321	13732184	Bm_v4_Chr1_scaffold_001
Bm592	1.86104	1.31189	0.0040641	0.0371319	Bm_v4_Chr4_scaffold_001	7522824	7524037		Bm3555	-2.08002	7.01789	2.8246e-08	1.8079e-07	9258725	9260808	Bm_v4_ChrX_scaffold_001
Bm2017	1.86212	4.63388	0.000302907	0.00391137	Bm_v4_ChrX_scaffold_001	7369178	7370291		Bm4295	-2.08002	6.28597	2.24358e-10	1.78656e-09	368121	399962	Bm_008
Bm6944	1.86693	2.82149	8.24333e-07	1.71244e-05	Bm_v4_Chr4_scaffold_001	8665019	8666118		Bm2910	-2.07454	2.33204	4.40212e-05	0.000180303	17691574	17696044	Bm_v4_ChrX_scaffold_001
Bm4713	1.86758	3.94639	1.90925e-11	6.86067e-10	Bm_v4_Chr2_contig_001	8478210	8480129		Bm4813	-2.06807	4.75784	3.16836e-16	3.82042e-15	8225184	8227016	Bm_v4_Chr3_scaffold_001
Bm3831	1.87928	1.90304	0.000185901	0.00253018	Bm_v4_Chr3_scaffold_001	9211461	9212206		Bm6738	-2.06794	3.55862	7.12242e-09	4.88059e-08	4887283	4904312	Bm_v4_Chr3_scaffold_001
Bm2487	1.88375	3.13556	2.30403e-08	5.87974e-07	Bm_v4_Chr3_scaffold_001	7141626	7147564		Bm10372	-2.06364	10.4401	9.97106e-09	6.73132e-08	3150883	3189430	Bm_v4_Chr2_contig_001
Bm5194	1.89364	4.75556	1.57397e-14	7.7014e-13	Bm_v4_ChrX_scaffold_001	2408193	2420548		Bm11085	-2.0632	0.933955	0.00145674	0.00433398	10689442	10692855	Bm_v4_Chr2_contig_001
Bm17844	1.89546	2.53838	2.50749e-05	0.000407286	Bm_v4_Chr4_scaffold_001	12856929	12860357		Bm3252	-2.06235	0.526674	0.00161019	0.00473695	1731686	1735049	Bm_v4_Chr2_contig_001
Bm7161	1.90048	3.19573	2.06468e-08	5.30322e-07	Bm_v4_Chr4_scaffold_001	5764316	5767297		Bm18208	-2.06019	0.766494	0.00162965	0.00478826	1704460	1710910	Bm_v4_Chr3_scaffold_001
Bm13992	1.90114	3.68429	1.68214e-10	5.41256e-09	Bm_v4_ChrX_scaffold_001	11408768	11411373		Bm9800	-2.0577	3.43358	3.74252e-07	2.09726e-06	10166934	10167212	Bm_v4_Chr2_contig_001
Bm17746	1.9041	1.39081	0.00284691	0.0277114	Bm_v4_Chr4_scaffold_001	3759046	3759757		Bm7465	-2.05431	7.65911	6.03889e-09	4.18411e-08	2915201	2936129	Bm_v4_ChrX_scaffold_001
Bm3606	1.91949	2.80165	0.000155884	0.00216645	Bm_v4_Chr3_scaffold_001	10040751	10042892		Bm5078	-2.05356	2.88526	3.0147e-07	1.70473e-06	9491171	9495253	Bm_v4_Chr1_scaffold_001
Bm10100	1.9233	2.06091	0.000223506	0.00298369	Bm_v4_Chr2_contig_001	7742172	7748876		Bm6913	-2.05311	3.88205	2.19188e-10	1.75129e-09	3827393	3832393	Bm_v4_Chr2_contig_001
Bm3844	1.9432	2.27182	1.85041e-05	0.000306872	Bm_v4_Chr2_contig_001	1737514	1738556		Bm2442	-2.05304	3.37359	1.28571e-06	6.69779e-06	8279678	8285919	Bm_v4_Chr2_contig_001
Bm16921	1.94661	1.37897	0.00115172	0.0127216	Bm_v4_ChrX_scaffold_001	5786016	5792889		Bm2569	-2.05229	2.01237	2.84659e-05	0.000120037	7172101	7176604	Bm_v4_Chr4_scaffold_001
Bm12733	1.94952	2.50966	4.14218e-06	7.72403e-05	Bm_v4_ChrX_scaffold_001	23286360	23289370		Bm8463	-2.05021	3.07775	3.99479e-07	2.23078e-06	4964934	4971435	Bm_v4_Chr1_scaffold_001
Bm5046	1.97746	3.40981	1.70747e-09	4.90732e-08	Bm_v4_Chr3_scaffold_001	309892	312294		Bm3456	-2.04861	0.665567	0.0201503	0.0440383	1009587	1011878	Bm_v4_Chr2_contig_001
Bm2679	1.97794	1.05974	0.00536855	0.0470533	Bm_v4_Chr4_scaffold_001	3695810	3702505		Bm6001	-2.04671	7.18224	4.02302e-08	2.53656e-07	7970701	7974376	Bm_v4_ChrX_scaffold_001
Bm6945	1.9825	2.58919	5.91836e-07	1.25816e-05	Bm_v4_Chr2_contig_001	4446381	4451114		Bm12265	-2.04334	0.950045	0.00477852	0.0124384	2002451	2003275	Bm_v4_Chr1_scaffold_001
Bm4364	1.98616	4.04127	1.43014e-14	7.02665e-13	Bm_v4_Chr3_scaffold_001	13170878	13174956		Bm267	-2.04311	1.97147	0.000163341	0.000602342	13126164	13131518	Bm_v4_ChrX_scaffold_001
Bm13598	1.98887	1.45884	0.00220441	0.0222148	Bm_v4_Chr4_scaffold_001	2740608	2741325		Bm13048	-2.04165	3.55101	7.14309e-09	4.89192e-08	8851514	8852623	Bm_v4_ChrX_scaffold_001
Bm10209	1.99041	1.0556	0.00554066	0.0483275	Bm_v4_ChrX_scaffold_001	21028357	21029085		Bm18215	-2.04126	6.24485	2.42959e-11	2.08318e-10	6707043	6715745	Bm_v4_ChrX_scaffold_001
Bm2444	1.99616	5.12089	1.63223e-12	6.57387e-11	Bm_v4_Chr4_scaffold_001	6963776	6967241		Bm7982	-2.04037	3.75088	3.7559e-10	2.92397e-09	15592539	15596194	Bm_v4_ChrX_scaffold_001
Bm10095	1.99694	3.72784	1.20404e-05	0.000206623	Bm_v4_Chr2_contig_001	7798595	7801925		Bm18165	-2.03945	4.8449	3.56867e-06	1.75193e-05	2270473	2276923	Bm_v4_Chr2_contig_001
Bm5921	2.00454	2.98758	1.401e-05	0.000238694	Bm_v4_Chr2_contig_001	7126456	7129437		Bm6080	-2.03532	6.17653	6.74393e-10	5.14198e-09	1648436	1687928	Bm_v4_Chr4_scaffold_001
Bm4525	2.00834	4.24136	7.89093e-15	3.95918e-13	Bm_v4_Chr3_scaffold_001	1651454	1654870		Bm1015	-2.03467	0.406057	0.0118614	0.0276859	6745170	6745987	Bm_v4_Chr3_scaffold_001
Bm1969	2.00853	1.7649	0.000408663	0.00509903	Bm_v4_Chr3_scaffold_001	3576134	3579721		Bm5523	-2.03431	0.849589	0.00623236	0.015739	13079278	13083774	Bm_v4_ChrX_scaffold_001
Bm17809	2.00956	1.88108	6.11011e-05	0.000928753	Bm_v4_Chr4_scaffold_001	10439656	10446619		Bm5985	-2.03355	3.96868	6.88958e-09	4.73199e-08	888307	895141	Bm_v4_Chr3_scaffold_001
Bm45	2.01015	4.38751	6.31953e-10	1.88963e-08	Bm_v4_Chr4_scaffold_001	2055282	2059979		Bm14231	-2.0325	3.20822	6.07612e-08	3.74921e-07	229296	237442	Bm_v4_Chr2_contig_001
Bm6639	2.02517	4.46668	5.76626e-15	2.9304e-13	Bm_v4_Chr2_contig_001	10076505	10081361		Bm14313	-2.0319	2.89236	1.39507e-06	7.23568e-06	2333674	2334219	Bm_v4_Chr3_scaffold_001
Bm2227	2.02967	4.23916	1.1843e-13	5.33203e-12	Bm_v4_ChrX_scaffold_001	23550730	23553537		Bm7901	-2.02977	8.50694	9.07824e-08	5.49006e-07	13300480	13323224	Bm_v4_ChrX_scaffold_001
Bm10001	2.03277	3.03066	4.35687e-06	8.06089e-05	Bm_v4_Chr4_scaffold_001	5396461	5398199		Bm17688	-2.02657	0.224544	0.0158823	0.0357872	13609692	13615685	Bm_v4_Chr3_scaffold_001
Bm18057	2.03701	8.93692	1.69464e-14	8.2577e-13	Bm_v4_ChrX_scaffold_001	21316790	21319484		Bm2490	-2.02371	1.95454	0.000151852	0.00056345	2167703	2170374	Bm_v4_Chr3_scaffold_001
Bm7081	2.04033	1.44314	0.00074512	0.00869397	Bm_v4_Chr3_scaffold_001	8776319	8777143		Bm6973	-2.0218	3.93271	1.346e-10	1.09496e-09	3041784	3043586	Bm_v4_Chr3_scaffold_001
Bm6843	2.0404	2.79392	3.80614e-08	9.44833e-07	Bm_v4_Chr1_scaffold_001	11806445	11809482		Bm2363	-2.02145	8.43126	6.17796e-09	4.27048e-08	17831689	17865748	Bm_v4_ChrX_scaffold_001
Bm10594	2.06039	2.43499	1.60731e-05	0.000270342	Bm_v4_Chr4_scaffold_001	4179758	4182323		Bm4534	-2.02051	8.11697	4.31131e-08	2.70967e-07	4102829	4115092	Bm_v4_ChrX_scaffold_001
Bm10607	2.07579	1.69214	0.00147859	0.0157587	Bm_v4_Chr4_scaffold_001	4353606	4359568		Bm6925	-2.01975	5.89009	5.99095e-18	7.95278e-17	5566741	5571183	Bm_v4_ChrX_scaffold_001
Bm7132	2.08689	1.84237	0.000550897	0.00666991	Bm_v4_Chr4_scaffold_001	3230458	3233021		Bm12389	-2.01934	1.4003	0.000448593	0.00150689	23713161	23723884	Bm_v4_ChrX_scaffold_001
Bm9175	2.08811	2.37086	2.05857e-05	0.00033902	Bm_v4_ChrX_scaffold_001	9162555	9169427		Bm4523	-2.01789	8.41247	1.41507e-07	8.35469e-07	21397779	21408953	Bm_v4_ChrX_scaffold_001
Bm10927	2.09804	3.67854	1.19566e-11	4.48034e-10	Bm_v4_ChrX_scaffold_001	3333166	3338814		Bm5114	-2.01621	7.27065	1.9083e-09	1.39053e-08	4455429	4464356	Bm_v4_ChrX_scaffold_001
Bm10157	2.10095	1.13966	0.00277281	0.0271122	Bm_v4_ChrX_scaffold_001	893433	895704		Bm11176	-2.01571	4.1337	3.66385e-08	2.31998e-07	10380362	10388938	Bm_v4_Chr2_contig_001
Bm10687	2.1041	0.877792	0.004137	0.0376817	Bm_v4_Chr1_scaffold_001	7501198	7503080		Bm4793	-2.01553	0.324069	0.00663364	0.0165995	10126734	10134396	Bm_v4_ChrX_scaffold_001
Bm8720	2.10645	5.98533	1.00603e-14	4.98427e-13	Bm_v4_ChrX_scaffold_001	10580111	10580903		Bm8795	-2.01468	6.20362	7.71731e-12	6.86557e-11	22260301	22270728	Bm_v4_ChrX_scaffold_001
Bm3209	2.10952	2.03246	0.000723348	0.00848877	Bm_v4_ChrX_scaffold_001	16976892	16980175		Bm2146	-2.00957	5.23819	3.18997e-14	3.3816e-13	8838228	8842913	Bm_v4_Chr3_scaffold_001
Bm10574	2.1129	1.13574	0.00213323	0.0215709	Bm_v4_Chr4_scaffold_001	7367648	7379525		Bm2488	-2.00671	4.41487	1.62897e-08	1.07159e-07	10010588	10017485	Bm_v4_Chr3_scaffold_001
Bm12897	2.11389	6.32967	1.16897e-15	6.23503e-14	Bm_v4_Chr3_scaffold_001	8402954	8414823		Bm3864	-2.00265	7.35588	6.49245e-09	4.48263e-08	19536732	19549294	Bm_v4_ChrX_scaffold_001
Bm3475	2.11503	4.00115	4.30366e-13	1.86665e-11	Bm_v4_Chr4_scaffold_001	3113962	3119883		Bm2481	-2.00264	0.148586	0.0113843	0.026704	4516094	4517925	Bm_v4_Chr2_contig_001
Bm8966	2.11628	1.68073	0.000145287	0.0020335	Bm_v4_ChrX_scaffold_001	20999749	21000845		Bm1836	-2.00162	3.76446	2.30354e-07	1.31769e-06	13207490	13210611	Bm_v4_Chr3_scaffold_001
Bm2660	2.12232	4.05946	6.43029e-16	3.57354e-14	Bm_v4_Chr1_scaffold_001	4991603	4995901		Bm7776	-1.99732	0.952781	0.0141724	0.0323843	82	11350	Bm_018
Bm17275	2.12418	1.35498	0.000729897	0.00854867	Bm_202	1182	13023		Bm8485	-1.99685	2.39532	7.36057e-06	3.43271e-05	22567434	22569145	Bm_v4_ChrX_scaffold_001
Bm3254	2.12616	2.90821	1.14418e-07	2.67753e-06	Bm_v4_ChrX_scaffold_001	16259363	16272594		Bm9732	-1.99535	3.61209	4.73783e-09	3.33734e-08	10943256	10952483	Bm_v4_Chr1_scaffold_001
Bm748	2.12856	1.13155	0.00103171	0.0115954	Bm_v4_Chr3_scaffold_001	10875996	10879394		Bm9911	-1.99339	2.73393	2.22803e-06	1.12312e-05	18981451	18983932	Bm_v4_ChrX_scaffold_001
Bm2019	2.12984	4.3338	3.01513e-11	1.06574e-09	Bm_v4_ChrX_scaffold_001	17506905	17512035		Bm4129	-1.98939	1.22201	0.00114573	0.00349113	678943	685593	Bm_v4_Chr3_scaffold_001
Bm3173	2.13154	3.68112	1.23229e-09	3.59397e-08	Bm_v4_Chr2_contig_001	1975395	1977824		Bm4169	-1.98616	1.68332	0.000139449	0.000520394	5431803	5436432	Bm_v4_ChrX_scaffold_001
Bm17558	2.13546	3.87603	4.23322e-09	1.16031e-07	Bm_v4_Chr2_contig_001	12559977	12578680		Bm6810	-1.98529	7.28621	1.28708e-09	9.54907e-09	8831515	8843892	Bm_v4_Chr1_scaffold_001
Bm4935	2.14003	2.78885	7.22492e-09	1.94433e-07	Bm_v4_ChrX_scaffold_001	19669005	19672802		Bm8615	-1.98524	1.26502	0.00047731	0.00159341	20618234	20620066	Bm_v4_ChrX_scaffold_001
Bm1423	2.14026	1.54201	0.000263048	0.00344552	Bm_v4_Chr2_contig_001	6899067	6899669		Bm5307	-1.98052	5.40218	4.53275e-12	4.08776e-11	5505438	5509243	Bm_v4_ChrX_scaffold_001
Bm7435	2.14226	3.77635	9.77275e-13	4.07462e-11	Bm_v4_ChrX_scaffold_001	7127380	7130388		Bm18248	-1.97577	1.30106	0.000640295	0.00207321	56426	56767	Bm_007
Bm10401	2.14493	2.48003	9.36733e-05	0.00136599	Bm_v4_Chr2_contig_001	6032684	6040672		Bm18022	-1.97542	2.37117	9.89776e-06	4.53733e-05	16070485	16092549	Bm_v4_ChrX_scaffold_001
Bm1178	2.14803	1.18227	0.00367813	0.0343485	Bm_v4_ChrX_scaffold_001	15685274	15687170		Bm526	-1.97495	2.44938	4.8241e-06	2.32582e-05	13444028	13444605	Bm_v4_Chr3_scaffold_001
Bm9054	2.16227	1.39231	0.00110222	0.0122549	Bm_v4_Chr1_scaffold_001	3992283	3994120		Bm3007	-1.9749	2.19231	0.000101582	0.000390405	9873069	9882192	Bm_v4_Chr2_contig_001
Bm4099	2.16415	2.77702	1.76836e-06	3.51327e-05	Bm_v4_ChrX_scaffold_001	4592594	4595490		Bm17679	-1.97343	1.89206	0.00103284	0.0031807	12185461	12186764	Bm_v4_Chr3_scaffold_001
Bm2343	2.16425	5.16255	1.8553e-17	1.2273e-15	Bm_v4_Chr4_scaffold_001	11099048	11105436		Bm11290	-1.97111	6.25884	8.33617e-10	6.30323e-09	4237939	4244990	Bm_v4_Chr2_contig_001
Bm3109	2.16433	1.7034	4.70202e-05	0.000728752	Bm_v4_ChrX_scaffold_001	19605040	19606007		Bm17152	-1.96909	1.30387	0.0108264	0.0255518
Bm10108	2.16606	2.16908	0.00129749	0.0140692	Bm_v4_Chr2_contig_001	7593555	7598264		Bm10635	-1.96888	1.66401	7.45556e-05	0.000293977	12325188	12331313	Bm_v4_Chr1_scaffold_001
Bm2919	2.16774	3.64586	2.72409e-08	6.90704e-07	Bm_v4_Chr2_contig_001	1437390	1446652		Bm5720	-1.96785	5.34491	1.08297e-16	1.34842e-15	6258326	6268971	Bm_v4_Chr4_scaffold_001
Bm4283	2.17059	3.14332	3.94923e-10	1.20834e-08	Bm_v4_ChrX_scaffold_001	2989751	2995952		Bm1473	-1.96536	1.93035	4.88234e-05	0.000198666	387281	387394	Bm_007
Bm11612	2.17107	1.57492	0.000648052	0.0076971	Bm_v4_Chr2_contig_001	12910576	12915683		Bm4272	-1.96307	9.23373	9.26152e-07	4.93323e-06	17614595	17628288	Bm_v4_ChrX_scaffold_001
Bm12927	2.17485	1.17401	0.00218114	0.0219991	Bm_v4_Chr3_scaffold_001	8940804	8945437		Bm9265	-1.96232	7.82026	1.2883e-08	8.59423e-08	9258364	9278219	Bm_v4_Chr4_scaffold_001
Bm6075	2.17589	3.11271	1.33007e-09	3.86014e-08	Bm_v4_ChrX_scaffold_001	7200281	7204587		Bm5542	-1.95946	6.75895	8.09581e-10	6.12931e-09	8777061	8783129	Bm_v4_ChrX_scaffold_001
Bm7669	2.18523	3.55418	1.2616e-12	5.187e-11	Bm_v4_Chr2_contig_001	6884063	6887666		Bm17272	-1.95901	0.816095	0.00441118	0.0116073	7751	8415	Bm_192
Bm6738	2.20313	1.60753	0.000340535	0.00433113	Bm_v4_Chr3_scaffold_001	4887283	4904312		Bm9422	-1.95744	-0.0500787	0.010347	0.024548	17048	21129	Bm_024
Bm7864	2.20359	1.60748	0.000324648	0.00415585	Bm_007	628309	640087		Bm2	-1.95732	8.62103	2.26109e-08	1.47027e-07	20303960	20330570	Bm_v4_ChrX_scaffold_001
Bm6752	2.2258	3.20571	1.3189e-08	3.49376e-07	Bm_v4_Chr2_contig_001	3036876	3040656		Bm8883	-1.95524	0.821786	0.00311429	0.00853619	11518747	11519332	Bm_v4_Chr4_scaffold_001
Bm8884	2.22701	1.21169	0.000899766	0.0102444	Bm_v4_Chr4_scaffold_001	11519386	11520366		Bm318	-1.95322	0.0405967	0.00755482	0.018618	9308858	9311103	Bm_v4_ChrX_scaffold_001
Bm2751	2.23432	6.60623	3.45541e-18	2.52565e-16	Bm_v4_ChrX_scaffold_001	2693978	2695590		Bm5929	-1.94908	2.05194	5.13557e-05	0.000208183	1499969	1505731	Bm_v4_ChrX_scaffold_001
Bm9046	2.23454	1.41683	0.000679797	0.00801741	Bm_v4_Chr3_scaffold_001	10262151	10265643		Bm5296	-1.94759	5.01355	3.66642e-12	3.32675e-11	159852	164723	Bm_007
Bm7419	2.24677	4.54362	1.20985e-20	1.15531e-18	Bm_v4_Chr2_contig_001	8578543	8584681		Bm3460	-1.94715	6.17964	1.70525e-12	1.58244e-11	7350781	7360442	Bm_v4_ChrX_scaffold_001
Bm822	2.26604	3.60597	1.05674e-13	4.81265e-12	Bm_v4_Chr3_scaffold_001	2969004	2971831		Bm7259	-1.94671	2.59711	1.03597e-05	4.7335e-05	5601844	5618359	Bm_v4_Chr3_scaffold_001
Bm8263	2.28091	2.84609	2.81079e-05	0.000452573	Bm_v4_Chr1_scaffold_001	3196268	3199849		Bm5071	-1.94602	5.71381	2.93604e-18	3.94168e-17	5445833	5472991	Bm_v4_Chr2_contig_001
Bm6258	2.28312	2.69652	7.37312e-08	1.78538e-06	Bm_v4_Chr2_contig_001	4855217	4856842		Bm6183	-1.94519	4.39352	2.3667e-10	1.87703e-09	7037489	7040953	Bm_v4_ChrX_scaffold_001
Bm9546	2.2845	2.0728	3.09356e-06	5.91775e-05	Bm_v4_ChrX_scaffold_001	17669731	17671474		Bm10951	-1.94173	0.948977	0.0075434	0.018597	3884890	3886851	Bm_v4_ChrX_scaffold_001
Bm7019	2.28989	1.44444	0.000141516	0.00198307	Bm_v4_Chr4_scaffold_001	9200474	9204718		Bm8830	-1.94113	6.65923	2.33818e-09	1.69026e-08	2486373	2493668	Bm_v4_ChrX_scaffold_001
Bm9335	2.304	3.64282	8.13518e-15	4.0645e-13	Bm_v4_Chr1_scaffold_001	669152	674734		Bm18116	-1.93893	3.8607	1.36662e-06	7.10053e-06	210435	214031	Bm_007
Bm6006	2.33512	3.27239	1.52981e-09	4.41818e-08	Bm_v4_Chr2_contig_001	8870668	8875575		Bm6053	-1.93812	2.60902	5.62287e-06	2.67606e-05	22022400	22025471	Bm_v4_ChrX_scaffold_001
Bm8197	2.34527	2.71325	2.12719e-08	5.45197e-07	Bm_v4_Chr2_contig_001	13575959	13582135		Bm7060	-1.9375	6.53085	2.32672e-10	1.84656e-09	7458586	7462900	Bm_v4_Chr3_scaffold_001
Bm9712	2.34639	4.09095	4.60332e-19	3.68297e-17	Bm_v4_Chr1_scaffold_001	10647914	10650264		Bm3614	-1.93004	7.76848	4.67047e-08	2.92609e-07	18208511	18223636	Bm_v4_ChrX_scaffold_001
Bm17804	2.36608	1.5096	0.00022476	0.00299706	Bm_v4_Chr4_scaffold_001	10391368	10411159		Bm12639	-1.9278	7.39033	6.73984e-09	4.63991e-08	2326785	2339557	Bm_v4_Chr4_scaffold_001
Bm1590	2.36807	2.15922	6.19832e-05	0.000937347	Bm_007	555161	558106		Bm8853	-1.92777	6.59044	2.87706e-09	2.06844e-08	1643923	1653948	Bm_v4_Chr2_contig_001
Bm2883	2.37019	1.32236	0.00054472	0.00660187	Bm_v4_Chr4_scaffold_001	7501992	7508226		Bm2434	-1.92636	6.23599	2.16069e-10	1.72753e-09	7890821	7904502	Bm_v4_Chr1_scaffold_001
Bm7256	2.37888	3.87801	9.49067e-16	5.13146e-14	Bm_v4_Chr3_scaffold_001	4443706	4444448		Bm7404	-1.9259	2.64172	4.99393e-06	2.40183e-05	10310134	10316168	Bm_v4_ChrX_scaffold_001
Bm327	2.38002	2.90778	1.16439e-10	3.82986e-09	Bm_v4_ChrX_scaffold_001	8785612	8788169		Bm363	-1.92207	0.482406	0.00436474	0.0114957	10344263	10345340	Bm_v4_ChrX_scaffold_001
Bm7386	2.38664	1.10595	0.00284814	0.0277114	Bm_v4_ChrX_scaffold_001	11955515	11957665		Bm14182	-1.91894	1.26237	0.00734504	0.0181828	6452305	6453355	Bm_v4_ChrX_scaffold_001
Bm13242	2.3928	4.32913	2.2607e-10	7.10051e-09	Bm_v4_Chr1_scaffold_001	13925216	13931717		Bm17764	-1.91718	-0.0551237	0.0204774	0.044638	6111289	6115051	Bm_v4_Chr4_scaffold_001
Bm18124	2.40395	1.10168	0.00211863	0.0214599	Bm_v4_Chr2_contig_001	5126897	5129779		Bm1960	-1.91687	2.50186	2.28717e-05	9.81247e-05	7636136	7639308	Bm_v4_Chr1_scaffold_001
Bm17885	2.4065	4.28526	3.74114e-16	2.17151e-14	Bm_v4_ChrX_scaffold_001	1077669	1087018		Bm6096	-1.91686	6.32699	8.65011e-11	7.11291e-10	2452631	2490772	Bm_v4_Chr4_scaffold_001
Bm1591	2.41362	2.2001	1.18247e-06	2.39345e-05	Bm_v4_Chr4_scaffold_001	12519884	12522908		Bm12860	-1.91676	5.153	5.95056e-16	7.06018e-15	7519341	7536939	Bm_v4_Chr3_scaffold_001
Bm17574	2.41465	1.09766	0.000787261	0.00912129	Bm_v4_Chr2_contig_001	13119654	13127103		Bm1134	-1.91491	1.32524	0.000596192	0.00194638	11939988	11940348	Bm_v4_ChrX_scaffold_001
Bm7387	2.42066	5.66327	4.42431e-16	2.51867e-14	Bm_v4_ChrX_scaffold_001	11960936	11966557		Bm8349	-1.91477	6.25692	2.15267e-08	1.40208e-07	7211148	7213284	Bm_v4_Chr4_scaffold_001
Bm11673	2.422	3.45453	3.67209e-13	1.59857e-11	Bm_v4_ChrX_scaffold_001	10888259	10892439		Bm9121	-1.91403	5.93418	3.68561e-16	4.42161e-15	10713783	10722386	Bm_v4_Chr3_scaffold_001
Bm7748	2.4339	1.35262	0.000230574	0.00306098	Bm_v4_Chr1_scaffold_001	10723540	10723791		Bm10047	-1.91258	5.26332	0.00371723	0.00998769	11275857	11297476	Bm_v4_Chr1_scaffold_001
Bm4975	2.43986	1.60901	0.000272351	0.00355557	Bm_v4_ChrX_scaffold_001	3127839	3133289		Bm3615	-1.91195	6.53443	3.57982e-09	2.55046e-08	4910233	4916905	Bm_v4_ChrX_scaffold_001
Bm2858	2.44123	2.08124	2.28509e-06	4.44935e-05	Bm_v4_Chr2_contig_001	8344750	8348186		Bm5546	-1.91166	8.41376	2.59251e-08	1.67109e-07	6297687	6310454	Bm_v4_Chr3_scaffold_001
Bm6388	2.45182	1.56885	0.000157328	0.00218396	Bm_v4_ChrX_scaffold_001	695146	697227		Bm5693	-1.91165	1.9952	0.000239678	0.000854826	11809177	11810453	Bm_v4_Chr3_scaffold_001
Bm11048	2.45733	1.39368	0.000458255	0.00564053	Bm_v4_Chr2_contig_001	12104985	12109777		Bm7163	-1.91165	3.78931	2.81947e-08	1.80559e-07	9313867	9315921	Bm_v4_ChrX_scaffold_001
Bm9732	2.46593	0.836042	0.0027819	0.0271766	Bm_v4_Chr1_scaffold_001	10943256	10952483		Bm9168	-1.90867	1.54209	0.000217071	0.000780782	9355175	9356699	Bm_v4_ChrX_scaffold_001
Bm6376	2.47297	4.55498	7.49206e-19	5.68676e-17	Bm_v4_Chr1_scaffold_001	9396686	9406670		Bm49	-1.90676	0.543366	0.0108074	0.0255277	11710196	11711328	Bm_v4_ChrX_scaffold_001
Bm5464	2.47359	2.98804	1.51644e-10	4.90605e-09	Bm_v4_Chr4_scaffold_001	5534461	5536294		Bm6223	-1.90607	7.19686	1.95322e-07	1.13262e-06	6362463	6367645	Bm_v4_Chr1_scaffold_001
Bm250	2.47909	0.831868	0.000911495	0.0103679	Bm_v4_Chr1_scaffold_001	12275290	12276947		Bm4689	-1.90562	0.759305	0.0146854	0.0333955	9855678	9860237	Bm_v4_Chr2_contig_001
Bm17568	2.49216	3.64221	1.47757e-16	9.01854e-15	Bm_v4_Chr2_contig_001	12993347	12998374		Bm2357	-1.90466	3.54533	2.61046e-08	1.68174e-07	8729830	8736641	Bm_v4_Chr3_scaffold_001
Bm6038	2.49242	3.44054	1.10427e-10	3.64226e-09	Bm_v4_ChrX_scaffold_001	17015778	17019719		Bm18066	-1.90464	0.0638353	0.0176023	0.0391563	22815163	22816636	Bm_v4_ChrX_scaffold_001
Bm2219	2.49619	4.3036	6.31364e-22	6.79393e-20	Bm_v4_Chr2_contig_001	5761012	5763690		Bm3642	-1.90178	8.52775	4.15652e-08	2.61656e-07	6700580	6719313	Bm_v4_Chr1_scaffold_001
Bm14695	2.50382	3.03889	1.31757e-10	4.30976e-09	Bm_v4_ChrX_scaffold_001	867414	879035		Bm7656	-1.90175	1.8188	0.00519789	0.0134121	4270765	4274998	Bm_v4_Chr2_contig_001
Bm8103	2.50507	3.20389	2.26346e-09	6.45823e-08	Bm_v4_Chr2_contig_001	13029773	13035052		Bm7479	-1.89954	6.07091	6.87508e-15	7.61533e-14	3654268	3659596	Bm_v4_Chr1_scaffold_001
Bm9798	2.5231	3.02018	6.42352e-08	1.56504e-06	Bm_v4_Chr2_contig_001	10178373	10183135		Bm5327	-1.89953	8.34652	6.67444e-08	4.1013e-07	9838243	9853583	Bm_v4_Chr1_scaffold_001
Bm5043	2.52686	1.96656	2.38495e-06	4.62954e-05	Bm_v4_Chr1_scaffold_001	10658288	10668858		Bm4783	-1.89934	4.9629	7.12111e-13	6.80009e-12	16536034	16540213	Bm_v4_ChrX_scaffold_001
Bm8091	2.53889	2.53293	2.45394e-08	6.23542e-07	Bm_v4_ChrX_scaffold_001	22802124	22810791		Bm18137	-1.89865	5.7009	3.39742e-16	4.0883e-15	11992785	11996456	Bm_v4_ChrX_scaffold_001
Bm2371	2.53902	4.81986	2.48857e-16	1.47336e-14	Bm_v4_Chr4_scaffold_001	1094005	1097305		Bm3433	-1.89821	4.49167	1.82551e-11	1.57895e-10	1389811	1418032	Bm_v4_ChrX_scaffold_001
Bm8444	2.54005	8.79597	1.17096e-17	8.10842e-16	Bm_v4_ChrX_scaffold_001	24030588	24036827		Bm2675	-1.89811	5.0289	5.92043e-15	6.5949e-14	10583810	10598635	Bm_v4_Chr4_scaffold_001
Bm10579	2.54166	1.86896	2.49623e-05	0.000406573	Bm_v4_Chr4_scaffold_001	7321516	7328405		Bm8888	-1.89153	4.014	5.48345e-09	3.82388e-08	572744	578038	Bm_v4_Chr1_scaffold_001
Bm1793	2.5481	3.23144	3.26564e-08	8.17515e-07	Bm_v4_ChrX_scaffold_001	14531294	14535864		Bm997	-1.89142	0.339385	0.00780912	0.0191524	357701	357904	Bm_v4_Chr4_scaffold_001
Bm220	2.55214	3.21238	1.00974e-12	4.19519e-11	Bm_v4_Chr2_contig_001	3577998	3580093		Bm7299	-1.88959	4.71061	5.36929e-12	4.8165e-11	23512216	23515289	Bm_v4_ChrX_scaffold_001
Bm2049	2.55318	2.44271	5.54284e-07	1.18257e-05	Bm_v4_Chr3_scaffold_001	12659257	12667177		Bm10953	-1.88773	1.90885	0.000138547	0.000517846	4013770	4014161	Bm_v4_ChrX_scaffold_001
Bm9831	2.56873	1.98838	1.13243e-05	0.000195467	Bm_v4_Chr2_contig_001	9461864	9463632		Bm9867	-1.88538	2.04822	0.000348361	0.00119981	6578198	6578632	Bm_v4_Chr1_scaffold_001
Bm3493	2.57142	3.22881	2.3875e-07	5.32398e-06	Bm_v4_ChrX_scaffold_001	19648766	19653453		Bm12631	-1.88487	3.18006	7.27322e-07	3.93073e-06	11334538	11336227	Bm_v4_ChrX_scaffold_001
Bm9107	2.57954	3.35919	5.65657e-13	2.41803e-11	Bm_v4_Chr2_contig_001	14094948	14099256		Bm8577	-1.88303	0.386181	0.00387415	0.0103413	12524049	12526119	Bm_v4_ChrX_scaffold_001
Bm1097	2.58887	2.45497	2.9473e-08	7.42532e-07	Bm_v4_ChrX_scaffold_001	14179054	14180828		Bm16819	-1.88184	-0.127079	0.0178772	0.0396784	8797381	8797459	Bm_v4_ChrX_scaffold_001
Bm1800	2.59632	2.65001	3.71313e-09	1.02968e-07	Bm_v4_Chr3_scaffold_001	10365511	10370528		Bm17120	-1.87372	0.960438	0.00477759	0.0124384	92285	100479	Bm_011
Bm3555	2.6116	10.5772	1.87067e-16	1.13013e-14	Bm_v4_ChrX_scaffold_001	9258725	9260808		Bm16975	-1.87108	2.85402	6.07575e-06	2.87657e-05	14940810	14940937	Bm_v4_ChrX_scaffold_001
Bm10316	2.61273	4.00686	1.85804e-19	1.56036e-17	Bm_v4_ChrX_scaffold_001	19642302	19647757		Bm17311	-1.87052	3.0949	6.39953e-06	3.01299e-05	216579	238508	Bm_v4_Chr1_scaffold_001
Bm4856	2.61663	1.25341	0.00108973	0.0121502	Bm_v4_ChrX_scaffold_001	9875453	9881183		Bm1974	-1.87048	5.38367	2.27907e-15	2.62005e-14	2108780	2112892	Bm_v4_ChrX_scaffold_001
Bm4911	2.64363	1.79801	0.00028815	0.00373302	Bm_v4_ChrX_scaffold_001	26750	29351		Bm4085	-1.87042	5.9595	5.81404e-10	4.44442e-09	9687477	9704995	Bm_v4_Chr1_scaffold_001
Bm9092	2.66448	9.84005	5.99736e-22	6.51511e-20	Bm_v4_Chr3_scaffold_001	5542747	5545407		Bm17612	-1.86894	2.52542	5.19866e-05	0.000210453	3085703	3090911	Bm_v4_Chr3_scaffold_001
Bm17686	2.67184	1.28938	0.000422645	0.0052624	Bm_v4_Chr3_scaffold_001	13165817	13169121		Bm2774	-1.86821	5.12667	9.93971e-14	1.01288e-12	12725993	12732110	Bm_v4_ChrX_scaffold_001
Bm5787	2.683	2.27049	1.36136e-07	3.15456e-06	Bm_v4_ChrX_scaffold_001	7999970	8002846		Bm2887	-1.86436	6.74009	3.62003e-08	2.29469e-07	7652827	7660748	Bm_v4_Chr4_scaffold_001
Bm7742	2.69246	1.54094	1.8375e-05	0.00030516	Bm_v4_ChrX_scaffold_001	8129476	8137016		Bm6211	-1.86195	5.69488	9.22025e-16	1.07989e-14	2876375	2884511	Bm_v4_Chr3_scaffold_001
Bm17880	2.69886	1.72851	1.57015e-05	0.000264469	Bm_v4_ChrX_scaffold_001	620770	621558		Bm10332	-1.86077	0.649761	0.0134635	0.0309735	1225589	1229034	Bm_v4_Chr2_contig_001
Bm12613	2.71914	2.23914	8.71643e-08	2.08508e-06	Bm_v4_Chr4_scaffold_001	7838727	7851629		Bm13506	-1.85778	1.03087	0.00376481	0.0100972	5581933	5583170	Bm_v4_Chr2_contig_001
Bm18213	2.71937	1.02094	0.00224036	0.0224814	Bm_v4_ChrX_scaffold_001	1029622	1033009		Bm4139	-1.85769	4.75539	3.85691e-11	3.26912e-10	1937528	1945572	Bm_v4_Chr2_contig_001
Bm4309	2.7247	2.16144	8.85789e-07	1.82411e-05	Bm_v4_Chr4_scaffold_001	1309060	1313966		Bm10583	-1.85434	3.15249	1.1804e-06	6.19005e-06	10513531	10515967	Bm_v4_Chr4_scaffold_001
Bm10653	2.72724	3.10932	1.25224e-11	4.66282e-10	Bm_v4_Chr1_scaffold_001	4429234	4430666		Bm10445	-1.85345	2.44328	2.46335e-05	0.000104923	6747862	6748939	Bm_v4_Chr2_contig_001
Bm14305	2.7292	4.31094	9.6723e-21	9.31136e-19	Bm_v4_Chr4_scaffold_001	11105997	11107584		Bm300	-1.85125	3.45613	2.29675e-07	1.31444e-06	21940016	21943425	Bm_v4_ChrX_scaffold_001
Bm9033	2.73517	1.36213	0.000784466	0.00910673	Bm_v4_ChrX_scaffold_001	19782807	19786338		Bm585	-1.85089	2.65528	0.000501755	0.00166602	6831	7643	Bm_192
Bm11847	2.74693	3.82976	2.82899e-15	1.47569e-13	Bm_v4_Chr1_scaffold_001	14167795	14172589		Bm8325	-1.85067	6.95284	7.54699e-09	5.14769e-08	14304889	14313927	Bm_v4_ChrX_scaffold_001
Bm3404	2.74809	0.631044	0.00464961	0.0416775	Bm_v4_Chr4_scaffold_001	6585094	6595458		Bm17438	-1.84804	0.806261	0.00870585	0.0210587	14578383	14580228	Bm_v4_Chr1_scaffold_001
Bm17599	2.76067	3.77477	3.63254e-05	0.000574272	Bm_v4_Chr3_scaffold_001	1730553	1731545		Bm9882	-1.84683	6.46598	1.31528e-09	9.74324e-09	6166916	6171174	Bm_v4_Chr1_scaffold_001
Bm2510	2.77253	4.99617	8.66475e-22	9.16066e-20	Bm_v4_Chr2_contig_001	10109188	10111134		Bm9080	-1.84638	1.11775	0.00585516	0.0149195	23678902	23679479	Bm_v4_ChrX_scaffold_001
Bm10414	2.78824	3.33355	4.63859e-11	1.59667e-09	Bm_v4_Chr2_contig_001	6209284	6212527		Bm10775	-1.84438	5.59092	6.41079e-15	7.11435e-14	378030	386425	Bm_007
Bm5375	2.83998	1.42722	0.000136413	0.00191382	Bm_v4_Chr3_scaffold_001	1982016	1984064		Bm8108	-1.84275	2.98939	2.05025e-06	1.03792e-05	20772804	20779841	Bm_v4_ChrX_scaffold_001
Bm7929	2.84268	1.6539	2.87258e-06	5.53977e-05	Bm_v4_ChrX_scaffold_001	11235986	11241042		Bm12927	-1.84174	5.38216	3.79231e-16	4.54501e-15	8940804	8945437	Bm_v4_Chr3_scaffold_001
Bm4797	2.84277	5.70243	6.25449e-25	8.61156e-23	Bm_v4_ChrX_scaffold_001	5662088	5664881		Bm7119	-1.84099	0.486126	0.0113244	0.0265741	9441269	9446887	Bm_v4_ChrX_scaffold_001
Bm7868	2.84919	0.68133	0.00251627	0.025017	Bm_v4_ChrX_scaffold_001	19726861	19731423		Bm9357	-1.83833	3.40307	1.04765e-06	5.5331e-06	12130014	12133157	Bm_v4_Chr1_scaffold_001
Bm9939	2.85316	0.681187	0.00328579	0.0311836	Bm_v4_Chr4_scaffold_001	7014617	7019031		Bm4226	-1.83799	6.5496	5.38097e-09	3.75825e-08	22153529	22163786	Bm_v4_ChrX_scaffold_001
Bm13843	2.87824	4.53205	1.34266e-25	1.91547e-23	Bm_v4_Chr2_contig_001	2684497	2687403		Bm8308	-1.83703	5.51822	9.48851e-13	8.99547e-12	2903195	2932839	Bm_v4_Chr4_scaffold_001
Bm10375	2.895	1.74498	5.69128e-05	0.000870678	Bm_v4_Chr3_scaffold_001	4552750	4553475		Bm1405	-1.83576	0.22131	0.0197487	0.0433161	4403187	4404185	Bm_v4_Chr3_scaffold_001
Bm10815	2.91213	1.45117	1.10999e-05	0.000191875	Bm_v4_Chr1_scaffold_001	8851184	8855600		Bm2716	-1.83012	7.82174	5.75319e-08	3.55365e-07	13365879	13378234	Bm_v4_Chr3_scaffold_001
Bm17351	2.91217	1.09529	0.000939144	0.0106315	Bm_v4_Chr1_scaffold_001	3192056	3193776		Bm5187	-1.82927	3.56444	9.40743e-08	5.67754e-07	19961941	19965680	Bm_v4_ChrX_scaffold_001
Bm7832	2.91348	1.13867	0.000110968	0.00159076	Bm_v4_Chr3_scaffold_001	10745756	10756986		Bm17471	-1.82352	0.790412	0.00745204	0.0183954	1425974	1429093	Bm_v4_Chr2_contig_001
Bm5166	2.91742	3.57231	9.07019e-15	4.51261e-13	Bm_v4_ChrX_scaffold_001	23398364	23400195		Bm7924	-1.82293	7.35775	1.81895e-07	1.06152e-06	13478725	13482562	Bm_v4_Chr1_scaffold_001
Bm10147	2.92136	4.19699	1.81322e-20	1.6465e-18	Bm_v4_ChrX_scaffold_001	681333	683342		Bm8129	-1.81856	4.28072	6.53445e-11	5.4108e-10	13992614	14006317	Bm_v4_ChrX_scaffold_001
Bm9106	2.93059	0.733835	0.00154331	0.016286	Bm_v4_Chr2_contig_001	14063891	14069285		Bm2150	-1.81824	4.56494	1.22993e-11	1.07719e-10	4998701	5006654	Bm_v4_Chr3_scaffold_001
Bm8841	2.9306	0.733835	0.00154456	0.016286	Bm_v4_ChrX_scaffold_001	15148730	15151498		Bm5399	-1.81821	0.918941	0.00243176	0.00683954	4112890	4117631	Bm_v4_Chr4_scaffold_001
Bm3557	2.93423	1.95076	8.01178e-07	1.6702e-05	Bm_v4_Chr4_scaffold_001	4015765	4019456		Bm10574	-1.81681	3.59668	1.73551e-07	1.01582e-06	7367648	7379525	Bm_v4_Chr4_scaffold_001
Bm1093	2.95027	1.18128	0.000396579	0.0049692	Bm_v4_ChrX_scaffold_001	15794518	15805620		Bm4716	-1.8167	6.94325	1.00373e-07	6.03002e-07	705994	722626	Bm_v4_ChrX_scaffold_001
Bm7839	2.96268	4.4847	3.04876e-24	3.96707e-22	Bm_v4_Chr4_scaffold_001	2191279	2204994		Bm9699	-1.81658	2.86897	4.99559e-05	0.000202925	843587	847146	Bm_v4_Chr2_contig_001
Bm11069	2.97965	1.17302	1.64583e-05	0.000276038	Bm_v4_Chr4_scaffold_001	11068211	11070498		Bm14432	-1.81256	4.14282	1.8601e-08	1.21755e-07	4918801	4919136	Bm_v4_ChrX_scaffold_001
Bm11557	2.99073	5.05428	5.45471e-24	6.87119e-22	Bm_v4_Chr2_contig_001	1069633	1071302		Bm10379	-1.81208	2.85181	5.37021e-06	2.57028e-05	4461793	4465750	Bm_v4_Chr3_scaffold_001
Bm7593	3.00504	4.44671	1.53355e-19	1.29705e-17	Bm_v4_Chr2_contig_001	5712094	5716502		Bm12885	-1.81178	2.10953	0.0022237	0.00631891	8149939	8150793	Bm_v4_Chr3_scaffold_001
Bm6421	3.0089	9.81525	7.02765e-24	8.75941e-22	Bm_v4_ChrX_scaffold_001	9871655	9874026		Bm17211	-1.81152	3.08034	3.88713e-06	1.89882e-05	13460	16680	Bm_071
Bm1714	3.02083	9.95459	1.25496e-23	1.51633e-21	Bm_v4_ChrX_scaffold_001	5589951	5592310		Bm5396	-1.80957	2.49425	5.53576e-05	0.000222956	7594313	7597223	Bm_v4_Chr1_scaffold_001
Bm5658	3.04258	1.98724	2.28837e-06	4.44935e-05	Bm_v4_ChrX_scaffold_001	2324305	2325857		Bm5188	-1.80867	2.82984	6.38946e-06	3.00945e-05	1495120	1506432	Bm_v4_Chr2_contig_001
Bm328	3.04905	1.53816	1.79026e-06	3.54489e-05	Bm_v4_ChrX_scaffold_001	8743938	8745734		Bm9924	-1.80717	3.88031	5.22338e-09	3.65977e-08	18585745	18589266	Bm_v4_ChrX_scaffold_001
Bm16950	3.05028	1.75557	9.1273e-05	0.00133593	Bm_v4_Chr3_scaffold_001	7610314	7610652		Bm7483	-1.80652	2.05978	0.00102717	0.0031649	588641	595516	Bm_v4_Chr1_scaffold_001
Bm6644	3.06112	2.25152	5.18471e-09	1.40485e-07	Bm_v4_Chr2_contig_001	5816299	5819341		Bm2519	-1.80631	3.76192	2.65147e-08	1.70353e-07	6578840	6584541	Bm_v4_Chr3_scaffold_001
Bm8049	3.06414	7.95389	0.00360359	0.0337848	Bm_v4_ChrX_scaffold_001	10175891	10178144		Bm4415	-1.80082	6.06602	9.54553e-14	9.73546e-13	878090	880445	Bm_v4_Chr4_scaffold_001
Bm3950	3.06742	0.83757	0.000491068	0.0060194	Bm_v4_ChrX_scaffold_001	8482021	8484352		Bm12909	-1.80054	4.43036	9.01735e-10	6.79813e-09	8639949	8641414	Bm_v4_Chr3_scaffold_001
Bm18122	3.06961	1.25111	2.88016e-05	0.000462113	Bm_v4_Chr2_contig_001	5105758	5118588		Bm3896	-1.79746	0.731624	0.00526767	0.0135744	5655113	5657026	Bm_v4_Chr1_scaffold_001
Bm6012	3.08126	1.24702	5.77931e-06	0.000104958	Bm_v4_ChrX_scaffold_001	194680	202396		Bm8231	-1.79633	1.71878	0.00198359	0.00571336	2091386	2092673	Bm_v4_Chr1_scaffold_001
Bm11637	3.08281	1.24685	7.47977e-06	0.000133185	Bm_v4_Chr1_scaffold_001	14104429	14107082		Bm8112	-1.79124	0.539951	0.010467	0.0248177	1727438	1731503	Bm_v4_Chr2_contig_001
Bm4053	3.08712	3.87516	5.32981e-24	6.78606e-22	Bm_v4_Chr4_scaffold_001	8585726	8587012		Bm7120	-1.78797	2.99025	5.81963e-06	2.76083e-05	5599133	5602496	Bm_v4_ChrX_scaffold_001
Bm10397	3.08769	1.80517	5.66893e-06	0.00010327	Bm_v4_Chr2_contig_001	5754597	5756318		Bm2978	-1.78739	2.23451	8.00205e-05	0.000314061	1994656	1998133	Bm_v4_Chr2_contig_001
Bm4199	3.08896	0.833159	0.00122461	0.0133769	Bm_v4_ChrX_scaffold_001	3681385	3682573		Bm1266	-1.78508	1.37103	0.00109058	0.00333963	6087595	6087780	Bm_v4_ChrX_scaffold_001
Bm7442	3.09358	5.97014	2.91616e-17	1.8869e-15	Bm_v4_Chr3_scaffold_001	5950471	5957423		Bm10870	-1.78361	3.89414	4.04773e-08	2.55078e-07	6035005	6040525	Bm_v4_Chr1_scaffold_001
Bm4478	3.09863	6.64968	3.90449e-25	5.50393e-23	Bm_v4_Chr2_contig_001	8433423	8439344		Bm5833	-1.78156	7.77209	6.76913e-07	3.6717e-06	6065120	6086582	Bm_v4_Chr3_scaffold_001
Bm9191	3.11621	0.888964	0.00162183	0.0169498	Bm_v4_ChrX_scaffold_001	8840043	8842285		Bm4264	-1.78128	2.92065	1.13664e-05	5.16462e-05	14324184	14327558	Bm_v4_ChrX_scaffold_001
Bm10150	3.11778	2.09778	3.80113e-09	1.05162e-07	Bm_v4_ChrX_scaffold_001	753201	755287		Bm6087	-1.78122	0.654186	0.0192462	0.0423517	13856515	13860706	Bm_v4_Chr2_contig_001
Bm6297	3.11798	1.28669	1.53592e-05	0.000259071	Bm_v4_Chr1_scaffold_001	108809	135374		Bm6269	-1.77854	7.23292	1.09533e-06	5.76438e-06	6607206	6619197	Bm_v4_Chr3_scaffold_001
Bm6323	3.14447	2.28072	3.50379e-07	7.64058e-06	Bm_v4_Chr3_scaffold_001	12309656	12318422		Bm2653	-1.77777	1.64776	0.000370941	0.00127019	4585667	4589555	Bm_v4_Chr4_scaffold_001
Bm3448	3.15096	4.17514	1.68703e-15	8.87827e-14	Bm_v4_Chr3_scaffold_001	3708852	3713655		Bm6104	-1.77632	4.95252	2.29067e-06	1.15224e-05	4614127	4618610	Bm_v4_ChrX_scaffold_001
Bm2648	3.15138	0.880544	0.000417959	0.00520954	Bm_v4_Chr1_scaffold_001	4023353	4024645		Bm12946	-1.77622	4.81351	2.34793e-12	2.16863e-11	9213133	9216075	Bm_v4_Chr3_scaffold_001
Bm4763	3.15331	2.78532	1.99077e-13	8.82872e-12	Bm_v4_ChrX_scaffold_001	2809886	2811245		Bm4003	-1.77602	3.24246	1.88475e-06	9.59471e-06	3807665	3811172	Bm_v4_ChrX_scaffold_001
Bm8311	3.1561	2.47562	3.58021e-11	1.25054e-09	Bm_v4_Chr4_scaffold_001	11920190	11923765		Bm3874	-1.77533	5.81662	9.33599e-16	1.09237e-14	2582060	2587408	Bm_v4_Chr3_scaffold_001
Bm483	3.15924	2.85178	3.93598e-06	7.38604e-05	Bm_v4_Chr4_scaffold_001	5800117	5800606		Bm2914	-1.77518	2.83057	1.45938e-05	6.47938e-05	6188762	6191908	Bm_v4_Chr4_scaffold_001
Bm10443	3.15981	3.64964	3.82994e-21	3.77919e-19	Bm_v4_Chr2_contig_001	6725489	6726886		Bm8761	-1.77366	1.85229	0.000223378	0.000802493	23083202	23088346	Bm_v4_ChrX_scaffold_001
Bm502	3.16313	1.35888	0.00107198	0.0119974	Bm_v4_Chr2_contig_001	8309448	8312745		Bm1927	-1.77092	5.53192	1.4768e-14	1.59843e-13	10917397	10929476	Bm_v4_ChrX_scaffold_001
Bm7005	3.17638	4.39881	1.4286e-26	2.16873e-24	Bm_v4_ChrX_scaffold_001	6789652	6798272		Bm8790	-1.76724	0.79079	0.0109977	0.0258946	13858370	13859119	Bm_v4_Chr1_scaffold_001
Bm10063	3.18375	3.02661	1.27099e-14	6.27072e-13	Bm_v4_Chr2_contig_001	8698211	8702168		Bm9665	-1.76525	1.65534	0.000513159	0.00169967	7989131	7990862	Bm_v4_ChrX_scaffold_001
Bm8593	3.18743	2.93704	6.46109e-14	3.00023e-12	Bm_v4_Chr2_contig_001	12779547	12780813		Bm6109	-1.7638	6.35931	6.93399e-06	3.2517e-05	9849025	9886003	Bm_v4_Chr4_scaffold_001
Bm6291	3.18798	2.48754	2.70683e-11	9.6251e-10	Bm_v4_ChrX_scaffold_001	16335457	16340724		Bm2372	-1.76251	7.11414	6.65264e-08	4.09003e-07	16655540	16663817	Bm_v4_ChrX_scaffold_001
Bm12349	3.20304	0.930611	0.000182578	0.00249355	Bm_v4_Chr1_scaffold_001	13869811	13874493		Bm10089	-1.76228	8.11532	4.50228e-07	2.50054e-06	7934142	7943159	Bm_v4_Chr2_contig_001
Bm3028	3.21409	2.111	3.72737e-06	7.05044e-05	Bm_v4_Chr3_scaffold_001	9651694	9654980		Bm4383	-1.76213	6.93419	5.26353e-07	2.89079e-06	5470663	5485483	Bm_v4_Chr4_scaffold_001
Bm4473	3.22001	2.3492	2.33583e-08	5.94808e-07	Bm_v4_Chr1_scaffold_001	12560891	12563648		Bm9466	-1.75998	0.804454	0.00672745	0.0168023	43693	56070	Bm_007
Bm8506	3.23855	1.92249	2.68963e-06	5.19542e-05	Bm_v4_ChrX_scaffold_001	1808069	1812169		Bm7583	-1.75682	0.966389	0.00234769	0.00663618	3573776	3579294	Bm_v4_Chr1_scaffold_001
Bm2488	3.25383	4.83446	4.37613e-23	5.13047e-21	Bm_v4_Chr3_scaffold_001	10010588	10017485		Bm3871	-1.75527	7.90697	7.96754e-07	4.27281e-06	275607	284716	Bm_v4_Chr3_scaffold_001
Bm11022	3.25407	0.975383	0.00192566	0.0197418	Bm_v4_ChrX_scaffold_001	21298240	21300018		Bm8679	-1.75519	1.10736	0.00910886	0.021909	3764581	3765437	Bm_v4_Chr4_scaffold_001
Bm4024	3.27795	5.53107	2.17416e-09	6.21842e-08	Bm_v4_Chr4_scaffold_001	5433875	5435536		Bm10066	-1.75445	0.672649	0.00561442	0.0143617	8652092	8652359	Bm_v4_Chr2_contig_001
Bm7547	3.28316	1.73481	2.74577e-07	6.0658e-06	Bm_v4_Chr3_scaffold_001	8105673	8109524		Bm2209	-1.75289	5.86666	6.51601e-16	7.70977e-15	182060	190669	Bm_v4_ChrX_scaffold_001
Bm10265	3.29859	3.81302	1.12285e-21	1.15614e-19	Bm_v4_Chr2_contig_001	212427	214514		Bm7221	-1.75233	6.50992	8.40685e-08	5.1049e-07	6440838	6450541	Bm_v4_ChrX_scaffold_001
Bm241	3.31703	0.387341	0.00519125	0.0456684	Bm_v4_Chr1_scaffold_001	12044392	12045522		Bm10935	-1.74734	2.64221	0.00023487	0.00083869	3512793	3518256	Bm_v4_ChrX_scaffold_001
Bm9890	3.31777	0.387244	0.00561493	0.0488788	Bm_007	102602	105264		Bm6296	-1.74676	3.97868	7.48221e-07	4.02896e-06	12278877	12287760	Bm_v4_ChrX_scaffold_001
Bm8883	3.31826	0.38739	0.00563584	0.0488788	Bm_v4_Chr4_scaffold_001	11518747	11519332		Bm2417	-1.74611	4.12829	1.07005e-08	7.19915e-08	4672382	4673771	Bm_v4_Chr3_scaffold_001
Bm3124	3.32347	7.45986	6.79222e-23	7.73334e-21	Bm_v4_Chr2_contig_001	8888233	8890641		Bm3306	-1.74466	1.64043	0.00151373	0.00448551	6646618	6651414	Bm_v4_Chr3_scaffold_001
Bm860	3.32739	1.01804	6.23788e-05	0.000940927	Bm_v4_Chr4_scaffold_001	5852590	5853705		Bm12824	-1.74339	0.458207	0.0211087	0.0458789	6686611	6688471	Bm_v4_Chr3_scaffold_001
Bm11058	3.33392	2.92086	4.05243e-15	2.0863e-13	Bm_v4_Chr4_scaffold_001	10867604	10870147		Bm7372	-1.74274	6.29116	2.23568e-09	1.61913e-08	8143024	8148765	Bm_v4_ChrX_scaffold_001
Bm10803	3.33914	1.45269	5.77159e-06	0.000104958	Bm_v4_Chr1_scaffold_001	9050683	9053355		Bm8191	-1.74209	2.80225	5.89342e-05	0.000235996	11325711	11328344	Bm_v4_Chr4_scaffold_001
Bm2314	3.34054	5.26864	1.91113e-28	3.01729e-26	Bm_v4_ChrX_scaffold_001	11582779	11591342		Bm8746	-1.73627	3.86739	2.63797e-08	1.6967e-07	1892475	1896465	Bm_v4_Chr3_scaffold_001
Bm10313	3.42612	0.451319	0.00457725	0.0411223	Bm_v4_ChrX_scaffold_001	19611481	19615787		Bm10746	-1.73511	6.38425	7.80183e-08	4.75458e-07	418173	431157	Bm_008
Bm6112	3.42892	3.63036	4.42431e-18	3.19441e-16	Bm_v4_ChrX_scaffold_001	6996355	6999074		Bm1891	-1.73501	9.12734	2.22322e-06	1.12117e-05	3864723	3889180	Bm_v4_Chr3_scaffold_001
Bm9726	3.43762	1.85803	3.56724e-08	8.89257e-07	Bm_v4_Chr1_scaffold_001	11069906	11079213		Bm17628	-1.73386	0.664093	0.00734623	0.0181828	4745624	4748215	Bm_v4_Chr3_scaffold_001
Bm2396	3.44764	1.88534	2.44934e-06	4.739e-05	Bm_v4_ChrX_scaffold_001	20781298	20783573		Bm4622	-1.73373	5.00934	5.86337e-13	5.62249e-12	21153798	21162294	Bm_v4_ChrX_scaffold_001
Bm10907	3.46851	3.67144	7.9822e-24	9.84555e-22	Bm_v4_ChrX_scaffold_001	2898864	2902311		Bm3657	-1.73058	1.79905	0.000756903	0.00240604	4014918	4021461	Bm_v4_Chr2_contig_001
Bm4819	3.48072	3.16368	7.06149e-19	5.45588e-17	Bm_v4_ChrX_scaffold_001	17392654	17397247		Bm7112	-1.73006	2.03344	0.000921175	0.00287421	5623930	5625377	Bm_v4_Chr1_scaffold_001
Bm9838	3.48365	1.90815	3.35138e-08	8.3721e-07	Bm_v4_Chr3_scaffold_001	13675314	13681825		Bm18039	-1.72984	1.64388	0.0010038	0.00309852	18979426	18981349	Bm_v4_ChrX_scaffold_001
Bm2047	3.50229	2.39958	2.49696e-10	7.76023e-09	Bm_v4_Chr2_contig_001	6419122	6419805		Bm1051	-1.72576	9.91384	9.08883e-07	4.84779e-06	9499506	9541334	Bm_v4_Chr3_scaffold_001
Bm2072	3.50757	1.56893	1.1884e-07	2.77551e-06	Bm_v4_Chr1_scaffold_001	12565869	12568345		Bm13711	-1.72484	4.70818	1.55161e-11	1.34795e-10	18135826	18141690	Bm_v4_ChrX_scaffold_001
Bm5927	3.51927	1.60516	9.31166e-07	1.91423e-05	Bm_v4_ChrX_scaffold_001	7451406	7454170		Bm2933	-1.72251	1.46574	0.00212881	0.00607404	21561769	21568718	Bm_v4_ChrX_scaffold_001
Bm17663	3.57376	2.85989	1.80268e-14	8.71245e-13	Bm_v4_Chr3_scaffold_001	11001952	11005046		Bm10264	-1.72078	1.51572	0.00182157	0.00529176	225769	227513	Bm_v4_Chr2_contig_001
Bm1883	3.57806	3.14171	1.26167e-17	8.68569e-16	Bm_v4_Chr3_scaffold_001	8560696	8562420		Bm6042	-1.71999	7.10105	1.79214e-07	1.04742e-06	11258669	11268822	Bm_v4_Chr4_scaffold_001
Bm8993	3.61076	0.571786	0.000959748	0.0108335	Bm_009	81055	82344		Bm5381	-1.71998	8.38833	1.15595e-06	6.0672e-06	8900103	8928169	Bm_v4_Chr1_scaffold_001
Bm18208	3.61274	0.571882	0.00117896	0.0129862	Bm_v4_Chr3_scaffold_001	1704460	1710910		Bm4122	-1.71949	8.62514	1.01299e-06	5.36679e-06	6762826	6800018	Bm_v4_Chr1_scaffold_001
Bm2559	3.6319	5.00623	5.87411e-18	4.21548e-16	Bm_v4_Chr2_contig_001	398263	403591		Bm3568	-1.71928	5.56207	7.37917e-14	7.59138e-13	12209232	12243071	Bm_v4_Chr1_scaffold_001
Bm7815	3.64213	6.61005	3.37941e-21	3.36266e-19	Bm_v4_Chr3_scaffold_001	5403660	5405554		Bm14685	-1.71627	4.77967	1.92342e-12	1.7821e-11	7962401	7964683	Bm_v4_Chr1_scaffold_001
Bm6751	3.64627	3.04729	7.26796e-19	5.55225e-17	Bm_v4_Chr2_contig_001	6902505	6907349		Bm6664	-1.71334	6.52945	2.18802e-08	1.42432e-07	3790858	3805953	Bm_v4_ChrX_scaffold_001
Bm8880	3.65257	2.27946	8.82917e-10	2.60714e-08	Bm_v4_Chr2_contig_001	11614696	11620638		Bm4690	-1.71309	4.36139	1.20181e-08	8.03535e-08	5813267	5820492	Bm_v4_Chr1_scaffold_001
Bm3090	3.67153	5.46276	1.33573e-17	9.14243e-16	Bm_v4_Chr4_scaffold_001	10623241	10624956		Bm2215	-1.7118	5.23649	5.37309e-14	5.59075e-13	19286558	19293019	Bm_v4_ChrX_scaffold_001
Bm8172	3.69709	0.628404	0.000568347	0.00685316	Bm_v4_Chr3_scaffold_001	10894418	10897493		Bm5547	-1.71155	2.3207	0.000217385	0.000781674	10032595	10037398	Bm_v4_Chr3_scaffold_001
Bm5663	3.70062	8.89653	5.385e-23	6.25135e-21	Bm_v4_ChrX_scaffold_001	23750912	23752877		Bm7108	-1.71101	6.31085	4.74274e-08	2.96666e-07	7532810	7541923	Bm_v4_Chr4_scaffold_001
Bm9407	3.70435	4.1708	8.67456e-11	2.90979e-09	Bm_v4_Chr2_contig_001	5199489	5206430		Bm17891	-1.71045	1.96166	0.00218412	0.00621237	1383947	1389388	Bm_v4_ChrX_scaffold_001
Bm4508	3.70972	1.28379	1.0118e-05	0.000176968	Bm_v4_Chr4_scaffold_001	282189	287159		Bm5579	-1.70964	4.49133	1.13612e-07	6.78062e-07	3125331	3135712	Bm_v4_Chr2_contig_001
Bm267	3.71511	1.28423	1.98597e-05	0.000327976	Bm_v4_ChrX_scaffold_001	13126164	13131518		Bm6868	-1.70863	6.63443	1.12099e-07	6.69712e-07	367804	379041	Bm_v4_Chr1_scaffold_001
Bm8265	3.71687	1.70565	1.14244e-05	0.000196908	Bm_v4_Chr4_scaffold_001	13344448	13349006		Bm7202	-1.70783	2.29305	0.000711422	0.00227674	8622575	8629322	Bm_v4_Chr3_scaffold_001
Bm8837	3.72486	4.18164	1.4415e-32	2.70933e-30	Bm_v4_Chr4_scaffold_001	1838156	1840992		Bm3215	-1.70781	5.00484	2.8712e-12	2.63345e-11	8028720	8036617	Bm_v4_ChrX_scaffold_001
Bm2151	3.77125	8.90944	5.16028e-29	8.37026e-27	Bm_v4_ChrX_scaffold_001	3678061	3679936		Bm4426	-1.70634	6.57534	1.45064e-08	9.5961e-08	22101943	22106986	Bm_v4_ChrX_scaffold_001
Bm5975	3.77188	4.34909	1.5072e-18	1.12954e-16	Bm_v4_Chr1_scaffold_001	5849272	5859308		Bm15626	-1.70627	9.71814	1.08135e-05	4.92332e-05	10779052	10779381	Bm_v4_Chr3_scaffold_001
Bm14360	3.77189	1.36065	5.51887e-06	0.000100847	Bm_v4_Chr3_scaffold_001	6911862	6912734		Bm6844	-1.70575	4.01267	2.67244e-08	1.71607e-07	7479038	7480983	Bm_v4_Chr1_scaffold_001
Bm4879	3.77986	0.68293	0.00040461	0.00505912	Bm_v4_Chr2_contig_001	7073200	7078326		Bm5567	-1.70558	1.04027	0.00773228	0.0189994	2235871	2239535	Bm_v4_Chr2_contig_001
Bm1207	3.78589	0.683025	0.000854235	0.00974469	Bm_v4_Chr2_contig_001	1983060	1985790		Bm9066	-1.70518	4.36788	5.06369e-08	3.1574e-07	11219518	11224429	Bm_v4_Chr4_scaffold_001
Bm2854	3.81455	10.6279	1.06062e-21	1.10183e-19	Bm_v4_Chr1_scaffold_001	4063033	4066589		Bm9537	-1.70497	8.32122	6.19305e-07	3.37935e-06	17407441	17416778	Bm_v4_ChrX_scaffold_001
Bm10523	3.81723	4.53959	8.54552e-31	1.55635e-28	Bm_v4_Chr4_scaffold_001	8506430	8507674		Bm8500	-1.70445	0.958835	0.00507163	0.0131206	13742052	13743740	Bm_v4_Chr3_scaffold_001
Bm1071	3.84078	0.739502	0.000975745	0.0110036	Bm_v4_Chr2_contig_001	3360198	3366691		Bm8495	-1.70299	4.43346	8.01577e-09	5.45487e-08	14061301	14070394	Bm_v4_Chr1_scaffold_001
Bm10396	3.85491	0.735285	0.000184378	0.00251523	Bm_v4_Chr2_contig_001	5743130	5748132		Bm14214	-1.70276	2.28669	0.000715844	0.0022878	5032956	5034948	Bm_v4_Chr4_scaffold_001
Bm1098	3.86385	2.21187	1.08581e-11	4.09463e-10	Bm_v4_ChrX_scaffold_001	14163610	14169380		Bm3830	-1.70243	2.94422	0.000133127	0.000499323	6431106	6438751	Bm_v4_Chr3_scaffold_001
Bm9399	3.8668	3.08859	1.49842e-19	1.27646e-17	Bm_v4_Chr4_scaffold_001	259608	263651		Bm17648	-1.70162	6.54691	2.45717e-08	1.58904e-07
Bm9941	3.86856	10.2626	5.94308e-21	5.81587e-19	Bm_v4_Chr4_scaffold_001	6938733	6940706		Bm7696	-1.69936	8.78228	7.32722e-07	3.9581e-06	5947241	5965329	Bm_v4_Chr1_scaffold_001
Bm7437	3.88187	2.20852	4.65514e-11	1.59772e-09	Bm_v4_Chr4_scaffold_001	5383444	5385841		Bm1026	-1.69926	1.05137	0.00376945	0.0101073	7672206	7673243	Bm_v4_Chr3_scaffold_001
Bm4989	3.88481	2.2301	3.17424e-12	1.25287e-10	Bm_v4_Chr1_scaffold_001	7473864	7476269		Bm5727	-1.69767	2.38847	0.000191743	0.000696877	6154521	6157510	Bm_v4_Chr2_contig_001
Bm4912	3.88536	8.37207	5.72528e-08	1.40068e-06	Bm_v4_Chr4_scaffold_001	6955274	6956750		Bm9173	-1.69522	6.48403	4.12742e-07	2.29881e-06	9253361	9255719	Bm_v4_ChrX_scaffold_001
Bm4951	3.92629	3.57675	6.57507e-26	9.63302e-24	Bm_v4_ChrX_scaffold_001	19661675	19665947		Bm12937	-1.69021	3.03623	1.39848e-05	6.23942e-05	9103402	9108498	Bm_v4_Chr3_scaffold_001
Bm13011	3.92865	0.785844	0.000128159	0.00181306	Bm_v4_ChrX_scaffold_001	8014539	8015288		Bm11002	-1.68702	4.39016	6.5173e-09	4.49455e-08	5382913	5385445	Bm_v4_ChrX_scaffold_001
Bm10098	3.92921	0.786032	0.00013001	0.00183486	Bm_v4_Chr2_contig_001	7759993	7762364		Bm7352	-1.6866	4.15464	7.99119e-09	5.44127e-08	965565	972658	Bm_v4_Chr3_scaffold_001
Bm2347	3.93011	0.785797	0.000174344	0.00238936	Bm_024	46197	50527		Bm7203	-1.68599	7.663	5.21059e-06	2.50026e-05	764295	776341	Bm_v4_Chr3_scaffold_001
Bm1307	3.93419	0.786126	0.000284032	0.00369641	Bm_v4_Chr2_contig_001	9824056	9825688		Bm9720	-1.68228	2.34201	0.00640535	0.0161031	10747903	10748152	Bm_v4_Chr1_scaffold_001
Bm1387	3.95285	3.09674	2.20259e-10	6.9735e-09	Bm_v4_Chr2_contig_001	409868	411142		Bm2415	-1.68209	8.47664	9.07308e-07	4.84157e-06	4761790	4780539	Bm_v4_ChrX_scaffold_001
Bm3752	3.97935	1.51489	6.68312e-06	0.000119901	Bm_v4_Chr3_scaffold_001	7109134	7111356		Bm5432	-1.68176	3.73781	1.2858e-07	7.63548e-07	5797932	5806156	Bm_v4_Chr1_scaffold_001
Bm4507	3.99111	9.83035	3.40806e-19	2.78309e-17	Bm_v4_ChrX_scaffold_001	8533411	8535834		Bm278	-1.6814	2.91893	0.000197196	0.000714721	11350085	11353203	Bm_v4_Chr2_contig_001
Bm13570	3.99577	2.61419	4.79057e-10	1.44339e-08	Bm_v4_Chr1_scaffold_001	10913775	10918681		Bm16945	-1.67942	1.46779	0.00360221	0.00972276	563357	564952	Bm_v4_Chr3_scaffold_001
Bm2007	3.9993	1.96907	1.09535e-10	3.62292e-09	Bm_v4_Chr2_contig_001	5766742	5770588		Bm2189	-1.67891	5.77625	2.51763e-13	2.49467e-12	15194226	15233087	Bm_v4_ChrX_scaffold_001
Bm9362	4.00537	2.61037	4.39312e-16	2.51299e-14	Bm_043	18303	28237		Bm3841	-1.67573	5.45441	1.27213e-12	1.19172e-11	9391157	9396113	Bm_v4_ChrX_scaffold_001
Bm17527	4.02399	3.02938	9.33068e-11	3.1035e-09	Bm_v4_Chr2_contig_001	9445741	9453580		Bm7600	-1.67387	5.93487	0.000636071	0.00206179	1464458	1468693	Bm_v4_Chr3_scaffold_001
Bm12791	4.02502	5.90883	3.54606e-24	4.56401e-22	Bm_v4_Chr3_scaffold_001	660400	666658		Bm8418	-1.67209	5.37294	4.36286e-12	3.94055e-11	13541380	13546287	Bm_v4_ChrX_scaffold_001
Bm6236	4.04734	0.886502	0.000307019	0.00396015	Bm_v4_Chr4_scaffold_001	5293579	5296269		Bm6651	-1.67148	6.20826	9.94655e-09	6.7186e-08	14903448	14909164	Bm_v4_ChrX_scaffold_001
Bm18082	4.051	3.07969	1.6756e-20	1.55006e-18	Bm_v4_ChrX_scaffold_001	24092850	24104430		Bm5336	-1.66989	5.73586	1.31784e-12	1.23356e-11	3580099	3586983	Bm_v4_ChrX_scaffold_001
Bm1593	4.08519	4.30091	2.197e-37	5.41972e-35	Bm_v4_Chr4_scaffold_001	11562917	11570311		Bm9148	-1.66863	6.11276	1.56426e-12	1.45731e-11	7453099	7459537	Bm_v4_Chr2_contig_001
Bm3358	4.09274	3.77675	1.5294e-13	6.8338e-12	Bm_v4_Chr2_contig_001	2069267	2072729		Bm1888	-1.66564	7.90142	5.41214e-07	2.9669e-06	6682273	6711292	Bm_v4_Chr2_contig_001
Bm11541	4.10555	2.70775	4.64142e-15	2.37364e-13	Bm_v4_ChrX_scaffold_001	24105744	24107473		Bm15489	-1.66482	6.6061	2.23892e-07	1.28321e-06	8269100	8277716	Bm_v4_Chr1_scaffold_001
Bm8956	4.10587	2.41785	1.76154e-12	7.07064e-11	Bm_v4_Chr2_contig_001	9051850	9053013		Bm6524	-1.66229	6.61171	8.17952e-08	4.97195e-07	12491938	12500732	Bm_v4_ChrX_scaffold_001
Bm4334	4.12037	1.59903	1.45713e-06	2.91944e-05	Bm_v4_Chr3_scaffold_001	12325044	12331307		Bm7295	-1.66013	8.49344	1.19165e-06	6.23799e-06	11475889	11498092	Bm_v4_Chr1_scaffold_001
Bm8282	4.12543	2.70194	1.81225e-16	1.10045e-14	Bm_016	20733	26345		Bm16913	-1.65984	1.12406	0.0060109	0.0152474	9497934	9498025	Bm_v4_Chr1_scaffold_001
Bm8846	4.13059	0.928116	4.37727e-05	0.000682889	Bm_v4_ChrX_scaffold_001	15038326	15040199		Bm9175	-1.65817	4.37802	1.21791e-05	5.48965e-05	9162555	9169427	Bm_v4_ChrX_scaffold_001
Bm7853	4.17773	4.62044	3.85965e-29	6.34752e-27	Bm_v4_ChrX_scaffold_001	15012089	15018366		Bm9871	-1.65748	7.5402	1.16229e-05	5.26499e-05	6368479	6376986	Bm_v4_Chr1_scaffold_001
Bm10252	4.21692	7.3478	5.80657e-05	0.000886025	Bm_v4_Chr2_contig_001	408705	409744		Bm6371	-1.65578	8.08328	1.26456e-06	6.59635e-06	8154916	8164617	Bm_v4_Chr3_scaffold_001
Bm9729	4.24991	9.43539	1.90363e-16	1.14421e-14	Bm_v4_Chr1_scaffold_001	10992769	10995852		Bm4631	-1.65481	6.93105	3.75388e-07	2.10164e-06	426347	441887	Bm_v4_Chr3_scaffold_001
Bm5572	4.30306	1.05708	6.51475e-06	0.000117414	Bm_v4_Chr2_contig_001	9458011	9460168		Bm4646	-1.65416	0.798512	0.00972718	0.0232404	11938520	11942996	Bm_v4_Chr1_scaffold_001
Bm9272	4.37543	1.09823	0.000167282	0.00230323	Bm_012	50763	52893		Bm4829	-1.65232	2.74573	0.000108497	0.000414827	6198040	6202427	Bm_v4_Chr3_scaffold_001
Bm4405	4.38209	2.93286	1.45003e-12	5.86e-11	Bm_v4_ChrX_scaffold_001	23030875	23032906		Bm1802	-1.64859	4.29829	1.22735e-08	8.1969e-08	22883466	22898570	Bm_v4_ChrX_scaffold_001
Bm876	4.39317	1.14133	1.43474e-05	0.000244091	Bm_v4_Chr4_scaffold_001	8528916	8530069		Bm10093	-1.64756	3.77765	6.16355e-06	2.91232e-05	7884025	7885998	Bm_v4_Chr2_contig_001
Bm9415	4.40764	1.13741	1.25864e-06	2.53894e-05	Bm_017	30014	32483		Bm8450	-1.64642	4.54423	4.89463e-08	3.0536e-07	24191553	24206513	Bm_v4_ChrX_scaffold_001
Bm11476	4.41985	1.13768	3.29017e-05	0.000522237	Bm_v4_Chr1_scaffold_001	3183097	3189197		Bm2769	-1.64527	5.74527	3.71394e-12	3.36729e-11	4211168	4217258	Bm_v4_ChrX_scaffold_001
Bm13338	4.45752	1.1758	6.92754e-07	1.45959e-05	Bm_v4_Chr3_scaffold_001	12684954	12697004		Bm14722	-1.64414	6.3287	1.1628e-07	6.9294e-07	19556990	19565783	Bm_v4_ChrX_scaffold_001
Bm10251	4.45811	1.17589	8.25845e-07	1.71258e-05	Bm_v4_Chr2_contig_001	411591	415167		Bm10532	-1.64366	5.81341	4.5544e-14	4.76823e-13	8355260	8363125	Bm_v4_Chr4_scaffold_001
Bm17565	4.47254	1.90299	1.33517e-10	4.3553e-09	Bm_v4_Chr2_contig_001	12828615	12835975		Bm6627	-1.64232	1.60452	0.00136601	0.00408457	2982237	2988565	Bm_v4_Chr3_scaffold_001
Bm490	4.4784	2.74397	1.66737e-13	7.4223e-12	Bm_v4_Chr4_scaffold_001	5512778	5514547		Bm4050	-1.64209	4.44843	6.507e-09	4.49006e-08	5517285	5521328	Bm_v4_ChrX_scaffold_001
Bm269	4.51921	5.59763	7.85232e-40	2.32448e-37	Bm_v4_ChrX_scaffold_001	21003234	21004319		Bm3169	-1.64153	7.53362	6.56191e-07	3.57075e-06	12325042	12337321	Bm_v4_ChrX_scaffold_001
Bm7973	4.52236	5.11068	1.05999e-29	1.84578e-27	Bm_v4_Chr2_contig_001	2590551	2604299		Bm2958	-1.64146	2.01044	0.0040604	0.0107728	2486149	2489784	Bm_v4_Chr2_contig_001
Bm2541	4.53381	5.24688	2.18733e-10	6.94375e-09	Bm_v4_ChrX_scaffold_001	23360048	23365296		Bm3191	-1.64049	6.30011	2.28467e-08	1.48397e-07	17341193	17343641	Bm_v4_ChrX_scaffold_001
Bm2710	4.54476	6.75059	1.22348e-10	4.01307e-09	Bm_v4_ChrX_scaffold_001	12023753	12026928		Bm3272	-1.64009	1.32707	0.00225646	0.0064043	7023662	7030529	Bm_v4_Chr2_contig_001
Bm10407	4.5566	5.53997	6.66671e-39	1.92538e-36	Bm_v4_Chr2_contig_001	6126009	6128666		Bm8421	-1.63938	6.30552	3.55307e-08	2.25587e-07	13503122	13514282	Bm_v4_ChrX_scaffold_001
Bm10032	4.59839	1.28544	2.31461e-07	5.17118e-06	Bm_017	33195	36950		Bm2539	-1.63524	4.41397	6.63266e-08	4.07986e-07	23333904	23357349	Bm_v4_ChrX_scaffold_001
Bm243	4.67378	1.35798	7.4963e-07	1.57104e-05	Bm_v4_ChrX_scaffold_001	22330448	22335638		Bm2810	-1.6346	8.25724	1.81154e-06	9.26187e-06	8363622	8396083	Bm_v4_Chr2_contig_001
Bm8043	4.6743	8.60214	1.12654e-17	7.8467e-16	Bm_v4_ChrX_scaffold_001	14393001	14394657		Bm748	-1.63236	2.6025	0.000291827	0.00102356	10875996	10879394	Bm_v4_Chr3_scaffold_001
Bm3266	4.67443	5.51471	2.11417e-14	1.01764e-12	Bm_v4_ChrX_scaffold_001	19331797	19338758		Bm4372	-1.63188	8.57111	1.83794e-06	9.38469e-06	6640850	6659477	Bm_v4_ChrX_scaffold_001
Bm9141	4.68194	2.09855	4.10916e-09	1.12892e-07	Bm_v4_ChrX_scaffold_001	22357161	22378145		Bm2542	-1.62976	5.90782	3.01575e-13	2.95588e-12	8425859	8432903	Bm_v4_Chr1_scaffold_001
Bm2631	4.70642	4.17256	2.31966e-40	7.22819e-38	Bm_012	38454	46887		Bm5753	-1.62921	7.28799	6.04762e-07	3.30457e-06	13709710	13719828	Bm_v4_Chr3_scaffold_001
Bm7894	4.70775	9.63645	1.30055e-15	6.90576e-14	Bm_v4_Chr1_scaffold_001	14554237	14556063		Bm1916	-1.62771	7.28903	5.2376e-07	2.87922e-06	5389813	5401785	Bm_v4_ChrX_scaffold_001
Bm9021	4.7219	10.0377	7.61849e-25	1.0369e-22	Bm_v4_Chr1_scaffold_001	3378909	3380691		Bm18180	-1.62765	4.8651	3.6002e-05	0.0001489	6149124	6149778	Bm_v4_ChrX_scaffold_001
Bm5718	4.72281	4.53375	4.62676e-49	2.49025e-46	Bm_v4_Chr4_scaffold_001	5122239	5125077		Bm2540	-1.62553	2.03253	0.000384458	0.00131306	23319023	23323695	Bm_v4_ChrX_scaffold_001
Bm10861	4.75496	1.42371	3.92321e-07	8.5238e-06	Bm_v4_Chr1_scaffold_001	7677913	7678281		Bm6773	-1.62435	3.0088	0.00010153	0.000390329	8713754	8715308	Bm_v4_Chr4_scaffold_001
Bm10377	4.79138	3.763	7.89386e-32	1.46049e-29	Bm_v4_Chr3_scaffold_001	4537275	4538839		Bm5953	-1.62271	3.07459	1.9189e-05	8.33214e-05	13955848	13971394	Bm_v4_ChrX_scaffold_001
Bm10315	4.82014	5.55498	1.12404e-48	5.78684e-46	Bm_v4_ChrX_scaffold_001	19617858	19621276		Bm4243	-1.62147	7.12372	5.2741e-07	2.89526e-06	10393395	10408588	Bm_v4_Chr3_scaffold_001
Bm1326	4.8293	2.69094	1.05825e-16	6.52645e-15	Bm_v4_ChrX_scaffold_001	18788724	18790567		Bm9196	-1.61872	2.75005	0.00347328	0.00941124	8610642	8614190	Bm_v4_ChrX_scaffold_001
Bm5472	4.85038	2.22883	3.97129e-14	1.88096e-12	Bm_v4_Chr2_contig_001	12169821	12173129		Bm411	-1.61726	2.31308	0.0189104	0.0416436	6199077	6199972	Bm_v4_ChrX_scaffold_001
Bm17477	4.86962	3.81933	3.58821e-35	8.0166e-33	Bm_v4_Chr2_contig_001	2004149	2005764		Bm3641	-1.61492	8.08518	2.73468e-06	1.36228e-05	7368259	7385759	Bm_v4_Chr2_contig_001
Bm11095	4.89057	8.6818	6.45839e-16	3.57354e-14	Bm_v4_Chr1_scaffold_001	14565073	14567001		Bm2313	-1.61475	3.85696	4.39835e-06	2.13271e-05	6041109	6047064	Bm_v4_Chr2_contig_001
Bm7341	4.91998	3.66254	1.05992e-32	2.02428e-30	Bm_010	17063	28037		Bm3567	-1.61437	7.2946	9.22773e-07	4.91965e-06	12573704	12581873	Bm_v4_Chr1_scaffold_001
Bm11642	4.92427	1.54265	1.02876e-07	2.41698e-06	Bm_v4_ChrX_scaffold_001	24211031	24212159		Bm5788	-1.61335	5.36735	6.20906e-11	5.15217e-10	246892	250924	Bm_v4_Chr2_contig_001
Bm3304	4.95815	1.57115	8.48195e-08	2.04552e-06	Bm_031	21856	32183		Bm8509	-1.61323	2.45291	0.000240792	0.000858284	4015297	4017525	Bm_v4_Chr3_scaffold_001
Bm17431	4.98859	2.35105	1.08384e-15	5.83354e-14	Bm_v4_Chr1_scaffold_001	13895987	13896836		Bm8125	-1.61273	8.01882	2.44646e-05	0.000104278	22203529	22207977	Bm_v4_ChrX_scaffold_001
Bm13	5.02371	1.62817	3.13784e-09	8.84648e-08	Bm_v4_ChrX_scaffold_001	8012603	8013219		Bm13742	-1.61156	2.83449	5.75148e-05	0.000230859	9020822	9021253	Bm_v4_Chr4_scaffold_001
Bm8409	5.04416	2.40037	2.37646e-16	1.4212e-14	Bm_015	77876	80154		Bm8025	-1.61152	6.1049	9.61869e-12	8.49328e-11	3906810	3915612	Bm_v4_Chr3_scaffold_001
Bm10116	5.08001	2.43232	8.37036e-17	5.2441e-15	Bm_036	15351	16536		Bm3457	-1.61101	7.83893	7.843e-05	0.000308228	912459	921615	Bm_v4_ChrX_scaffold_001
Bm7202	5.08618	3.28848	1.3581e-12	5.54528e-11	Bm_v4_Chr3_scaffold_001	8622575	8629322		Bm2760	-1.61027	5.20971	1.67688e-12	1.55855e-11	10168954	10176738	Bm_v4_Chr2_contig_001
Bm8741	5.10301	1.68288	9.32934e-07	1.91454e-05	Bm_v4_ChrX_scaffold_001	16052535	16055745		Bm7004	-1.60973	9.5	4.10462e-06	2.00011e-05	9840867	9862481	Bm_v4_ChrX_scaffold_001
Bm4605	5.13321	10.7316	4.7026e-20	4.1247e-18	Bm_v4_Chr1_scaffold_001	3027665	3030489		Bm10657	-1.60962	4.42563	3.93408e-09	2.78943e-08	4524863	4532729	Bm_v4_Chr1_scaffold_001
Bm8393	5.15912	0.0168734	0.00505263	0.0445813	Bm_v4_Chr2_contig_001	2673815	2677205		Bm5928	-1.60354	6.33917	7.83642e-07	4.21012e-06	6337460	6348060	Bm_v4_Chr2_contig_001
Bm2490	5.15931	0.0169235	0.00562494	0.0488788	Bm_v4_Chr3_scaffold_001	2167703	2170374		Bm4943	-1.60339	6.21896	9.75844e-08	5.88338e-07	881446	884431	Bm_v4_Chr4_scaffold_001
Bm12761	5.15932	0.0169235	0.00562969	0.0488788	Bm_v4_Chr4_scaffold_001	3123729	3127599		Bm17077	-1.59858	1.92137	0.00113607	0.00346351	84546	87535	Bm_007
Bm14323	5.15932	0.0169235	0.0056331	0.0488788	Bm_v4_Chr2_contig_001	11374362	11380458		Bm7134	-1.59787	6.12297	1.39165e-09	1.0267e-08	8821427	8828521	Bm_v4_Chr1_scaffold_001
Bm9913	5.15932	0.0169235	0.00563333	0.0488788	Bm_v4_ChrX_scaffold_001	18898581	18903873		Bm4684	-1.59762	6.33209	5.13769e-08	3.19849e-07	10943771	10956642	Bm_v4_ChrX_scaffold_001
Bm5569	5.24264	1.80956	5.06482e-09	1.37552e-07	Bm_v4_Chr1_scaffold_001	2527054	2528938		Bm9521	-1.59753	5.5286	8.90712e-11	7.3141e-10	17190388	17192178	Bm_v4_ChrX_scaffold_001
Bm10376	5.25552	3.061	6.02139e-14	2.81816e-12	Bm_v4_Chr3_scaffold_001	4545134	4545859		Bm13265	-1.59729	0.981235	0.00493645	0.0128017	18438076	18438690	Bm_v4_ChrX_scaffold_001
Bm856	5.30319	6.64351	4.18249e-57	4.95249e-54	Bm_v4_ChrX_scaffold_001	13634636	13639457		Bm6699	-1.59568	2.68502	0.000429126	0.00144725	3389140	3392692	Bm_v4_Chr1_scaffold_001
Bm2933	5.30607	0.0991821	0.00502062	0.0443982	Bm_v4_ChrX_scaffold_001	21561769	21568718		Bm3694	-1.59376	9.04807	6.26446e-06	2.95881e-05	3725702	3764490	Bm_v4_Chr3_scaffold_001
Bm18020	5.30662	0.0992319	0.0033962	0.0320689	Bm_v4_ChrX_scaffold_001	15906471	15909257		Bm1857	-1.59277	2.42372	0.000457366	0.00153375	426540	431864	Bm_v4_Chr1_scaffold_001
Bm14130	5.30688	0.0992818	0.00280616	0.0273704	Bm_v4_Chr3_scaffold_001	12847883	12849128		Bm6124	-1.58701	8.11584	1.06343e-05	4.85429e-05	5113248	5116500	Bm_v4_Chr4_scaffold_001
Bm17136	5.30702	0.0993316	0.00266522	0.0261926	Bm_016	64705	66588		Bm10868	-1.58325	5.24574	3.86864e-11	3.27672e-10
Bm13037	5.30702	0.0993316	0.00266742	0.0261926	Bm_035	26113	27430		Bm3397	-1.58047	8.49984	3.77868e-06	1.84966e-05	7250622	7263971	Bm_v4_ChrX_scaffold_001
Bm14100	5.30716	0.0993814	0.00281597	0.0274435	Bm_v4_ChrX_scaffold_001	24135774	24136428		Bm6084	-1.58035	7.34193	1.25179e-06	6.53261e-06	7667675	7680922	Bm_v4_Chr4_scaffold_001
Bm7447	5.41163	2.73048	2.06044e-20	1.8483e-18	Bm_v4_Chr2_contig_001	6320146	6322041		Bm8813	-1.58017	3.83164	5.20898e-07	2.86482e-06	4120400	4133058	Bm_v4_Chr3_scaffold_001
Bm5040	5.44064	0.177228	0.00376266	0.0349166	Bm_063	21112	22502		Bm13423	-1.5797	1.63733	0.00183269	0.00532013	17995251	17995795	Bm_v4_ChrX_scaffold_001
Bm293	5.44098	0.177278	0.00293484	0.0283917	Bm_v4_Chr3_scaffold_001	12764074	12765109		Bm2834	-1.57933	5.33924	6.26627e-12	5.61688e-11	4965229	4972852	Bm_v4_ChrX_scaffold_001
Bm1099	5.44115	0.177328	0.00266788	0.0261926	Bm_007	507488	507812		Bm1742	-1.5791	2.38124	0.000311216	0.00108163	2329705	2332030	Bm_v4_Chr2_contig_001
Bm13430	5.44115	0.177328	0.00266593	0.0261926	Bm_037	14334	14811		Bm14807	-1.57748	4.05754	1.8412e-07	1.07344e-06	10513384	10514635	Bm_v4_Chr1_scaffold_001
Bm8747	5.44126	0.177377	0.00266992	0.0261926	Bm_013	30235	33223		Bm3988	-1.57697	3.34677	7.28163e-06	3.40125e-05	3975051	3984896	Bm_v4_ChrX_scaffold_001
Bm1109	5.44143	0.177427	0.0029466	0.0284822	Bm_v4_Chr2_contig_001	13642206	13645090		Bm9611	-1.57521	6.96528	2.00634e-06	1.017e-05	5838767	5847250	Bm_v4_ChrX_scaffold_001
Bm18179	5.44178	0.177476	0.00379377	0.0351137	Bm_v4_Chr4_scaffold_001	9402354	9405711		Bm3660	-1.57456	6.33145	5.06993e-07	2.79353e-06	5720764	5732836	Bm_v4_Chr3_scaffold_001
Bm7069	5.44178	0.177476	0.00379576	0.0351137	Bm_v4_ChrX_scaffold_001	15034152	15037351		Bm13179	-1.57224	1.68357	0.00192204	0.00555366	3561516	3562618	Bm_v4_ChrX_scaffold_001
Bm2020	5.45462	2.76881	2.56966e-20	2.28777e-18	Bm_017	10603	14641		Bm11879	-1.57208	2.20117	0.00277317	0.0076938	264826	266939	Bm_007
Bm8519	5.45666	8.61703	3.75036e-14	1.78345e-12	Bm_v4_ChrX_scaffold_001	15293202	15295567		Bm8116	-1.57058	6.40403	2.48481e-07	1.4166e-06	14467651	14473536	Bm_v4_ChrX_scaffold_001
Bm11071	5.47261	10.9964	5.2647e-11	1.80171e-09	Bm_v4_Chr2_contig_001	10330565	10332049		Bm4575	-1.57013	6.42108	3.69562e-07	2.07196e-06	8405459	8418331	Bm_v4_Chr1_scaffold_001
Bm9108	5.48423	7.04725	1.25033e-20	1.18442e-18	Bm_v4_Chr2_contig_001	14102737	14114264		Bm5042	-1.56683	6.33771	1.87954e-07	1.09472e-06	6053147	6057611	Bm_v4_Chr3_scaffold_001
Bm4246	5.53867	5.16507	6.60797e-51	4.60264e-48	Bm_015	75437	76999		Bm5292	-1.56498	4.87537	5.51838e-11	4.60163e-10	11859305	11861813	Bm_v4_Chr4_scaffold_001
Bm8969	5.53963	4.26144	2.94604e-49	1.66114e-46	Bm_013	50867	55349		Bm2065	-1.56485	7.05868	3.33016e-06	1.63824e-05	2048341	2056248	Bm_v4_Chr2_contig_001
Bm8777	5.54739	3.72222	2.17162e-37	5.41972e-35	Bm_019	14766	18666		Bm17567	-1.56424	3.03107	5.85262e-05	0.0002346	12960679	12965179	Bm_v4_Chr2_contig_001
Bm1112	5.56383	0.251319	0.00152565	0.0161441	Bm_016	29086	30258		Bm8760	-1.56414	1.25698	0.00498307	0.0129113	23046164	23048419	Bm_v4_ChrX_scaffold_001
Bm13330	5.56475	0.251516	0.00254047	0.0251519	Bm_v4_ChrX_scaffold_001	8016201	8016755		Bm450	-1.56406	1.46624	0.00329451	0.00898647	9700426	9701390	Bm_v4_Chr2_contig_001
Bm4582	5.62369	6.19743	2.0662e-40	6.6124e-38	Bm_v4_Chr4_scaffold_001	10705263	10706999		Bm13916	-1.56287	8.95957	6.11767e-06	2.89309e-05	6453949	6467810	Bm_v4_Chr1_scaffold_001
Bm9886	5.67613	0.321599	0.00173393	0.0180259	Bm_030	9385	10837		Bm6719	-1.56141	5.72653	2.92337e-12	2.67716e-11	10083530	10098050	Bm_v4_ChrX_scaffold_001
Bm11697	5.67716	0.321795	0.000801777	0.00926935	Bm_v4_Chr4_scaffold_001	9397226	9402022		Bm3453	-1.56036	3.53864	5.63141e-06	2.67788e-05	1335211	1337331	Bm_v4_ChrX_scaffold_001
Bm17501	5.6776	0.321893	0.00114892	0.0127143	Bm_v4_Chr2_contig_001	5822155	5822708		Bm4606	-1.55901	7.82835	2.66971e-05	0.000113102	4490642	4500973	Bm_v4_ChrX_scaffold_001
Bm9626	5.6776	0.321893	0.00115071	0.0127216	Bm_v4_ChrX_scaffold_001	6458242	6458445		Bm8115	-1.55787	5.336	4.55007e-11	3.81568e-10	14488474	14493788	Bm_v4_ChrX_scaffold_001
Bm8277	5.72104	6.07762	4.1312e-50	2.71764e-47	Bm_040	14905	17501		Bm4170	-1.55683	7.98355	7.15079e-06	3.34409e-05	14796534	14812023	Bm_v4_ChrX_scaffold_001
Bm2557	5.73891	3.06741	1.16177e-15	6.22468e-14	Bm_v4_Chr2_contig_001	5750789	5754196		Bm9246	-1.55551	3.59601	7.98318e-06	3.70847e-05	21569779	21572113	Bm_v4_ChrX_scaffold_001
Bm1163	5.76767	2.26649	3.88487e-12	1.5232e-10	Bm_019	49895	51375		Bm3574	-1.55521	6.26438	9.79861e-08	5.9046e-07	6421462	6428481	Bm_v4_Chr3_scaffold_001
Bm1151	5.78187	0.388846	0.000448915	0.00554865	Bm_v4_ChrX_scaffold_001	22616110	22618391		Bm4379	-1.5548	8.23673	2.42361e-05	0.000103342	10133334	10146169	Bm_v4_Chr1_scaffold_001
Bm9581	5.78213	0.388944	0.000450567	0.00556326	Bm_009	27278	28127		Bm2605	-1.55472	4.18999	1.25221e-05	5.63138e-05	6821780	6824959	Bm_v4_Chr4_scaffold_001
Bm8996	5.87898	0.452863	0.000516602	0.00629978	Bm_009	98022	101104		Bm4054	-1.55413	5.18732	1.14842e-10	9.36535e-10	5240534	5259002	Bm_v4_Chr1_scaffold_001
Bm4165	5.87984	0.453057	0.00023221	0.00306874	Bm_012	30536	33890		Bm6161	-1.55286	1.41597	0.00361209	0.00974276	6625783	6628914	Bm_v4_Chr4_scaffold_001
Bm17786	5.88022	0.453154	0.000339729	0.00432551	Bm_v4_Chr4_scaffold_001	9470008	9473534		Bm1845	-1.55128	4.73946	2.06562e-10	1.65711e-09	2659133	2663770	Bm_v4_ChrX_scaffold_001
Bm340	5.9039	3.71681	8.67489e-31	1.55635e-28	Bm_v4_Chr1_scaffold_001	13877503	13878180		Bm12811	-1.55018	7.11317	1.92984e-06	9.81585e-06	6237242	6247888	Bm_v4_Chr3_scaffold_001
Bm8098	5.90964	3.18774	6.5896e-26	9.63302e-24	Bm_025	24306	30890		Bm2393	-1.54794	7.87865	3.87558e-06	1.89396e-05	188141	208757	Bm_008
Bm6341	5.92898	4.08204	2.32948e-44	9.51149e-42	Bm_025	36638	38608		Bm13586	-1.54464	1.6908	0.0121231	0.0282244	12498731	12507925	Bm_v4_Chr4_scaffold_001
Bm14779	5.93034	2.4174	1.45709e-17	9.85911e-16	Bm_035	19308	22715		Bm17409	-1.54398	2.19829	0.00329575	0.0089878	11777874	11779515	Bm_v4_Chr1_scaffold_001
Bm13596	5.97214	5.46047	4.96542e-53	4.52274e-50	Bm_v4_Chr4_scaffold_001	1193632	1196545		Bm5124	-1.54208	7.87496	1.74988e-05	7.65151e-05	12815420	12834519	Bm_v4_ChrX_scaffold_001
Bm4329	6.01627	2.49526	4.39694e-19	3.54178e-17	Bm_010	92022	97141		Bm719	-1.5401	2.4116	0.000298913	0.00104377	3409474	3410538	Bm_v4_Chr3_scaffold_001
Bm5268	6.05633	0.57312	0.000287681	0.00373104	Bm_012	14390	16904		Bm5738	-1.53717	2.35229	0.000921705	0.00287511	202969	206040	Bm_v4_ChrX_scaffold_001
Bm7828	6.05728	0.573264	7.77243e-05	0.00115191	Bm_v4_Chr1_scaffold_001	13041232	13049138		Bm5659	-1.53695	3.97761	3.17478e-07	1.79012e-06	11640979	11644873	Bm_v4_ChrX_scaffold_001
Bm13010	6.05741	0.573312	6.88123e-05	0.0010301	Bm_v4_ChrX_scaffold_001	8015436	8016075		Bm5392	-1.53177	7.64361	9.86307e-06	4.52318e-05	9871909	9884255	Bm_v4_Chr3_scaffold_001
Bm6094	6.05766	0.573408	7.83764e-05	0.00116001	Bm_v4_Chr3_scaffold_001	10554065	10556750		Bm10402	-1.53035	7.65539	4.757e-06	2.29721e-05	6050660	6061710	Bm_v4_Chr2_contig_001
Bm7884	6.13846	0.629824	4.85779e-05	0.000750928	Bm_v4_Chr2_contig_001	7421340	7423729		Bm9284	-1.53032	1.64192	0.00181426	0.00527439	2172895	2174591	Bm_v4_Chr1_scaffold_001
Bm10119	6.18387	4.32719	3.29647e-56	3.5485e-53	Bm_036	33017	39667		Bm3633	-1.53011	8.0872	6.38638e-06	3.0092e-05	9660773	9672257	Bm_v4_Chr2_contig_001
Bm7023	6.19171	6.3478	9.55881e-63	3.77286e-59	Bm_v4_Chr3_scaffold_001	1570054	1575871		Bm10727	-1.52971	6.89294	6.34149e-06	2.99162e-05	4850026	4858011	Bm_v4_Chr1_scaffold_001
Bm270	6.20422	2.66618	2.67684e-21	2.73246e-19	Bm_013	56174	57811		Bm3297	-1.52936	6.18005	9.65124e-09	6.52657e-08	111532	124086	Bm_v4_ChrX_scaffold_001
Bm10827	6.21547	0.684295	2.40246e-05	0.00039238	Bm_v4_Chr1_scaffold_001	8501743	8502416		Bm17395	-1.52411	8.27856	2.16154e-05	9.31736e-05	9520809	9524713	Bm_v4_Chr1_scaffold_001
Bm17107	6.21583	0.684437	2.42809e-05	0.00039602	Bm_010	3598	15646		Bm5945	-1.52172	6.51356	5.78802e-07	3.17003e-06	7126607	7131577	Bm_v4_Chr3_scaffold_001
Bm3827	6.21602	0.684485	3.20748e-05	0.000510386	Bm_v4_Chr3_scaffold_001	5271727	5274427		Bm7171	-1.52072	6.98888	3.22461e-06	1.59161e-05	17677489	17684544	Bm_v4_ChrX_scaffold_001
Bm307	6.21629	0.684533	5.06581e-05	0.000780525	Bm_v4_ChrX_scaffold_001	9966911	9970985		Bm4293	-1.51995	6.01636	5.46014e-10	4.1847e-09	11228933	11259483	Bm_v4_Chr2_contig_001
Bm9583	6.28387	4.71545	1.16781e-60	2.76562e-57	Bm_009	11073	15339		Bm2711	-1.51982	3.49968	3.80282e-05	0.000156896	4522932	4528161	Bm_v4_ChrX_scaffold_001
Bm14272	6.28843	0.736735	1.46561e-05	0.00024863	Bm_v4_Chr1_scaffold_001	8619197	8619697		Bm4123	-1.51803	4.36898	4.17203e-07	2.32148e-06	6432475	6435603	Bm_v4_Chr1_scaffold_001
Bm10893	6.31379	3.5686	4.80191e-36	1.1604e-33	Bm_v4_Chr1_scaffold_001	5557305	5561359		Bm4949	-1.5177	5.66903	3.14133e-11	2.67408e-10	13086753	13093431	Bm_v4_ChrX_scaffold_001
Bm9352	6.35852	0.787568	9.44756e-06	0.000166719	Bm_030	27250	33609		Bm7351	-1.51531	7.85098	7.10567e-06	3.32431e-05	9736136	9784886	Bm_v4_Chr3_scaffold_001
Bm8778	6.42441	0.836305	3.51648e-06	6.67286e-05	Bm_019	22232	23595		Bm7973	-1.51465	1.92101	0.0219359	0.0474417	2590551	2604299	Bm_v4_Chr2_contig_001
Bm10075	6.48795	0.883671	1.8453e-06	3.64778e-05	Bm_v4_Chr2_contig_001	8446605	8454571		Bm18097	-1.51409	2.67153	0.00980429	0.0234079	24756646	24760475	Bm_v4_ChrX_scaffold_001
Bm9139	6.60687	0.973797	5.50513e-07	1.17665e-05	Bm_106	11313	13939		Bm18024	-1.51407	1.64645	0.00363525	0.00979408	16706098	16708271	Bm_v4_ChrX_scaffold_001
Bm5807	6.71689	1.0587	1.66964e-07	3.83143e-06	Bm_009	28273	32363		Bm4153	-1.5117	3.1997	0.00283232	0.00783222	20389087	20393436	Bm_v4_ChrX_scaffold_001
Bm7779	6.76921	4.88017	2.46541e-46	1.1228e-43	Bm_v4_Chr2_contig_001	11370816	11372788		Bm5795	-1.50912	6.98115	3.28739e-06	1.61854e-05	9371323	9380639	Bm_v4_ChrX_scaffold_001
Bm5086	6.79005	4.89984	6.99803e-46	3.06902e-43	Bm_025	4456	6477		Bm3383	-1.5091	3.67153	7.49605e-06	3.49314e-05	11840990	11846047	Bm_v4_Chr4_scaffold_001
Bm18145	6.81875	1.13869	8.69714e-08	2.08467e-06	Bm_017	25284	28469		Bm6849	-1.50866	8.0649	1.20855e-05	5.45369e-05	6360135	6372344	Bm_v4_ChrX_scaffold_001
Bm9353	6.81987	1.13906	6.34426e-07	1.34387e-05	Bm_030	36887	38693		Bm5908	-1.50659	6.61511	9.63413e-05	0.000372195	3526450	3549658	Bm_v4_Chr3_scaffold_001
Bm8524	6.85564	4.08245	4.54904e-42	1.58427e-39	Bm_025	16374	18395		Bm14305	-1.50657	2.48091	0.0142172	0.0324803	11105997	11107584	Bm_v4_Chr4_scaffold_001
Bm9207	6.86875	1.17757	1.34208e-06	2.69806e-05	Bm_v4_Chr2_contig_001	1810747	1815948		Bm12270	-1.50561	6.1841	4.50248e-08	2.82383e-07	3595711	3634386	Bm_v4_Chr2_contig_001
Bm17065	6.90941	3.32142	3.97101e-33	7.83678e-31	Bm_v4_Chr4_scaffold_001	2693483	2694350		Bm4232	-1.50559	7.16195	0.000312939	0.00108666	6722409	6725306	Bm_v4_ChrX_scaffold_001
Bm17771	7.00312	1.28656	9.81751e-08	2.32475e-06	Bm_v4_Chr4_scaffold_001	8533490	8534685		Bm10824	-1.50555	5.44907	2.62484e-11	2.24571e-10	8624719	8630788	Bm_v4_Chr1_scaffold_001
Bm9269	7.04689	1.32168	1.13275e-08	3.01415e-07	Bm_012	19085	20042		Bm4336	-1.50504	6.72166	1.21163e-06	6.3342e-06	4027803	4061844	Bm_v4_Chr2_contig_001
Bm5910	7.12948	1.3889	7.39067e-08	1.78598e-06	Bm_035	15678	18248		Bm7972	-1.50495	4.69586	1.02692e-08	6.92473e-08	12409433	12473643	Bm_v4_Chr3_scaffold_001
Bm2202	7.12972	1.38895	1.81363e-07	4.11401e-06	Bm_v4_Chr4_scaffold_001	1013501	1018113		Bm4856	-1.5045	1.73881	0.00257966	0.00721268	9875453	9881183	Bm_v4_ChrX_scaffold_001
Bm7916	7.13171	1.38925	6.65133e-05	0.000998206	Bm_v4_ChrX_scaffold_001	20478331	20488285		Bm2119	-1.50362	6.03233	1.63967e-09	1.20293e-08	4052794	4084695	Bm_v4_Chr3_scaffold_001
Bm8986	7.41594	1.62923	2.53137e-11	9.0283e-10	Bm_046	10691	14604		Bm7245	-1.50145	5.90157	5.58451e-09	3.88978e-08	1147454	1168616	Bm_v4_Chr3_scaffold_001
Bm18127	8.77169	2.84356	1.05921e-24	1.42524e-22	Bm_013	16009	21757		Bm8033	-1.50078	5.4656	2.71359e-10	2.14068e-09	11273236	11280619	Bm_v4_Chr2_contig_001
Bm10381	9.60835	3.63301	6.19141e-41	2.03646e-38	Bm_v4_Chr3_scaffold_001	4421815	4423367		Bm5074	-1.4991	7.65134	4.9217e-06	2.36998e-05	4502957	4516395	Bm_v4_ChrX_scaffold_001
									Bm10977	-1.49663	1.84493	0.00211444	0.00604032	4402637	4404241	Bm_v4_ChrX_scaffold_001
									Bm4358	-1.49614	5.66809	6.29457e-11	5.21947e-10	11612055	11622327	Bm_v4_ChrX_scaffold_001
									Bm7288	-1.4944	9.18241	0.000109809	0.000419299	11221344	11237985	Bm_v4_Chr1_scaffold_001
									Bm13335	-1.49401	1.07957	0.00712873	0.0177111	2581112	2584531	Bm_v4_ChrX_scaffold_001
									Bm11304	-1.49332	8.33209	1.70907e-05	7.48412e-05	22060736	22066774	Bm_v4_ChrX_scaffold_001
									Bm6169	-1.49252	6.17697	3.24365e-08	2.06606e-07	65130	74773	Bm_v4_Chr3_scaffold_001
									Bm12835	-1.49093	8.94203	0.000619388	0.00201046	7011256	7035558	Bm_v4_Chr3_scaffold_001
									Bm5541	-1.48871	6.3845	5.01274e-07	2.7646e-06	6668937	6678701	Bm_v4_Chr1_scaffold_001
									Bm5377	-1.48594	3.51033	0.000179133	0.000655071	11956377	11960047	Bm_v4_Chr1_scaffold_001
									Bm2688	-1.48483	6.98306	2.81026e-06	1.3964e-05	10480345	10501545	Bm_v4_Chr2_contig_001
									Bm7264	-1.4837	6.38488	4.73061e-07	2.61753e-06	8737737	8744442	Bm_v4_Chr3_scaffold_001
									Bm17457	-1.48261	1.65986	0.0213834	0.0463908	1092096	1094374	Bm_v4_Chr2_contig_001
									Bm4198	-1.48177	2.29629	0.000917908	0.00286628	7982916	7986011	Bm_v4_ChrX_scaffold_001
									Bm3072	-1.47972	4.34278	1.47844e-07	8.70525e-07	9909084	9931354	Bm_v4_Chr2_contig_001
									Bm10045	-1.47722	4.61859	1.13657e-08	7.61203e-08	11334342	11336683	Bm_v4_Chr1_scaffold_001
									Bm6626	-1.47604	7.79709	7.56706e-06	3.52485e-05	6151487	6176536	Bm_v4_Chr3_scaffold_001
									Bm10947	-1.47583	6.84506	1.81795e-06	9.2906e-06	3839031	3845963	Bm_v4_ChrX_scaffold_001
									Bm5645	-1.47527	6.98296	1.58474e-05	6.99924e-05	6735982	6741908	Bm_v4_Chr1_scaffold_001
									Bm10959	-1.47492	7.14176	4.19059e-06	2.04033e-05	4055642	4073134	Bm_v4_ChrX_scaffold_001
									Bm2892	-1.47363	4.53814	1.14339e-07	6.81717e-07	5765815	5769595	Bm_v4_ChrX_scaffold_001
									Bm3138	-1.47134	5.90893	1.37451e-10	1.11553e-09	15408435	15420629	Bm_v4_ChrX_scaffold_001
									Bm4104	-1.47096	7.34318	5.95967e-06	2.82613e-05	3375166	3416438	Bm_v4_ChrX_scaffold_001
									Bm3284	-1.46957	6.37994	1.07868e-06	5.67925e-06	15089438	15092959	Bm_v4_ChrX_scaffold_001
									Bm5605	-1.46934	6.81566	1.09358e-05	4.97276e-05	14621747	14638700	Bm_v4_ChrX_scaffold_001
									Bm9909	-1.46865	6.86865	9.2024e-06	4.23496e-05	19036347	19038560	Bm_v4_ChrX_scaffold_001
									Bm6912	-1.4675	6.61925	7.64452e-05	0.000300827	7753066	7760755	Bm_v4_ChrX_scaffold_001
									Bm2661	-1.46638	6.12841	5.75269e-09	3.99517e-08	21372963	21381683	Bm_v4_ChrX_scaffold_001
									Bm10631	-1.46493	3.18849	0.00214877	0.00611917	12396080	12397124	Bm_v4_Chr1_scaffold_001
									Bm1864	-1.46303	7.27539	1.65318e-05	7.27706e-05	178003	208977	Bm_v4_Chr4_scaffold_001
									Bm9541	-1.46303	7.03291	2.50117e-05	0.000106266	17532598	17539654	Bm_v4_ChrX_scaffold_001
									Bm17759	-1.46239	1.56124	0.00595288	0.0151284	5736257	5736758	Bm_v4_Chr4_scaffold_001
									Bm12805	-1.45798	3.06596	0.000311083	0.00108148	5960846	5962821	Bm_v4_Chr3_scaffold_001
									Bm2574	-1.45777	8.86682	2.35541e-05	0.000100724	5891717	5912239	Bm_v4_ChrX_scaffold_001
									Bm7805	-1.45745	3.89488	7.20039e-06	3.36596e-05	7053802	7065713	Bm_v4_Chr2_contig_001
									Bm12807	-1.457	2.82598	0.000225867	0.000809959	6035770	6037401	Bm_v4_Chr3_scaffold_001
									Bm6762	-1.45421	3.47186	0.000121814	0.000460244	6027251	6031835	Bm_v4_Chr2_contig_001
									Bm11227	-1.45286	5.55316	2.29008e-09	1.65751e-08	7086857	7092178	Bm_v4_Chr1_scaffold_001
									Bm4972	-1.45179	9.0859	2.22843e-05	9.58826e-05	16272984	16288879	Bm_v4_ChrX_scaffold_001
									Bm1543	-1.4517	4.10184	7.39824e-07	3.98737e-06	16696	23683	Bm_100
									Bm5790	-1.44993	4.34746	1.36637e-05	6.10533e-05	267871	272916	Bm_v4_Chr3_scaffold_001
									Bm5210	-1.44949	5.81626	9.9897e-12	8.80774e-11	2347869	2357471	Bm_v4_ChrX_scaffold_001
									Bm1908	-1.44683	6.49509	1.58659e-06	8.17884e-06	22406347	22416101	Bm_v4_ChrX_scaffold_001
									Bm4300	-1.44618	2.26255	0.00304195	0.00836112	5892978	5897627	Bm_v4_Chr4_scaffold_001
									Bm2775	-1.44423	3.40028	0.00431898	0.0113951	21855856	21863035	Bm_v4_ChrX_scaffold_001
									Bm10890	-1.43893	0.776565	0.0147638	0.0335544	5633242	5633922	Bm_v4_Chr1_scaffold_001
									Bm3519	-1.43892	7.07501	8.81853e-06	4.06779e-05	4210050	4217307	Bm_v4_Chr3_scaffold_001
									Bm11231	-1.43765	5.26134	5.39261e-10	4.13561e-09	192507	211320	Bm_v4_Chr3_scaffold_001
									Bm5970	-1.43578	6.78565	3.50275e-06	1.72029e-05	14847105	14859895	Bm_v4_ChrX_scaffold_001
									Bm2413	-1.4352	5.59814	3.25687e-07	1.83466e-06	5469975	5478021	Bm_v4_ChrX_scaffold_001
									Bm3450	-1.43414	6.65004	1.96755e-06	9.98616e-06	11942099	11947467	Bm_v4_Chr4_scaffold_001
									Bm2120	-1.43408	4.3554	2.02744e-06	1.02725e-05	4086632	4096268	Bm_v4_Chr3_scaffold_001
									Bm10800	-1.43195	3.72483	0.000286858	0.00100792	9180512	9182918	Bm_v4_Chr1_scaffold_001
									Bm6008	-1.43146	4.74605	4.96732e-06	2.39098e-05	6212603	6217251	Bm_v4_Chr4_scaffold_001
									Bm5481	-1.43136	8.03049	1.98339e-05	8.59323e-05	4985634	5007738	Bm_v4_ChrX_scaffold_001
									Bm5562	-1.42667	7.37684	5.46902e-05	0.000220418	6657580	6666608	Bm_v4_Chr4_scaffold_001
									Bm7419	-1.42265	3.59589	6.27104e-05	0.00024985	8578543	8584681	Bm_v4_Chr2_contig_001
									Bm9295	-1.42252	6.11612	1.29586e-09	9.60819e-09	16460904	16467198	Bm_v4_ChrX_scaffold_001
									Bm4027	-1.42223	6.13357	4.93381e-07	2.72487e-06	1813971	1820197	Bm_v4_ChrX_scaffold_001
									Bm7217	-1.41803	4.78977	1.17359e-08	7.8511e-08	11784138	11793176	Bm_v4_ChrX_scaffold_001
									Bm4683	-1.41754	5.60622	7.278e-11	6.00968e-10	12136841	12138999	Bm_v4_ChrX_scaffold_001
									Bm4440	-1.41599	7.49128	5.23559e-05	0.000211658	10879638	10910761	Bm_v4_Chr4_scaffold_001
									Bm3798	-1.41462	5.75922	1.135e-09	8.4899e-09	7701696	7710920	Bm_v4_Chr3_scaffold_001
									Bm7077	-1.41171	7.53533	3.51547e-05	0.000145905	13330594	13338718	Bm_v4_ChrX_scaffold_001
									Bm9241	-1.41159	5.27973	7.32898e-10	5.57728e-09	21502485	21505246	Bm_v4_ChrX_scaffold_001
									Bm12258	-1.41098	4.77005	6.54284e-07	3.56365e-06	23771019	23801148	Bm_v4_ChrX_scaffold_001
									Bm17549	-1.41039	1.20837	0.0175091	0.0389782	11671783	11674211	Bm_v4_Chr2_contig_001
									Bm3165	-1.41008	3.04254	0.00051098	0.00169387	9801306	9803567	Bm_v4_ChrX_scaffold_001
									Bm3431	-1.4083	7.54275	1.43445e-05	6.38066e-05	181082	210193	Bm_v4_Chr2_contig_001
									Bm177	-1.40456	1.11217	0.0118817	0.0277279	10635736	10636218	Bm_v4_ChrX_scaffold_001
									Bm5345	-1.40426	8.83531	9.29987e-05	0.000360104	1338579	1358868	Bm_v4_ChrX_scaffold_001
									Bm13792	-1.40377	7.09868	1.44498e-05	6.4227e-05	5310687	5326456	Bm_v4_Chr2_contig_001
									Bm3279	-1.40205	5.95126	1.99606e-09	1.4527e-08	12670644	12677371	Bm_v4_Chr1_scaffold_001
									Bm1710	-1.3987	2.19107	0.00312518	0.00856206	1376574	1385579	Bm_v4_Chr3_scaffold_001
									Bm7580	-1.39855	6.70384	3.86401e-06	1.88909e-05	7375656	7388906	Bm_v4_ChrX_scaffold_001
									Bm4696	-1.39809	5.90422	3.20914e-10	2.50821e-09	7984828	7990456	Bm_v4_Chr1_scaffold_001
									Bm5288	-1.39727	8.33159	6.16963e-05	0.000246141	12520555	12538378	Bm_v4_Chr2_contig_001
									Bm9740	-1.39568	7.07929	1.4047e-05	6.26008e-05	4953444	4961240	Bm_v4_Chr2_contig_001
									Bm3230	-1.39301	4.03858	3.28411e-06	1.6176e-05	9959331	9963580	Bm_v4_ChrX_scaffold_001
									Bm6488	-1.39238	8.11126	6.04954e-05	0.000241838	6010970	6020940	Bm_v4_Chr4_scaffold_001
									Bm3820	-1.39043	6.55379	6.49378e-06	3.05251e-05	19297776	19327454	Bm_v4_ChrX_scaffold_001
									Bm6561	-1.38836	2.38833	0.00155875	0.00460508	2708132	2709758	Bm_v4_ChrX_scaffold_001
									Bm2384	-1.3864	7.22397	3.01606e-05	0.000126778	475343	500006	Bm_v4_Chr2_contig_001
									Bm3690	-1.38602	6.13288	2.00645e-07	1.15781e-06	5617757	5620448	Bm_v4_ChrX_scaffold_001
									Bm9827	-1.3832	6.01056	1.32244e-08	8.79228e-08	9509375	9515002	Bm_v4_Chr2_contig_001
									Bm6419	-1.38186	7.30009	2.1715e-05	9.3501e-05	8943495	8955483	Bm_v4_ChrX_scaffold_001
									Bm3009	-1.38037	3.04812	0.000465969	0.00155907	4235571	4257358	Bm_v4_Chr3_scaffold_001
									Bm2825	-1.37969	7.57954	0.000132218	0.000496384	4937302	4954546	Bm_v4_ChrX_scaffold_001
									Bm3887	-1.37968	4.1241	8.94619e-06	4.12507e-05	3464394	3466376	Bm_v4_Chr1_scaffold_001
									Bm5898	-1.37938	3.36203	0.000112345	0.000427879	20972581	20978924	Bm_v4_ChrX_scaffold_001
									Bm5648	-1.37651	4.97493	5.41464e-09	3.77812e-08	7215212	7217742	Bm_v4_Chr1_scaffold_001
									Bm6323	-1.37587	3.32652	8.63582e-05	0.000336703	12309656	12318422	Bm_v4_Chr3_scaffold_001
									Bm540	-1.37353	4.08741	2.38026e-05	0.00010164	3463306	3471896	Bm_v4_Chr2_contig_001
									Bm1820	-1.37305	6.67274	1.64888e-05	7.26084e-05	3563059	3574594	Bm_v4_ChrX_scaffold_001
									Bm5671	-1.37166	8.63735	0.000212256	0.000764392	2144577	2154147	Bm_v4_Chr1_scaffold_001
									Bm4145	-1.37111	5.56231	1.8084e-07	1.0564e-06	97255	104037	Bm_v4_Chr4_scaffold_001
									Bm3863	-1.3687	8.69369	9.26041e-05	0.000358811	23942115	23968065	Bm_v4_ChrX_scaffold_001
									Bm6889	-1.36843	8.53911	5.50293e-05	0.000221709	1946391	1959582	Bm_v4_ChrX_scaffold_001
									Bm8606	-1.36809	3.62004	0.000122072	0.000461068	12009166	12025032	Bm_v4_Chr1_scaffold_001
									Bm5564	-1.36745	7.37701	3.11467e-05	0.000130737	5793761	5805391	Bm_v4_ChrX_scaffold_001
									Bm6546	-1.36737	2.69444	0.00173214	0.00505669	7253326	7265285	Bm_v4_Chr4_scaffold_001
									Bm1229	-1.36684	2.40206	0.0017004	0.0049727	10541754	10542940	Bm_v4_Chr4_scaffold_001
									Bm8921	-1.36443	7.10574	3.31808e-05	0.000138548	2633851	2636862	Bm_v4_Chr3_scaffold_001
									Bm11028	-1.36432	6.1704	2.68631e-07	1.52706e-06	21734292	21740338	Bm_v4_ChrX_scaffold_001
									Bm7355	-1.36409	3.70353	0.000481826	0.00160758	3943299	3949784	Bm_v4_Chr3_scaffold_001
									Bm5588	-1.36317	7.3901	2.33307e-05	9.98405e-05	5842111	5852186	Bm_v4_Chr3_scaffold_001
									Bm6995	-1.36305	5.55932	3.12069e-10	2.44392e-09	7113765	7119456	Bm_v4_ChrX_scaffold_001
									Bm5665	-1.36219	5.8604	2.59555e-07	1.4783e-06	18156030	18165217	Bm_v4_ChrX_scaffold_001
									Bm11053	-1.36145	6.15747	4.07328e-06	1.98648e-05	10778795	10783678	Bm_v4_Chr4_scaffold_001
									Bm3764	-1.36108	1.71879	0.00646803	0.0162407	3770622	3773688	Bm_v4_Chr4_scaffold_001
									Bm14368	-1.35985	1.95244	0.00356932	0.00964498	8646517	8647190	Bm_v4_Chr3_scaffold_001
									Bm2440	-1.35871	8.65138	0.000129471	0.000487152	9593681	9614919	Bm_v4_Chr3_scaffold_001
									Bm3391	-1.358	8.49505	5.86483e-05	0.00023501	6783245	6823720	Bm_v4_Chr3_scaffold_001
									Bm8357	-1.35687	7.90587	6.37917e-05	0.000253902	7661938	7675850	Bm_v4_Chr2_contig_001
									Bm17078	-1.3562	1.57377	0.00753614	0.0185868	91094	94742	Bm_007
									Bm5900	-1.35575	6.12628	5.13002e-08	3.1954e-07	1041798	1048987	Bm_v4_Chr3_scaffold_001
									Bm4984	-1.35574	5.998	7.96758e-08	4.8481e-07	8760601	8767167	Bm_v4_Chr1_scaffold_001
									Bm13943	-1.35515	5.53596	3.26682e-09	2.34155e-08	7243152	7247683	Bm_v4_ChrX_scaffold_001
									Bm3257	-1.35239	3.02022	0.000475756	0.00158912	8709852	8713553	Bm_v4_Chr2_contig_001
									Bm2528	-1.35213	5.17441	9.74394e-09	6.5855e-08	829223	834366	Bm_v4_ChrX_scaffold_001
									Bm4460	-1.35204	5.18605	1.27965e-09	9.5118e-09	20736065	20754573	Bm_v4_ChrX_scaffold_001
									Bm6230	-1.35154	6.96849	3.59258e-05	0.000148792	8284461	8288462	Bm_v4_Chr4_scaffold_001
									Bm1929	-1.34859	3.44651	7.28817e-05	0.00028776	98772	101028	Bm_v4_ChrX_scaffold_001
									Bm3190	-1.34671	3.68591	0.00104485	0.00321268	18610448	18624355	Bm_v4_ChrX_scaffold_001
									Bm11007	-1.34663	4.82584	1.54746e-08	1.02137e-07	5462515	5468851	Bm_v4_ChrX_scaffold_001
									Bm5741	-1.34652	8.22255	0.000138346	0.000517423	10223441	10236886	Bm_v4_Chr1_scaffold_001
									Bm2007	-1.34603	2.62732	0.00209444	0.00598895	5766742	5770588	Bm_v4_Chr2_contig_001
									Bm10002	-1.34108	4.36235	1.23188e-06	6.43153e-06	5370788	5372599	Bm_v4_Chr4_scaffold_001
									Bm5897	-1.34105	9.35665	8.30452e-05	0.000324534	6300405	6324393	Bm_v4_Chr1_scaffold_001
									Bm6163	-1.34065	7.81886	8.22902e-05	0.000322009	11086552	11098379	Bm_v4_ChrX_scaffold_001
									Bm13995	-1.33686	6.99757	2.2324e-05	9.59835e-05	2373592	2380901	Bm_v4_ChrX_scaffold_001
									Bm7399	-1.33604	3.01337	0.000603318	0.00196747	19524443	19528630	Bm_v4_ChrX_scaffold_001
									Bm3403	-1.33603	6.3538	4.76417e-06	2.29883e-05	11919840	11947216	Bm_v4_Chr3_scaffold_001
									Bm7162	-1.33597	6.89712	3.44432e-05	0.000143253	12793707	12805662	Bm_v4_ChrX_scaffold_001
									Bm4997	-1.33547	8.87922	8.39582e-05	0.000327778	5192144	5208368	Bm_v4_Chr4_scaffold_001
									Bm13831	-1.33453	5.19377	1.03428e-08	6.97036e-08	3640511	3643354	Bm_v4_ChrX_scaffold_001
									Bm5630	-1.33436	6.29186	1.48723e-05	6.59563e-05	9116692	9122416	Bm_v4_ChrX_scaffold_001
									Bm9764	-1.33413	4.93197	2.04307e-08	1.33143e-07	11901174	11905406	Bm_v4_Chr3_scaffold_001
									Bm12968	-1.33405	1.82669	0.00509079	0.0131645	9832514	9833187	Bm_v4_Chr3_scaffold_001
									Bm2648	-1.33335	1.01466	0.0205846	0.0448385	4023353	4024645	Bm_v4_Chr1_scaffold_001
									Bm1799	-1.33301	2.2703	0.00330961	0.00902352	10376401	10378758	Bm_v4_Chr3_scaffold_001
									Bm10623	-1.33219	4.51324	3.93061e-07	2.19747e-06	4687821	4691475	Bm_v4_Chr4_scaffold_001
									Bm5804	-1.33206	2.09823	0.00894381	0.0215558	22814	26120	Bm_v4_Chr3_scaffold_001
									Bm7937	-1.32975	5.58488	5.09604e-09	3.5769e-08	5223970	5227080	Bm_v4_Chr1_scaffold_001
									Bm2719	-1.32863	6.96285	3.42943e-05	0.000142734	6568977	6577751	Bm_v4_Chr3_scaffold_001
									Bm9120	-1.32842	5.65533	1.64145e-06	8.43962e-06	10724312	10729865	Bm_v4_Chr3_scaffold_001
									Bm3177	-1.3277	5.33833	0.000433983	0.00146172	945584	955790	Bm_v4_Chr2_contig_001
									Bm3018	-1.32481	5.32688	7.40559e-09	5.05999e-08	14010833	14012431	Bm_v4_Chr1_scaffold_001
									Bm12651	-1.32396	6.07241	5.23045e-08	3.25283e-07	3271782	3291530	Bm_v4_Chr2_contig_001
									Bm1391	-1.3231	2.4752	0.00951911	0.0227939	362797	364564	Bm_v4_Chr1_scaffold_001
									Bm9505	-1.3199	6.57492	1.16056e-05	5.25928e-05	16760319	16784683	Bm_v4_ChrX_scaffold_001
									Bm3294	-1.31741	7.14309	0.000110499	0.000421486	10262827	10274182	Bm_v4_ChrX_scaffold_001
									Bm9608	-1.31707	6.27975	4.58434e-06	2.21835e-05	5648253	5655743	Bm_v4_ChrX_scaffold_001
									Bm2643	-1.31666	4.99968	4.72755e-08	2.95872e-07	6226087	6229121	Bm_v4_ChrX_scaffold_001
									Bm1861	-1.31601	2.93066	0.000473831	0.00158314	3901058	3905136	Bm_v4_Chr4_scaffold_001
									Bm6490	-1.31567	6.92301	5.88665e-05	0.000235805	5113722	5119389	Bm_v4_Chr3_scaffold_001
									Bm1735	-1.31542	7.18926	0.000449601	0.00150942	9036449	9044431	Bm_v4_Chr1_scaffold_001
									Bm4621	-1.31322	6.84154	3.49839e-05	0.000145298	10387428	10392067	Bm_v4_Chr1_scaffold_001
									Bm9643	-1.31215	2.56186	0.00787165	0.0192898	6931630	6935869	Bm_v4_ChrX_scaffold_001
									Bm14318	-1.31067	6.64706	1.24947e-05	5.62546e-05	9989774	9997539	Bm_v4_Chr1_scaffold_001
									Bm5754	-1.31039	6.78051	6.68333e-05	0.000265205	6599065	6605198	Bm_v4_Chr3_scaffold_001
									Bm3566	-1.30955	5.63142	4.50034e-09	3.17951e-08	17767678	17773469	Bm_v4_ChrX_scaffold_001
									Bm3245	-1.30888	7.81718	0.000177256	0.000649007	8461869	8464852	Bm_v4_Chr4_scaffold_001
									Bm9704	-1.30736	4.74788	9.92622e-08	5.97238e-07	10514965	10516819	Bm_v4_Chr1_scaffold_001
									Bm7916	-1.30569	2.72677	0.00114669	0.00349316	20478331	20488285	Bm_v4_ChrX_scaffold_001
									Bm13604	-1.30537	5.82824	6.43879e-08	3.96267e-07	9796706	9806895	Bm_v4_Chr4_scaffold_001
									Bm3665	-1.30536	6.26784	1.59806e-05	7.0528e-05	11280838	11292175	Bm_v4_Chr4_scaffold_001
									Bm2827	-1.3053	4.69095	1.7613e-07	1.0299e-06	6663075	6665307	Bm_v4_Chr1_scaffold_001
									Bm6547	-1.30205	3.30926	0.00266511	0.00741658	487991	493093	Bm_v4_ChrX_scaffold_001
									Bm4974	-1.30138	4.11404	0.000132399	0.000496907	2346433	2351784	Bm_v4_Chr2_contig_001
									Bm8106	-1.301	5.80643	1.21669e-09	9.08375e-09	2506466	2528356	Bm_v4_Chr4_scaffold_001
									Bm3406	-1.30088	3.4855	0.000146411	0.000544148	4548243	4553022	Bm_v4_Chr4_scaffold_001
									Bm4013	-1.30044	6.4956	3.19271e-05	0.000133586	4823364	4831316	Bm_v4_ChrX_scaffold_001
									Bm6789	-1.30026	5.21187	9.39933e-09	6.35985e-08	21537627	21545733	Bm_v4_ChrX_scaffold_001
									Bm9475	-1.30025	1.67491	0.00834011	0.0202946	14733165	14739800	Bm_v4_ChrX_scaffold_001
									Bm10482	-1.2976	7.22981	4.55655e-05	0.000186306	11393408	11403968	Bm_v4_ChrX_scaffold_001
									Bm2245	-1.29447	2.50388	0.00283041	0.00782876	2992789	3002850	Bm_v4_Chr2_contig_001
									Bm4473	-1.29425	6.75357	4.01109e-05	0.000164914	12560891	12563648	Bm_v4_Chr1_scaffold_001
									Bm6911	-1.29359	2.33562	0.00253259	0.00709113	8850662	8854695	Bm_v4_Chr4_scaffold_001
									Bm12292	-1.29305	5.71218	1.59546e-08	1.05071e-07	3098737	3115327	Bm_v4_Chr2_contig_001
									Bm6496	-1.29131	7.25857	0.000108379	0.000414506	3134262	3140451	Bm_v4_ChrX_scaffold_001
									Bm16935	-1.2909	3.788	0.000109337	0.000417632	9421743	9422884	Bm_v4_Chr1_scaffold_001
									Bm2733	-1.28962	3.16995	0.00103157	0.00317764	161152	164287	Bm_v4_ChrX_scaffold_001
									Bm2507	-1.28892	4.91369	4.18912e-08	2.63567e-07	2496719	2501500	Bm_v4_ChrX_scaffold_001
									Bm7125	-1.28865	3.18086	0.00368183	0.00990156	11750975	11759222	Bm_v4_Chr3_scaffold_001
									Bm11719	-1.28785	3.20808	0.000395926	0.00134717	14366617	14377993	Bm_v4_ChrX_scaffold_001
									Bm2505	-1.28713	2.1682	0.00711898	0.0176943	3238238	3241542	Bm_v4_Chr2_contig_001
									Bm2606	-1.28664	5.9426	2.38827e-08	1.54786e-07	19793235	19800200	Bm_v4_ChrX_scaffold_001
									Bm4324	-1.28558	6.77813	2.83536e-05	0.000119607	4689033	4694202	Bm_v4_ChrX_scaffold_001
									Bm2057	-1.28554	7.52914	9.63142e-05	0.000372195	18295078	18303348	Bm_v4_ChrX_scaffold_001
									Bm3804	-1.28469	5.2687	5.38298e-09	3.75825e-08	3476035	3484331	Bm_v4_Chr2_contig_001
									Bm4868	-1.2838	3.87779	3.16593e-05	0.000132665	11486126	11489622	Bm_v4_Chr2_contig_001
									Bm4419	-1.28357	6.85519	3.59907e-05	0.0001489	4026449	4040805	Bm_v4_Chr3_scaffold_001
									Bm5646	-1.2834	6.47709	2.08125e-05	9.00076e-05	11337066	11339180	Bm_v4_ChrX_scaffold_001
									Bm9114	-1.28262	4.22343	3.32925e-06	1.63824e-05	13335059	13338126	Bm_v4_Chr4_scaffold_001
									Bm6128	-1.2799	5.69346	1.32011e-08	8.78172e-08	2893598	2897307	Bm_v4_Chr2_contig_001
									Bm6939	-1.27946	6.97619	0.000227625	0.000815277	7200380	7206517	Bm_v4_Chr1_scaffold_001
									Bm17760	-1.27858	2.10834	0.0141112	0.0322694	5736862	5737553	Bm_v4_Chr4_scaffold_001
									Bm7147	-1.2784	3.00141	0.00059962	0.00195595	10687535	10692027	Bm_v4_Chr1_scaffold_001
									Bm4738	-1.27812	2.67635	0.0027531	0.0076417	8981414	8990125	Bm_v4_Chr2_contig_001
									Bm17713	-1.27787	2.27912	0.0138244	0.0317054	1120751	1136295	Bm_v4_Chr4_scaffold_001
									Bm10065	-1.27708	5.62512	6.88823e-09	4.73199e-08	8689744	8693305	Bm_v4_Chr2_contig_001
									Bm1027	-1.27686	2.54242	0.0100272	0.0238562	7674417	7678715	Bm_v4_Chr3_scaffold_001
									Bm2929	-1.27685	4.79575	6.36737e-07	3.47127e-06	11750848	11764970	Bm_v4_ChrX_scaffold_001
									Bm7746	-1.27671	7.95814	0.000115118	0.000437316	8076619	8091055	Bm_v4_ChrX_scaffold_001
									Bm2259	-1.27659	4.76018	1.95843e-07	1.13508e-06	3671357	3675684	Bm_v4_ChrX_scaffold_001
									Bm7169	-1.27597	7.81237	0.000149018	0.000553488	7689073	7700476	Bm_v4_Chr3_scaffold_001
									Bm7790	-1.2756	4.25094	5.77244e-06	2.73954e-05	4697902	4699681	Bm_v4_Chr2_contig_001
									Bm2486	-1.275	5.14819	7.78135e-08	4.74454e-07	7430766	7437919	Bm_v4_Chr3_scaffold_001
									Bm3770	-1.27478	4.54845	5.08489e-06	2.4426e-05	5402668	5406826	Bm_v4_ChrX_scaffold_001
									Bm1904	-1.27355	2.98023	0.000689334	0.00221624	11851021	11853353	Bm_v4_ChrX_scaffold_001
									Bm5984	-1.27324	6.33079	3.79462e-05	0.000156613	17210246	17225300	Bm_v4_ChrX_scaffold_001
									Bm4285	-1.27196	4.77677	1.52276e-07	8.9528e-07	10857639	10873055	Bm_v4_Chr2_contig_001
									Bm8363	-1.27043	2.20549	0.0189543	0.0417326	362643	363454	Bm_v4_Chr2_contig_001
									Bm11397	-1.27031	4.69551	4.01258e-07	2.23801e-06	2366961	2371217	Bm_v4_Chr1_scaffold_001
									Bm6131	-1.26972	6.96354	4.65458e-05	0.000190117	10718981	10749911	Bm_v4_ChrX_scaffold_001
									Bm12565	-1.2697	7.28024	0.000107922	0.000413028	9548513	9566968	Bm_v4_Chr2_contig_001
									Bm1921	-1.26955	5.03062	1.01155e-07	6.07085e-07	14209849	14223465	Bm_v4_Chr1_scaffold_001
									Bm9098	-1.26932	7.16899	9.4095e-05	0.000364111	5425702	5438820	Bm_v4_Chr1_scaffold_001
									Bm12766	-1.26854	3.4248	0.000204526	0.000738803	23894264	23899969	Bm_v4_ChrX_scaffold_001
									Bm7123	-1.26454	1.82002	0.0105891	0.0250571	8653768	8658194	Bm_v4_Chr4_scaffold_001
									Bm4029	-1.26423	2.99961	0.00200321	0.00576289	10678794	10682762	Bm_v4_ChrX_scaffold_001
									Bm7304	-1.26412	6.73034	9.91973e-05	0.000382355	10222971	10230047	Bm_v4_Chr4_scaffold_001
									Bm2715	-1.26377	8.00111	0.0004119	0.00139631	2887927	2894054	Bm_v4_Chr3_scaffold_001
									Bm10976	-1.26352	1.65274	0.0159268	0.035874	4395958	4398111	Bm_v4_ChrX_scaffold_001
									Bm2531	-1.26264	6.62176	2.58059e-05	0.000109483	8068404	8081815	Bm_v4_Chr2_contig_001
									Bm12629	-1.26108	6.33703	6.48462e-05	0.000257839	295177	300277	Bm_007
									Bm8890	-1.26061	6.69941	3.20492e-05	0.000134049	10301273	10315809	Bm_v4_Chr3_scaffold_001
									Bm7659	-1.26056	6.66288	0.000157473	0.000582154	13958198	13967208	Bm_v4_Chr2_contig_001
									Bm10523	-1.26053	2.73572	0.00395808	0.0105344	8506430	8507674	Bm_v4_Chr4_scaffold_001
									Bm2336	-1.25874	3.20354	0.000673509	0.00217066	10683330	10691856	Bm_v4_Chr4_scaffold_001
									Bm5093	-1.25738	6.83782	4.25347e-05	0.000174577	7558584	7565787	Bm_v4_ChrX_scaffold_001
									Bm5673	-1.25671	6.90504	0.000130816	0.000491588	4197999	4205431	Bm_v4_Chr3_scaffold_001
									Bm11366	-1.25631	8.21784	0.00062199	0.0020178	1492306	1543847	Bm_v4_Chr3_scaffold_001
									Bm3532	-1.25625	6.48223	2.29088e-05	9.82482e-05	6675031	6686514	Bm_v4_ChrX_scaffold_001
									Bm10599	-1.2543	3.98024	1.95981e-05	8.50043e-05	4259477	4266177	Bm_v4_Chr4_scaffold_001
									Bm6234	-1.25105	2.05274	0.00992743	0.0236473	309033	316099	Bm_v4_ChrX_scaffold_001
									Bm4492	-1.25099	6.10045	1.41002e-07	8.33134e-07	6052714	6059843	Bm_v4_ChrX_scaffold_001
									Bm7096	-1.25054	6.85483	4.72701e-05	0.000192942	5987786	5998828	Bm_v4_ChrX_scaffold_001
									Bm10329	-1.24933	2.57278	0.00306454	0.00841734	1196241	1198197	Bm_v4_Chr2_contig_001
									Bm2862	-1.24929	4.50327	1.84275e-06	9.40114e-06	9603949	9609435	Bm_v4_Chr2_contig_001
									Bm11257	-1.2487	4.21781	8.59813e-06	3.97853e-05	212989	227182	Bm_v4_Chr3_scaffold_001
									Bm5583	-1.24794	5.13698	7.75295e-07	4.16717e-06	17302884	17308690	Bm_v4_ChrX_scaffold_001
									Bm4291	-1.24634	6.90231	6.75737e-05	0.000267785	9499147	9503794	Bm_v4_Chr2_contig_001
									Bm6673	-1.24461	6.78499	6.12271e-05	0.000244351	8355442	8362316	Bm_v4_Chr3_scaffold_001
									Bm7481	-1.24287	4.28072	2.6684e-05	0.000113087	268425	281730	Bm_v4_Chr1_scaffold_001
									Bm9936	-1.24283	2.91013	0.00172999	0.00505174	7125238	7131110	Bm_v4_Chr4_scaffold_001
									Bm10750	-1.24264	2.13687	0.0105025	0.024882	477621	478318	Bm_008
									Bm17321	-1.24256	2.33699	0.00514887	0.013303	918796	922074	Bm_v4_Chr1_scaffold_001
									Bm2496	-1.24246	6.40498	3.67655e-05	0.000151898	1898477	1902729	Bm_v4_Chr4_scaffold_001
									Bm3628	-1.24146	7.07772	0.000202679	0.000732352	13689010	13696884	Bm_v4_Chr1_scaffold_001
									Bm8311	-1.2408	2.96766	0.000995276	0.00307543	11920190	11923765	Bm_v4_Chr4_scaffold_001
									Bm1863	-1.23974	6.56729	3.86657e-05	0.000159194	3588222	3597661	Bm_v4_Chr4_scaffold_001
									Bm5776	-1.23972	6.12215	6.39469e-08	3.93758e-07	4336763	4341226	Bm_v4_ChrX_scaffold_001
									Bm5271	-1.23967	2.2872	0.00724062	0.0179665	530372	540330	Bm_v4_ChrX_scaffold_001
									Bm5847	-1.23903	5.42508	5.39367e-06	2.58027e-05	5331648	5335479	Bm_v4_ChrX_scaffold_001
									Bm9586	-1.23753	4.06492	6.69697e-05	0.000265569	858939	863086	Bm_v4_Chr3_scaffold_001
									Bm12304	-1.23462	6.87713	0.000121335	0.000458872	22671588	22677477	Bm_v4_ChrX_scaffold_001
									Bm11149	-1.23257	5.80566	5.25237e-08	3.26474e-07	8173762	8182838	Bm_v4_Chr4_scaffold_001
									Bm4978	-1.2325	3.86502	0.000387459	0.00132178	3013549	3015468	Bm_v4_Chr3_scaffold_001
									Bm4466	-1.23247	6.30734	2.67585e-05	0.000113322	8878062	8891878	Bm_v4_Chr1_scaffold_001
									Bm6775	-1.23158	6.63347	0.000119158	0.000451202	5764411	5768598	Bm_v4_Chr3_scaffold_001
									Bm2128	-1.23119	6.65295	8.13518e-05	0.000318547	15047715	15057572	Bm_v4_ChrX_scaffold_001
									Bm2268	-1.23107	4.97451	4.38358e-08	2.75217e-07	10671630	10673944	Bm_v4_Chr2_contig_001
									Bm5473	-1.231	4.33768	6.31539e-05	0.000251448	37813	45983	Bm_v4_Chr4_scaffold_001
									Bm10058	-1.22869	8.27855	0.00035842	0.00123123	8849732	8855361	Bm_v4_Chr2_contig_001
									Bm10695	-1.22791	6.64009	0.000106374	0.000407498	6955547	6966286	Bm_v4_Chr1_scaffold_001
									Bm6249	-1.22705	4.97534	3.20415e-07	1.80583e-06	412075	417635	Bm_008
									Bm4721	-1.22658	4.22224	3.65778e-05	0.000151175	5694367	5700979	Bm_v4_Chr1_scaffold_001
									Bm9778	-1.22548	5.90704	7.93553e-08	4.83109e-07	12899332	12905763	Bm_v4_ChrX_scaffold_001
									Bm6928	-1.22382	7.16577	0.000135568	0.000507832	4200673	4209529	Bm_v4_Chr4_scaffold_001
									Bm7593	-1.22268	3.42736	0.000568553	0.00186488	5712094	5716502	Bm_v4_Chr2_contig_001
									Bm14253	-1.22198	2.14099	0.0107107	0.0253196	7207272	7207726	Bm_v4_Chr1_scaffold_001
									Bm2127	-1.2215	8.10563	0.000338447	0.00116804	5190536	5212101	Bm_v4_ChrX_scaffold_001
									Bm4712	-1.22133	2.53714	0.00543145	0.013957	262404	265794	Bm_v4_Chr1_scaffold_001
									Bm10275	-1.21978	5.51324	2.56161e-08	1.65207e-07	12673068	12676825	Bm_v4_Chr4_scaffold_001
									Bm5330	-1.21947	2.92124	0.00130698	0.00393171	7534907	7538866	Bm_v4_Chr1_scaffold_001
									Bm9313	-1.2192	5.66127	1.63763e-08	1.07669e-07	21875914	21881170	Bm_v4_ChrX_scaffold_001
									Bm5650	-1.21841	6.81745	0.000116134	0.000440609	19421884	19434103	Bm_v4_ChrX_scaffold_001
									Bm4254	-1.21839	6.94226	0.000126428	0.000476156	4713470	4716585	Bm_v4_ChrX_scaffold_001
									Bm10975	-1.21699	1.50007	0.0160932	0.0361731	4385354	4386105	Bm_v4_ChrX_scaffold_001
									Bm4802	-1.21676	2.5884	0.00594404	0.0151167	16234030	16241634	Bm_v4_ChrX_scaffold_001
									Bm12361	-1.21657	5.77494	1.53004e-08	1.01044e-07	11108458	11125286	Bm_v4_Chr1_scaffold_001
									Bm5877	-1.21576	6.14478	1.0355e-06	5.47574e-06	10016830	10020546	Bm_v4_ChrX_scaffold_001
									Bm8671	-1.21534	3.40452	0.00110206	0.00336934	781246	786176	Bm_v4_Chr3_scaffold_001
									Bm14670	-1.21489	3.92715	4.84635e-05	0.000197405	10435361	10436296	Bm_v4_Chr1_scaffold_001
									Bm1741	-1.21464	7.49804	0.000483049	0.00161075	2319281	2323633	Bm_v4_Chr2_contig_001
									Bm12191	-1.21461	6.56996	7.91937e-05	0.000311126	3335559	3342977	Bm_v4_Chr2_contig_001
									Bm3662	-1.2146	6.17691	4.26696e-06	2.07384e-05	18769245	18777247	Bm_v4_ChrX_scaffold_001
									Bm8083	-1.21378	5.83987	1.79572e-08	1.17736e-07	1412868	1417199	Bm_v4_Chr1_scaffold_001
									Bm3127	-1.21223	5.81512	1.32556e-08	8.80806e-08	12927504	12932222	Bm_v4_Chr1_scaffold_001
									Bm4751	-1.21155	5.03435	1.5781e-06	8.13863e-06	93793	98355	Bm_v4_Chr3_scaffold_001
									Bm10068	-1.21097	2.61468	0.00380776	0.0101939	8587228	8591369	Bm_v4_Chr2_contig_001
									Bm14353	-1.21096	3.06058	0.00109668	0.00335549	495758	498705	Bm_v4_Chr3_scaffold_001
									Bm10906	-1.21001	4.21772	1.1466e-05	5.20274e-05	2854258	2859263	Bm_v4_ChrX_scaffold_001
									Bm4320	-1.20957	5.45345	7.45678e-08	4.56073e-07	8359108	8360658	Bm_v4_Chr2_contig_001
									Bm6326	-1.20877	2.02573	0.0188722	0.041575	11877157	11879364	Bm_v4_Chr3_scaffold_001
									Bm4326	-1.20857	6.6069	5.68481e-05	0.000228725	5361193	5368764	Bm_v4_Chr4_scaffold_001
									Bm5647	-1.20837	6.36035	7.97983e-05	0.000313397	11341982	11347532	Bm_v4_ChrX_scaffold_001
									Bm7062	-1.20763	4.24228	2.69702e-05	0.000114096	6827084	6831410	Bm_v4_Chr3_scaffold_001
									Bm10696	-1.20757	6.50281	5.14673e-05	0.000208493	6949319	6953746	Bm_v4_Chr1_scaffold_001
									Bm7400	-1.20673	7.91237	0.00131419	0.00394958	17267184	17280998	Bm_v4_ChrX_scaffold_001
									Bm3855	-1.20546	6.30013	2.74815e-05	0.000116052	13519762	13530882	Bm_v4_ChrX_scaffold_001
									Bm10361	-1.20522	2.70716	0.004196	0.0111003	2932611	2933596	Bm_v4_Chr2_contig_001
									Bm5298	-1.20313	6.3613	3.06397e-05	0.0001287	6136546	6137354	Bm_v4_ChrX_scaffold_001
									Bm7926	-1.20241	6.18747	0.000209795	0.00075622	13517158	13524729	Bm_v4_Chr1_scaffold_001
									Bm8573	-1.20132	4.63724	1.87108e-05	8.1394e-05	12432329	12438490	Bm_v4_ChrX_scaffold_001
									Bm10966	-1.2013	4.05244	9.99259e-05	0.000384788	4197062	4199849	Bm_v4_ChrX_scaffold_001
									Bm6167	-1.19916	7.34657	0.000182219	0.000665532	4261040	4282136	Bm_v4_Chr3_scaffold_001
									Bm11206	-1.19848	8.21958	0.000431528	0.00145493	2456488	2482547	Bm_v4_Chr2_contig_001
									Bm9104	-1.19806	3.68189	0.000656067	0.00211907	5299971	5304293	Bm_v4_Chr1_scaffold_001
									Bm4392	-1.19799	6.55259	0.000295674	0.0010349	17954394	17961265	Bm_v4_ChrX_scaffold_001
									Bm6744	-1.19626	5.45121	5.2822e-08	3.27984e-07	6327945	6339403	Bm_v4_Chr3_scaffold_001
									Bm6034	-1.19325	6.88279	0.000174721	0.000640517	130160	136476	Bm_v4_Chr3_scaffold_001
									Bm5199	-1.1917	5.4438	3.07425e-05	0.000129086	7810072	7812845	Bm_v4_Chr2_contig_001
									Bm8324	-1.19163	4.24473	1.54645e-05	6.84287e-05	14291826	14296410	Bm_v4_ChrX_scaffold_001
									Bm2058	-1.19027	7.13885	0.000363889	0.00124748	10431388	10435376	Bm_v4_Chr1_scaffold_001
									Bm11210	-1.18975	8.25747	0.00042763	0.00144302	7051552	7069554	Bm_v4_Chr1_scaffold_001
									Bm9789	-1.18865	5.46368	4.11202e-07	2.29131e-06	12666145	12675457	Bm_v4_ChrX_scaffold_001
									Bm12974	-1.18827	5.7749	3.68126e-08	2.32976e-07	10062623	10068694	Bm_v4_Chr3_scaffold_001
									Bm4395	-1.1867	2.27567	0.0101934	0.0242176	15166906	15175259	Bm_v4_ChrX_scaffold_001
									Bm13981	-1.18365	6.96991	0.000228873	0.000819252	7308074	7313603	Bm_v4_ChrX_scaffold_001
									Bm4902	-1.1818	7.10626	0.000500321	0.00166226	3555725	3575843	Bm_v4_Chr4_scaffold_001
									Bm2118	-1.18139	6.22242	0.000205993	0.000743648	489223	501777	Bm_008
									Bm3447	-1.18	5.12563	1.02381e-06	5.41929e-06	8554970	8580542	Bm_v4_Chr1_scaffold_001
									Bm13223	-1.17896	2.83857	0.00251399	0.00704406	8478542	8481061	Bm_v4_Chr3_scaffold_001
									Bm9024	-1.17891	2.02443	0.0131602	0.0303407	2898591	2901575	Bm_v4_Chr3_scaffold_001
									Bm6431	-1.17871	6.13229	3.35548e-06	1.64933e-05	11910420	11916145	Bm_v4_ChrX_scaffold_001
									Bm12606	-1.1787	7.4207	0.000346832	0.00119489	5931494	5942759	Bm_v4_Chr4_scaffold_001
									Bm584	-1.17818	2.27805	0.0185814	0.0410489	8280242	8281551	Bm_v4_Chr4_scaffold_001
									Bm6696	-1.17813	6.17071	5.60431e-06	2.66937e-05	4411603	4418159	Bm_v4_ChrX_scaffold_001
									Bm6022	-1.17808	6.68213	0.000139102	0.000519264	7400757	7405728	Bm_v4_ChrX_scaffold_001
									Bm4334	-1.17806	2.13062	0.0132031	0.0304336	12325044	12331307	Bm_v4_Chr3_scaffold_001
									Bm14765	-1.17761	7.71414	0.000301115	0.00105053	6295195	6302636	Bm_v4_Chr4_scaffold_001
									Bm4299	-1.17731	7.25692	0.00135496	0.00405702	12773095	12791140	Bm_v4_Chr4_scaffold_001
									Bm4819	-1.17485	3.93219	8.59177e-05	0.000335096	17392654	17397247	Bm_v4_ChrX_scaffold_001
									Bm14683	-1.17476	2.61756	0.00419722	0.0111009	8856621	8858016	Bm_v4_Chr4_scaffold_001
									Bm3838	-1.17442	6.0551	1.3996e-05	6.24208e-05	10504859	10526429	Bm_v4_Chr2_contig_001
									Bm6920	-1.17253	2.52076	0.00432646	0.0114097	8230089	8231420	Bm_v4_Chr2_contig_001
									Bm6182	-1.17169	6.65214	0.000180316	0.000658784	7142054	7151290	Bm_v4_Chr4_scaffold_001
									Bm12936	-1.17124	3.94406	0.000119193	0.000451202	9099926	9101914	Bm_v4_Chr3_scaffold_001
									Bm4362	-1.16997	6.07255	7.29262e-06	3.40504e-05	6537635	6545665	Bm_v4_Chr2_contig_001
									Bm8223	-1.16892	5.66464	2.69224e-07	1.52969e-06	2380979	2398162	Bm_v4_Chr2_contig_001
									Bm1940	-1.16851	2.49408	0.0128272	0.0296597	10390218	10396426	Bm_v4_Chr2_contig_001
									Bm10919	-1.16782	4.39512	1.18447e-05	5.35523e-05	3187926	3193970	Bm_v4_ChrX_scaffold_001
									Bm10770	-1.1674	8.37611	0.00111826	0.00341624	304779	308009	Bm_007
									Bm3926	-1.1667	6.49962	0.000202201	0.00073085	2050333	2062793	Bm_v4_ChrX_scaffold_001
									Bm7813	-1.16627	4.12685	4.98522e-05	0.000202574	5406572	5421854	Bm_v4_Chr3_scaffold_001
									Bm6133	-1.16601	5.60163	4.5784e-07	2.54043e-06	11480113	11483163	Bm_v4_ChrX_scaffold_001
									Bm3594	-1.16494	6.27751	0.00063736	0.00206427	9195888	9219712	Bm_v4_ChrX_scaffold_001
									Bm10797	-1.16449	4.8119	8.25891e-07	4.42506e-06
									Bm5836	-1.16391	4.59202	4.27074e-06	2.07423e-05	328109	336245	Bm_v4_Chr4_scaffold_001
									Bm14684	-1.16368	7.41923	0.00036421	0.00124822	7964856	7973937	Bm_v4_Chr1_scaffold_001
									Bm2898	-1.16191	6.26831	7.7743e-05	0.000305629	7206057	7208578	Bm_v4_Chr4_scaffold_001
									Bm3593	-1.16175	5.26532	1.0242e-07	6.13429e-07	12513319	12516307	Bm_v4_ChrX_scaffold_001
									Bm9014	-1.15909	4.00061	0.000815775	0.00258071	4929797	4930874	Bm_v4_Chr3_scaffold_001
									Bm6354	-1.15685	6.17754	7.0293e-06	3.29248e-05	21082101	21090462	Bm_v4_ChrX_scaffold_001
									Bm5867	-1.15647	6.21559	0.00012282	0.000463599	1946649	1956633	Bm_v4_Chr3_scaffold_001
									Bm5669	-1.15584	3.42137	0.00213563	0.00609202	2975552	2977581	Bm_v4_ChrX_scaffold_001
									Bm6272	-1.15559	6.15706	4.09473e-06	1.99612e-05	8028533	8033539	Bm_v4_Chr3_scaffold_001
									Bm2703	-1.15336	3.2548	0.00213623	0.00609227	17143735	17148087	Bm_v4_ChrX_scaffold_001
									Bm2928	-1.15249	6.91313	0.000408056	0.00138486	21449297	21462997	Bm_v4_ChrX_scaffold_001
									Bm5895	-1.15217	3.57575	0.00245436	0.00689327	17158077	17160740	Bm_v4_ChrX_scaffold_001
									Bm17408	-1.15038	2.5489	0.00737138	0.0182375	11441833	11447950	Bm_v4_Chr1_scaffold_001
									Bm6238	-1.15022	6.46944	8.93367e-05	0.000347515	10865978	10869933	Bm_v4_ChrX_scaffold_001
									Bm3452	-1.149	3.49919	0.000546787	0.00179897	21136347	21139916	Bm_v4_ChrX_scaffold_001
									Bm4373	-1.14807	4.65468	1.14574e-05	5.20196e-05	4262791	4266316	Bm_v4_ChrX_scaffold_001
									Bm1978	-1.14575	5.59211	1.2005e-07	7.15047e-07	13677282	13687256	Bm_v4_Chr1_scaffold_001
									Bm10859	-1.14552	7.30893	0.000350526	0.00120691	7753270	7760159	Bm_v4_Chr1_scaffold_001
									Bm6974	-1.14497	2.87016	0.00263696	0.00735552	13918079	13920550	Bm_v4_Chr3_scaffold_001
									Bm2461	-1.1434	4.48195	8.9093e-05	0.000346681	12036715	12079467	Bm_v4_Chr4_scaffold_001
									Bm8740	-1.14276	5.76788	2.42146e-07	1.38381e-06	16038996	16048895	Bm_v4_ChrX_scaffold_001
									Bm2565	-1.14197	4.38033	0.000142202	0.000529667	1616952	1619717	Bm_v4_Chr1_scaffold_001
									Bm3749	-1.14166	4.66825	5.01616e-06	2.41155e-05	4231889	4235930	Bm_v4_Chr2_contig_001
									Bm2203	-1.14033	5.9103	2.43047e-07	1.38762e-06	6250221	6258919	Bm_v4_ChrX_scaffold_001
									Bm10720	-1.13892	7.1749	0.000407247	0.00138291	3688156	3692640	Bm_v4_Chr1_scaffold_001
									Bm9671	-1.13841	7.2073	0.000304735	0.0010616	7845362	7852497	Bm_v4_ChrX_scaffold_001
									Bm4030	-1.13825	4.81944	1.26973e-05	5.70369e-05	10674378	10677945	Bm_v4_ChrX_scaffold_001
									Bm1995	-1.13785	5.66378	1.02255e-07	6.12752e-07	2595684	2600137	Bm_v4_Chr3_scaffold_001
									Bm7005	-1.13616	4.19782	8.75736e-05	0.000341105	6789652	6798272	Bm_v4_ChrX_scaffold_001
									Bm9558	-1.13596	5.90096	1.962e-07	1.1366e-06	17948781	17953110	Bm_v4_ChrX_scaffold_001
									Bm3806	-1.13551	6.57395	0.000268816	0.000949315	20428842	20439703	Bm_v4_ChrX_scaffold_001
									Bm475	-1.13435	4.38111	8.84285e-05	0.000344321	6709843	6712351	Bm_v4_Chr4_scaffold_001
									Bm7156	-1.13264	6.7069	0.0005123	0.00169777	5391076	5397481	Bm_v4_Chr1_scaffold_001
									Bm683	-1.13127	2.43604	0.00984751	0.0234711	3464353	3465310	Bm_v4_ChrX_scaffold_001
									Bm5625	-1.13127	4.66931	6.69118e-05	0.000265428	6874695	6877736	Bm_v4_Chr4_scaffold_001
									Bm1690	-1.13065	5.98744	1.7329e-06	8.8905e-06	11446599	11449981	Bm_v4_ChrX_scaffold_001
									Bm8433	-1.12943	6.18933	0.000102778	0.000394742	10221865	10245626	Bm_v4_Chr3_scaffold_001
									Bm7858	-1.12933	3.09729	0.00422779	0.0111694	20126636	20135999	Bm_v4_ChrX_scaffold_001
									Bm17758	-1.12919	1.91613	0.0166436	0.0372606	5459621	5460900	Bm_v4_Chr4_scaffold_001
									Bm4096	-1.12825	7.24312	0.000485124	0.00161722	5670063	5690648	Bm_v4_Chr2_contig_001
									Bm6646	-1.12786	7.44189	0.00112687	0.00343811	6855948	6860575	Bm_v4_Chr2_contig_001
									Bm13652	-1.12717	5.68557	1.50453e-07	8.85002e-07	1051817	1061619	Bm_v4_Chr1_scaffold_001
									Bm6581	-1.12546	8.12148	0.000848932	0.00267773	9406218	9421414	Bm_v4_Chr2_contig_001
									Bm9736	-1.12543	4.86294	1.18249e-06	6.19823e-06	4844234	4848188	Bm_v4_Chr2_contig_001
									Bm7167	-1.1254	6.52443	0.000273353	0.000963039	6690146	6695411	Bm_v4_ChrX_scaffold_001
									Bm2833	-1.12447	5.12493	6.61273e-07	3.5918e-06	6559615	6562443	Bm_v4_Chr2_contig_001
									Bm5068	-1.12393	6.91385	0.000363389	0.00124628	16869470	16882991	Bm_v4_ChrX_scaffold_001
									Bm11240	-1.12345	6.03155	1.05231e-06	5.5503e-06	11454879	11462985	Bm_v4_Chr1_scaffold_001
									Bm10874	-1.12333	2.62328	0.00510605	0.0131953	5979975	5984508	Bm_v4_Chr1_scaffold_001
									Bm3693	-1.12252	5.69588	1.42177e-07	8.38822e-07	14922900	14928865	Bm_v4_ChrX_scaffold_001
									Bm4318	-1.12012	4.91233	1.86234e-06	9.48881e-06	6327811	6335000	Bm_v4_Chr2_contig_001
									Bm2561	-1.11953	4.55499	2.57923e-05	0.000109465	12658829	12664329	Bm_v4_Chr4_scaffold_001
									Bm6317	-1.119	7.25177	0.000588794	0.00192488	1830219	1850150	Bm_v4_Chr3_scaffold_001
									Bm2788	-1.11866	7.31587	0.000716403	0.00228888	10073872	10082400	Bm_v4_ChrX_scaffold_001
									Bm5841	-1.1183	4.5441	0.000109328	0.000417632	8434993	8440698	Bm_v4_Chr1_scaffold_001
									Bm6750	-1.11803	5.70557	2.40525e-07	1.37521e-06	6911487	6916499	Bm_v4_Chr2_contig_001
									Bm13698	-1.1178	7.18517	0.000501875	0.00166602	15601879	15605515	Bm_v4_ChrX_scaffold_001
									Bm3960	-1.11704	5.5115	2.61217e-07	1.48705e-06	5438403	5453529	Bm_v4_ChrX_scaffold_001
									Bm12915	-1.11679	2.59949	0.00706288	0.017566	8752270	8755389	Bm_v4_Chr3_scaffold_001
									Bm7423	-1.11609	7.94912	0.00117504	0.00356944	5132885	5149325	Bm_v4_Chr1_scaffold_001
									Bm8320	-1.11494	8.57258	0.00104426	0.00321171	2766045	2768223	Bm_v4_Chr2_contig_001
									Bm3206	-1.11405	10.4788	0.00633631	0.0159568	12161506	12162352	Bm_v4_Chr1_scaffold_001
									Bm5816	-1.1128	4.65603	5.79591e-05	0.000232484	3134742	3142201	Bm_v4_Chr1_scaffold_001
									Bm4963	-1.11144	2.18688	0.017058	0.0380813	6148047	6157113	Bm_v4_Chr4_scaffold_001
									Bm4151	-1.11143	6.2308	0.000114327	0.000434451	8414492	8419691	Bm_v4_ChrX_scaffold_001
									Bm9772	-1.11125	6.06701	5.13417e-05	0.000208183	11286961	11290833	Bm_v4_Chr3_scaffold_001
									Bm4012	-1.11042	8.19033	0.00107067	0.0032829	19039583	19043676	Bm_v4_ChrX_scaffold_001
									Bm8772	-1.10971	3.12212	0.00239772	0.00675502	20441812	20443977	Bm_v4_ChrX_scaffold_001
									Bm5257	-1.10768	6.48609	0.000199202	0.000721111	3369994	3381453	Bm_v4_Chr2_contig_001
									Bm3078	-1.10702	7.09787	0.000584704	0.00191274	11197751	11203829	Bm_v4_Chr1_scaffold_001
									Bm3446	-1.10657	6.05793	2.71824e-06	1.35466e-05	12252788	12264058	Bm_v4_ChrX_scaffold_001
									Bm5894	-1.10655	5.82184	1.22192e-06	6.38516e-06	11506491	11512325	Bm_v4_ChrX_scaffold_001
									Bm4614	-1.10553	6.04568	1.31933e-06	6.86991e-06	7570538	7574739	Bm_v4_ChrX_scaffold_001
									Bm7168	-1.10541	5.75716	1.0515e-06	5.5485e-06	24840882	24847309	Bm_v4_ChrX_scaffold_001
									Bm4865	-1.10487	7.855	0.00127352	0.00383709	3029999	3031330	Bm_v4_Chr4_scaffold_001
									Bm3293	-1.10485	6.45191	0.000226986	0.000813729	8959170	8967640	Bm_v4_Chr3_scaffold_001
									Bm11171	-1.10426	5.83703	1.5656e-06	8.08122e-06	6525849	6530595	Bm_v4_Chr3_scaffold_001
									Bm7908	-1.10292	3.72095	0.000415845	0.00140888	14028276	14037892	Bm_v4_ChrX_scaffold_001
									Bm3084	-1.10261	4.61128	6.99657e-05	0.000276801	4703082	4712547	Bm_v4_Chr2_contig_001
									Bm2509	-1.10254	6.00181	1.11775e-06	5.87714e-06	2890646	2893593	Bm_v4_ChrX_scaffold_001
									Bm10133	-1.1013	4.9685	1.42547e-06	7.38364e-06	414263	418565	Bm_v4_ChrX_scaffold_001
									Bm2395	-1.10036	7.28739	0.00127131	0.00383139	156660	163486	Bm_v4_Chr3_scaffold_001
									Bm4016	-1.0988	6.40433	0.00023222	0.00082998	15079817	15088121	Bm_v4_ChrX_scaffold_001
									Bm5016	-1.09878	3.10204	0.00293387	0.008096	5159919	5165885	Bm_v4_Chr1_scaffold_001
									Bm10544	-1.09681	6.30707	0.000225829	0.000809959	8193811	8204329	Bm_v4_Chr4_scaffold_001
									Bm9294	-1.09674	6.69565	0.000323344	0.00111918	16444941	16451128	Bm_v4_ChrX_scaffold_001
									Bm8339	-1.09609	5.64765	3.49234e-07	1.96171e-06	7758163	7766589	Bm_v4_Chr3_scaffold_001
									Bm4832	-1.09573	4.24	0.00214138	0.00610109	5899415	5908108	Bm_v4_Chr3_scaffold_001
									Bm13560	-1.09515	2.46044	0.00906477	0.0218118	5339576	5341082	Bm_v4_ChrX_scaffold_001
									Bm9531	-1.09399	3.95353	0.000251975	0.000894911	17309790	17313694	Bm_v4_ChrX_scaffold_001
									Bm2989	-1.09293	5.32785	7.38058e-07	3.98148e-06	594395	598464	Bm_v4_Chr3_scaffold_001
									Bm4141	-1.09271	4.37531	0.00136075	0.00407297	18246517	18252368	Bm_v4_ChrX_scaffold_001
									Bm3409	-1.09189	3.45086	0.00141837	0.0042326	21246559	21247961	Bm_v4_ChrX_scaffold_001
									Bm7628	-1.09167	7.95402	0.00164191	0.00481711	10424419	10435184	Bm_v4_Chr2_contig_001
									Bm5573	-1.0908	4.17135	0.00625987	0.0157944	7619456	7621267	Bm_v4_Chr2_contig_001
									Bm10934	-1.08849	6.26888	0.000301343	0.00105102	3467830	3474367	Bm_v4_ChrX_scaffold_001
									Bm2902	-1.08723	6.62115	0.00113821	0.00346913	4628771	4640885	Bm_v4_Chr2_contig_001
									Bm4338	-1.08239	6.86845	0.000444894	0.00149489	17078866	17089730	Bm_v4_ChrX_scaffold_001
									Bm8017	-1.08199	5.27173	1.97649e-05	8.56649e-05	3771398	3786846	Bm_v4_Chr3_scaffold_001
									Bm12950	-1.08106	6.6346	0.000614791	0.00199828	9408190	9416308	Bm_v4_Chr3_scaffold_001
									Bm6100	-1.0799	5.09933	2.68008e-06	1.3362e-05	5964005	5968998	Bm_v4_ChrX_scaffold_001
									Bm338	-1.07888	2.35866	0.0204732	0.0446369	21688505	21692371	Bm_v4_ChrX_scaffold_001
									Bm6905	-1.07852	6.65115	0.000636418	0.00206235	18486930	18499383	Bm_v4_ChrX_scaffold_001
									Bm12947	-1.07838	7.55412	0.00146076	0.00434376	9278239	9286012	Bm_v4_Chr3_scaffold_001
									Bm2830	-1.07812	7.30492	0.000666717	0.00215112	7297137	7317330	Bm_v4_Chr3_scaffold_001
									Bm4999	-1.07782	8.61317	0.00144009	0.00429307	8112437	8156411	Bm_v4_Chr1_scaffold_001
									Bm3561	-1.07742	5.73556	7.43708e-07	4.00648e-06	8064737	8069064	Bm_v4_Chr4_scaffold_001
									Bm6106	-1.07713	5.78836	8.20495e-07	4.39814e-06	8494398	8502690	Bm_v4_Chr4_scaffold_001
									Bm8716	-1.07663	6.93455	0.000536737	0.00176935	1747929	1758130	Bm_v4_Chr1_scaffold_001
									Bm7227	-1.07627	7.111	0.00184299	0.00534611	5020053	5029359	Bm_v4_ChrX_scaffold_001
									Bm8827	-1.07532	4.20334	0.000158158	0.000584505	10985755	10996746	Bm_v4_Chr2_contig_001
									Bm2773	-1.07444	5.17341	1.75293e-06	8.98159e-06	3458790	3463774	Bm_v4_ChrX_scaffold_001
									Bm6432	-1.07425	4.1853	0.000550259	0.00180939	7107622	7109986	Bm_v4_ChrX_scaffold_001
									Bm5221	-1.07407	6.80321	0.000441336	0.0014842	11862879	11876038	Bm_v4_Chr4_scaffold_001
									Bm10897	-1.07044	6.4256	0.00122085	0.00369343	5510903	5515167	Bm_v4_Chr1_scaffold_001
									Bm9247	-1.07041	3.22073	0.004844	0.0125923	21572783	21574154	Bm_v4_ChrX_scaffold_001
									Bm4266	-1.06829	5.29842	1.89271e-06	9.63113e-06	23138053	23145936	Bm_v4_ChrX_scaffold_001
									Bm9228	-1.06811	6.81391	0.000708625	0.00227025	10363183	10369911	Bm_v4_Chr1_scaffold_001
									Bm4692	-1.06728	6.81663	0.000720383	0.00229983	9062257	9068096	Bm_v4_Chr3_scaffold_001
									Bm13996	-1.06726	3.42672	0.00212678	0.00606971	23516041	23516808	Bm_v4_ChrX_scaffold_001
									Bm10531	-1.06624	6.22436	0.000263796	0.000933812	8369905	8376060	Bm_v4_Chr4_scaffold_001
									Bm7329	-1.06544	5.47151	2.49226e-06	1.24834e-05	8167991	8173073	Bm_v4_Chr4_scaffold_001
									Bm13570	-1.06485	2.77255	0.00698992	0.0174101	10913775	10918681	Bm_v4_Chr1_scaffold_001
									Bm1963	-1.0643	4.75075	8.66769e-06	4.00445e-05	5136514	5139492	Bm_v4_Chr4_scaffold_001
									Bm2050	-1.06399	6.82291	0.000760853	0.00241665	6192605	6198835	Bm_v4_ChrX_scaffold_001
									Bm9065	-1.06376	5.98952	1.19691e-05	5.40733e-05	13968614	13974773	Bm_v4_Chr1_scaffold_001
									Bm2732	-1.06314	7.2115	0.000897002	0.0028099	17347047	17356878	Bm_v4_ChrX_scaffold_001
									Bm3258	-1.06289	6.77579	0.000712307	0.00227834	3363921	3383096	Bm_v4_Chr4_scaffold_001
									Bm6989	-1.06046	7.6862	0.00110585	0.00338008	6969006	6981166	Bm_v4_Chr3_scaffold_001
									Bm4686	-1.06013	5.68616	9.74621e-07	5.17511e-06	19916814	19924257	Bm_v4_ChrX_scaffold_001
									Bm2683	-1.05802	3.53926	0.00123035	0.00371932	7848866	7850780	Bm_v4_Chr1_scaffold_001
									Bm6150	-1.05714	3.88908	0.00162934	0.00478826	12811693	12824769	Bm_v4_Chr1_scaffold_001
									Bm9303	-1.05679	5.60703	1.03617e-05	4.7335e-05	11668669	11688987	Bm_v4_Chr3_scaffold_001
									Bm7152	-1.0548	6.33351	0.000395675	0.00134709	9657833	9661636	Bm_v4_ChrX_scaffold_001
									Bm7054	-1.05421	8.62424	0.00331242	0.00902701	3612154	3630764	Bm_v4_Chr3_scaffold_001
									Bm3498	-1.05411	4.24827	0.000267983	0.000946734	796245	819464	Bm_v4_Chr1_scaffold_001
									Bm10844	-1.05392	7.06737	0.00178794	0.00520685	8079604	8090636	Bm_v4_Chr1_scaffold_001
									Bm10821	-1.05347	4.47929	0.000270458	0.000954544	8720265	8723152	Bm_v4_Chr1_scaffold_001
									Bm2831	-1.05315	2.64969	0.0102727	0.0243864	5569618	5581993	Bm_v4_Chr3_scaffold_001
									Bm10306	-1.05255	6.02603	6.2848e-06	2.96724e-05	19451947	19457050	Bm_v4_ChrX_scaffold_001
									Bm6494	-1.0519	5.99408	9.1371e-05	0.000354381	3484110	3489788	Bm_v4_ChrX_scaffold_001
									Bm8533	-1.05144	6.80786	0.000597538	0.0019497	10642550	10653416	Bm_v4_ChrX_scaffold_001
									Bm2239	-1.05116	6.88671	0.00085114	0.00268398	1606631	1616716	Bm_v4_Chr1_scaffold_001
									Bm17514	-1.04991	18.6447	0.0144811	0.0330004	7571193	7572912	Bm_v4_Chr2_contig_001
									Bm5721	-1.04466	4.2903	0.000928904	0.00289527	4788511	4791072	Bm_v4_Chr4_scaffold_001
									Bm7719	-1.04376	7.29792	0.00143396	0.00427588	7717805	7728605	Bm_v4_Chr2_contig_001
									Bm5213	-1.04334	4.97172	5.55733e-06	2.6502e-05	6914107	6922176	Bm_v4_ChrX_scaffold_001
									Bm6597	-1.04303	7.56695	0.00123693	0.00373634	7243263	7248207	Bm_v4_Chr1_scaffold_001
									Bm5708	-1.04284	6.45424	0.000344242	0.001187	13096207	13100126	Bm_v4_Chr3_scaffold_001
									Bm6851	-1.04199	7.38003	0.00467254	0.0122001	2701244	2707471	Bm_v4_ChrX_scaffold_001
									Bm4228	-1.03956	5.48243	1.28303e-05	5.76121e-05	18389663	18394514	Bm_v4_ChrX_scaffold_001
									Bm9513	-1.03919	4.17575	0.000197912	0.000717097	17027223	17030385	Bm_v4_ChrX_scaffold_001
									Bm8361	-1.03903	7.86784	0.00399303	0.0106155	6977478	6982575	Bm_v4_Chr4_scaffold_001
									Bm7624	-1.03888	7.31461	0.00122124	0.00369367	6213441	6225806	Bm_v4_Chr1_scaffold_001
									Bm10429	-1.03818	4.60144	5.85132e-05	0.0002346	6475416	6477103	Bm_v4_Chr2_contig_001
									Bm1878	-1.038	6.01108	2.88322e-05	0.000121495	8421137	8425480	Bm_v4_ChrX_scaffold_001
									Bm7664	-1.03706	7.01595	0.00125828	0.00379406	6495344	6499755	Bm_v4_Chr2_contig_001
									Bm2376	-1.0363	7.926	0.00282895	0.00782654	9557565	9569140	Bm_v4_ChrX_scaffold_001
									Bm11013	-1.03542	6.11838	6.73801e-06	3.16355e-05	5571295	5574229	Bm_v4_ChrX_scaffold_001
									Bm3959	-1.03531	5.73671	4.45124e-06	2.15571e-05	4134716	4137819	Bm_v4_ChrX_scaffold_001
									Bm1977	-1.03494	5.03874	8.6413e-06	3.99538e-05	6252879	6283294	Bm_v4_Chr1_scaffold_001
									Bm5347	-1.03208	5.6954	1.8778e-06	9.56344e-06	5603755	5612721	Bm_v4_Chr1_scaffold_001
									Bm2537	-1.03114	6.11497	1.01777e-05	4.65663e-05	7054502	7060376	Bm_v4_ChrX_scaffold_001
									Bm4833	-1.03075	2.85514	0.00779361	0.0191223	2741848	2747890	Bm_v4_Chr2_contig_001
									Bm9229	-1.03058	2.7352	0.0178052	0.0395629	10384243	10385680	Bm_v4_Chr1_scaffold_001
									Bm8765	-1.02976	3.81176	0.0010962	0.00335488	469618	471929	Bm_v4_Chr4_scaffold_001
									Bm1727	-1.0277	7.35056	0.00168618	0.00493476	7326386	7345415	Bm_v4_Chr3_scaffold_001
									Bm5088	-1.02714	3.78877	0.00383789	0.010263	3205838	3209531	Bm_v4_ChrX_scaffold_001
									Bm9669	-1.02691	6.65852	0.00173254	0.00505669	7880671	7885805	Bm_v4_ChrX_scaffold_001
									Bm7507	-1.02614	6.1001	8.18233e-06	3.79205e-05	8462014	8467682	Bm_v4_Chr1_scaffold_001
									Bm4652	-1.02609	5.8386	2.31115e-06	1.16156e-05	2203467	2211242	Bm_v4_Chr1_scaffold_001
									Bm4848	-1.02374	3.90025	0.00119531	0.0036233	7506785	7510946	Bm_v4_Chr3_scaffold_001
									Bm7887	-1.02321	6.68076	0.000896126	0.00280789	20218326	20227469	Bm_v4_ChrX_scaffold_001
									Bm7103	-1.02093	6.38088	0.000643255	0.00208158	17458205	17463049	Bm_v4_ChrX_scaffold_001
									Bm4192	-1.02083	6.54392	0.000517368	0.00171265	7290260	7295724	Bm_v4_Chr4_scaffold_001
									Bm12093	-1.02037	6.82118	0.000921092	0.00287421	249624	262200	Bm_v4_Chr3_scaffold_001
									Bm6578	-1.02016	5.28722	4.60234e-06	2.22525e-05	9267070	9276127	Bm_v4_Chr2_contig_001
									Bm9331	-1.02007	3.4848	0.00413106	0.0109505	5006993	5014893	Bm_v4_Chr3_scaffold_001
									Bm5273	-1.01947	3.00424	0.0138809	0.0318102	415951	418257	Bm_v4_Chr2_contig_001
									Bm9560	-1.01895	2.54251	0.0157394	0.0354721	17996314	17996743	Bm_v4_ChrX_scaffold_001
									Bm8901	-1.01864	6.99297	0.001985	0.00571604	3691268	3694503	Bm_v4_Chr4_scaffold_001
									Bm6890	-1.01846	6.4132	0.000556125	0.00182817	7358764	7363318	Bm_v4_Chr2_contig_001
									Bm2908	-1.01788	3.23172	0.00393236	0.0104848	2982894	2987504	Bm_v4_ChrX_scaffold_001
									Bm3504	-1.01783	6.90953	0.000971732	0.00301527	3315985	3328009	Bm_v4_Chr4_scaffold_001
									Bm16946	-1.01697	7.18295	0.00156113	0.00460982	8846335	8852120	Bm_v4_Chr3_scaffold_001
									Bm1778	-1.01662	6.26981	0.00052229	0.00172557	14063768	14070451	Bm_v4_ChrX_scaffold_001
									Bm2960	-1.01557	4.52948	0.000110033	0.00042002	9764786	9767301	Bm_v4_ChrX_scaffold_001
									Bm6156	-1.01531	7.16468	0.00193091	0.00557657	140309	141941	Bm_v4_Chr2_contig_001
									Bm3845	-1.01524	4.22108	0.000344424	0.00118728	16452844	16457510	Bm_v4_ChrX_scaffold_001
									Bm1702	-1.01518	6.94365	0.00117465	0.00356915	75293	91304	Bm_v4_Chr3_scaffold_001
									Bm9753	-1.01434	6.09439	1.0742e-05	4.89782e-05	869279	873822	Bm_v4_Chr4_scaffold_001
									Bm7490	-1.0141	5.17905	2.75062e-05	0.000116087	6217266	6223488	Bm_v4_Chr3_scaffold_001
									Bm5557	-1.01392	3.70969	0.00123263	0.00372501	5853341	5857063	Bm_v4_ChrX_scaffold_001
									Bm12422	-1.01046	5.75355	1.84041e-06	9.39325e-06	10256600	10260839	Bm_v4_ChrX_scaffold_001
									Bm3470	-1.01046	6.18691	0.000313505	0.00108831	12835134	12843889	Bm_v4_Chr3_scaffold_001
									Bm12919	-1.01005	6.69832	0.000871624	0.002742	8803369	8807502	Bm_v4_Chr3_scaffold_001
									Bm7745	-1.0097	6.94027	0.00115589	0.00351847	8091697	8098344	Bm_v4_ChrX_scaffold_001
									Bm4660	-1.00891	4.94516	1.20999e-05	5.4581e-05	6281008	6284764	Bm_v4_Chr4_scaffold_001
									Bm7204	-1.00803	4.72538	3.06349e-05	0.0001287	325299	345653	Bm_008
									Bm2591	-1.00657	5.97237	2.29658e-05	9.8457e-05	13670740	13681600	Bm_v4_ChrX_scaffold_001
									Bm398	-1.00629	6.67987	0.00128809	0.00387901	18172032	18181528	Bm_v4_ChrX_scaffold_001
									Bm4244	-1.00624	8.08592	0.00548728	0.014076	1521078	1535260	Bm_v4_ChrX_scaffold_001
									Bm3388	-1.00353	5.03014	0.000558991	0.00183607	517358	528284	Bm_v4_Chr3_scaffold_001
									Bm5383	-1.00338	6.76952	0.000957686	0.00297559	5782436	5786765	Bm_v4_Chr1_scaffold_001
									Bm12416	-1.003	5.39	1.76179e-05	7.69065e-05	9575744	9579547	Bm_v4_ChrX_scaffold_001
									Bm6352	-1.00263	3.6272	0.00173994	0.00507703	8092065	8094718	Bm_v4_Chr4_scaffold_001
									Bm12216	-1.00086	5.23732	4.77908e-06	2.30505e-05	12151759	12163444	Bm_v4_Chr2_contig_001
									Bm1869	-0.998954	6.22806	0.000823174	0.00259995	14009604	14014451	Bm_v4_ChrX_scaffold_001
									Bm9641	-0.998573	5.75665	4.45158e-05	0.000182203	6900531	6905312	Bm_v4_ChrX_scaffold_001
									Bm5352	-0.998095	6.57725	0.00114858	0.00349713	9471297	9478420	Bm_v4_Chr2_contig_001
									Bm18160	-0.997897	6.16278	0.000111737	0.0004257	6329703	6337618	Bm_v4_ChrX_scaffold_001
									Bm3153	-0.997435	7.16393	0.00172726	0.0050459	9685380	9694381	Bm_v4_Chr3_scaffold_001
									Bm13793	-0.996577	5.96222	8.24029e-06	3.81742e-05	1813621	1821965	Bm_v4_Chr4_scaffold_001
									Bm3380	-0.99632	6.0221	1.76291e-05	7.69148e-05	8723545	8737514	Bm_v4_ChrX_scaffold_001
									Bm6930	-0.994257	6.00416	8.07784e-06	3.7495e-05	8544593	8547974	Bm_v4_Chr4_scaffold_001
									Bm3474	-0.994015	7.83765	0.00322373	0.00881372	985960	998550	Bm_v4_Chr1_scaffold_001
									Bm1806	-0.99378	4.02174	0.000584716	0.00191274	869789	871667	Bm_v4_Chr2_contig_001
									Bm5417	-0.993434	6.35681	0.00102583	0.00316159	4044183	4051188	Bm_v4_Chr3_scaffold_001
									Bm5906	-0.993129	4.79682	4.90718e-05	0.000199608	348090	355135	Bm_v4_Chr3_scaffold_001
									Bm9253	-0.992776	3.22065	0.00454219	0.0119123	21646364	21648862	Bm_v4_ChrX_scaffold_001
									Bm10277	-0.992387	3.35044	0.00470495	0.0122766	12687470	12692615	Bm_v4_Chr4_scaffold_001
									Bm12869	-0.992197	5.07237	0.000113434	0.000431612	7622549	7625116	Bm_v4_Chr3_scaffold_001
									Bm5028	-0.991919	5.16385	3.23531e-05	0.000135273	12641270	12647558	Bm_v4_ChrX_scaffold_001
									Bm5324	-0.991666	7.19718	0.00537293	0.0138216	11341964	11345335	Bm_v4_Chr1_scaffold_001
									Bm755	-0.990069	5.21836	6.11797e-06	2.89309e-05	437609	444782	Bm_v4_Chr1_scaffold_001
									Bm4966	-0.98966	5.65894	6.54078e-05	0.000259985	22213675	22218925	Bm_v4_ChrX_scaffold_001
									Bm12900	-0.988464	6.63892	0.00104191	0.00320697	8458098	8460512	Bm_v4_Chr3_scaffold_001
									Bm2611	-0.988077	6.75672	0.00137119	0.004098	17981002	17991320	Bm_v4_ChrX_scaffold_001
									Bm4677	-0.986612	5.26789	3.91596e-05	0.000161115	16860199	16865290	Bm_v4_ChrX_scaffold_001
									Bm18202	-0.986493	7.14548	0.00181121	0.00526682	1563457	1577720	Bm_v4_Chr2_contig_001
									Bm2589	-0.986415	8.09562	0.0089281	0.0215355	20922719	20940956	Bm_v4_ChrX_scaffold_001
									Bm2016	-0.985254	6.66207	0.000976468	0.00302759	7418432	7424202	Bm_v4_ChrX_scaffold_001
									Bm8362	-0.985103	8.77192	0.00588368	0.0149857	350911	361668	Bm_v4_Chr2_contig_001
									Bm1946	-0.984682	3.82268	0.00134486	0.00403152	14429490	14432406	Bm_v4_ChrX_scaffold_001
									Bm2242	-0.984631	5.4067	0.000192068	0.000697844	7970308	7975548	Bm_v4_Chr3_scaffold_001
									Bm6407	-0.984553	6.25283	0.00101125	0.00311748	11431402	11436929	Bm_v4_ChrX_scaffold_001
									Bm5183	-0.984082	5.85387	2.4105e-05	0.00010282	8169628	8181177	Bm_v4_Chr1_scaffold_001
									Bm3512	-0.983029	7.02176	0.00271895	0.00755577	8321693	8328407	Bm_v4_Chr2_contig_001
									Bm4595	-0.982422	5.30546	5.33966e-06	2.55772e-05	12614036	12620778	Bm_v4_Chr2_contig_001
									Bm12611	-0.982034	5.77577	1.5889e-05	7.01498e-05	19101483	19114101	Bm_v4_ChrX_scaffold_001
									Bm5948	-0.981874	7.03025	0.00202246	0.00580557	22002813	22008253	Bm_v4_ChrX_scaffold_001
									Bm6372	-0.981366	5.882	2.62169e-05	0.000111147	8932035	8937482	Bm_v4_ChrX_scaffold_001
									Bm3237	-0.98067	4.73584	0.000116286	0.000441045	6010719	6013739	Bm_v4_Chr1_scaffold_001
									Bm10513	-0.980245	5.03541	8.95948e-06	4.12959e-05	8846186	8848685	Bm_v4_Chr4_scaffold_001
									Bm3761	-0.979578	5.38951	6.76895e-05	0.000268154	21651084	21656087	Bm_v4_ChrX_scaffold_001
									Bm5275	-0.978419	5.35903	5.20052e-05	0.000210456	5415152	5421029	Bm_v4_ChrX_scaffold_001
									Bm2006	-0.977619	6.91585	0.0026086	0.00728673	9987824	10002319	Bm_v4_Chr2_contig_001
									Bm7744	-0.977012	4.67663	0.000163196	0.000601994	8113938	8115582	Bm_v4_ChrX_scaffold_001
									Bm9125	-0.975321	4.47044	0.000884591	0.00277763	22048195	22051452	Bm_v4_ChrX_scaffold_001
									Bm3100	-0.974799	4.43758	0.000539633	0.00177791	2287955	2292584	Bm_v4_Chr2_contig_001
									Bm6044	-0.974037	7.19541	0.00250483	0.00702172	3829473	3847090	Bm_v4_Chr3_scaffold_001
									Bm9758	-0.972121	4.95945	1.67199e-05	7.34893e-05	11727149	11735042	Bm_v4_Chr1_scaffold_001
									Bm4034	-0.971861	6.84118	0.00159355	0.00469033	9739998	9744590	Bm_v4_Chr1_scaffold_001
									Bm4815	-0.97179	6.96282	0.00242562	0.0068239	1853403	1865950	Bm_v4_Chr1_scaffold_001
									Bm18134	-0.970757	5.84726	0.000110524	0.000421486	7820042	7824131	Bm_v4_Chr3_scaffold_001
									Bm7845	-0.970091	6.25806	0.00091349	0.00285475	10843172	10850890	Bm_v4_Chr2_contig_001
									Bm9908	-0.969808	4.9068	2.26088e-05	9.71376e-05	19044644	19049834	Bm_v4_ChrX_scaffold_001
									Bm10212	-0.969023	7.51855	0.00374405	0.0100461	20986279	20997896	Bm_v4_ChrX_scaffold_001
									Bm6014	-0.966144	3.77674	0.00202641	0.00581409	18797964	18800942	Bm_v4_ChrX_scaffold_001
									Bm9007	-0.965919	6.67887	0.00200985	0.00577497	13624092	13652095	Bm_v4_Chr1_scaffold_001
									Bm6066	-0.965692	5.53237	3.96627e-05	0.000163128	5461223	5479088	Bm_v4_Chr1_scaffold_001
									Bm13939	-0.965346	6.5379	0.0015536	0.00459216	8792732	8797320	Bm_v4_Chr3_scaffold_001
									Bm7618	-0.965297	6.94167	0.00261704	0.0073034	13518874	13534498	Bm_v4_Chr3_scaffold_001
									Bm7056	-0.964893	6.58954	0.00132292	0.00397179	5520629	5525687	Bm_v4_Chr3_scaffold_001
									Bm4730	-0.964796	6.0235	5.31825e-05	0.000214633	17685001	17688021	Bm_v4_ChrX_scaffold_001
									Bm6454	-0.964587	5.81062	0.00041948	0.00141916	8799040	8803472	Bm_v4_ChrX_scaffold_001
									Bm5769	-0.964566	7.75065	0.00775694	0.0190481	6424375	6449040	Bm_v4_Chr4_scaffold_001
									Bm5477	-0.96416	6.18175	0.0002337	0.000834764	5909329	5919478	Bm_v4_Chr2_contig_001
									Bm4550	-0.96397	7.82551	0.00334438	0.00910573	6541756	6548357	Bm_v4_Chr3_scaffold_001
									Bm4154	-0.963736	6.71975	0.00136315	0.00407854	8980897	8989445	Bm_v4_Chr3_scaffold_001
									Bm2035	-0.962701	4.70635	0.000207389	0.000748229	3502137	3505088	Bm_v4_ChrX_scaffold_001
									Bm6051	-0.962404	6.13226	0.0004585	0.00153712	12331970	12337016	Bm_v4_Chr4_scaffold_001
									Bm3327	-0.961621	5.93843	0.000934453	0.00290936	4791046	4798229	Bm_v4_Chr1_scaffold_001
									Bm3102	-0.961579	7.17964	0.00647736	0.0162573	12864267	12878447	Bm_v4_ChrX_scaffold_001
									Bm3819	-0.961495	7.09013	0.00434207	0.0114481	20014665	20027280	Bm_v4_ChrX_scaffold_001
									Bm6236	-0.958937	4.61539	0.000913945	0.00285541	5293579	5296269	Bm_v4_Chr4_scaffold_001
									Bm7859	-0.958313	6.49242	0.00116726	0.00354945	20142746	20154765	Bm_v4_ChrX_scaffold_001
[truncated: 3,529 more rows]
