# Supplementary material for: Sex chromosome evolution in parasitic nematodes of humans
Source: Nat Commun. 2020 Apr 23;11:1964. doi: 10.1038/s41467-020-15654-6 (PMC7181701; doi:10.1038/s41467-020-15654-6)
Supplement: Supplementary file 11 — Supplementary Dataset 8 [file 41467_2020_15654_MOESM11_ESM.xlsx]

## Sheet: Suppl. Data 8
Supplementary Data 8. Sex-biased motifs enriched in worms at 30 days post-infection (dpi)
Motif Name	Input promoters	Motif Logo	Percentage of up-regulated gene promoters containing the motif	P-value	Matched known motif	Putative binding TF	Orthologous gene pair containing the conserved motif
gkmSVM.length.20.303	Up in female		0.28	1.78739e-26	M1092_1.02	Bm1_33320	[Bm6185,WBGene00241477]
DME_AATTTCTTATCAAAA	Up in female		0.72	0.000262479	MA0542.1	elt-3	[Bm3770,WBGene00241748],[Bm6846,WBGene00244790]
DME_DWTGACCT	Up in female		0.265	1.76091e-09	M4933_1.02	Bm1_46530	[Bm1788,WBGene00239396],[Bm6325,WBGene00238414]
gkmSVM.length.10.35	Up in female		0.803	4.81915e-05	M1237_1.02	Bm1_05260	[Bm5238,WBGene00247920],[Bm1788,WBGene00239396],[Bm2220,WBGene00247867],[Bm1913,WBGene00244972],[Bm4715,WBGene00245704],[Bm6977,WBGene00238245],[Bm8927,WBGene00239053],[Bm10902,WBGene00242219]
DME_AAAWTGATAART	Up in female		0.894	0.000435665	MA0542.1	elt-3	[Bm2411,WBGene00242980],[Bm4164,WBGene00045269],[Bm4164,WBGene00239551],[Bm3770,WBGene00241748],[Bm5763,WBGene00248040],[Bm1896,WBGene00237273],[Bm9555,WBGene00239766]
gkmSVM.length.22.303	Up in female		0.311	1.41431e-31	M1092_1.02	Bm1_33320	[Bm1788,WBGene00239396],[Bm6185,WBGene00241477]
DME_ATCAAATTAA	Up in female		0.689	6.14263e-05	M1223_1.02	Bm1_37820	[Bm1913,WBGene00244972],[Bm6608,WBGene00012941]
Improbizer_TTCTAACCTAATTAATT	Up in female		0.697	9.23664e-11	M4937_1.02	Bm1_55990	[Bm1788,WBGene00239396],[Bm2821,WBGene00000851],[Bm10902,WBGene00242219],[Bm6325,WBGene00238414]
DME_AATGATAATA	Up in female		0.697	8.09569e-05	MA0542.1	elt-3	[Bm4248,WBGene00245661],[Bm2220,WBGene00247867],[Bm3659,WBGene00244821],[Bm2821,WBGene00247255],[Bm2595,WBGene00237351],[Bm17833,WBGene00244014],[Bm1786,WBGene00244546],[Bm3199,WBGene00242639]
Homer_10_1	Up in female		0.326	1.29921e-27	M4937_1.02	Bm1_55990	[Bm17833,WBGene00244014],[Bm5238,WBGene00247920],[Bm1788,WBGene00239396],[Bm6373,WBGene00012540],[Bm12264,WBGene00247763],[Bm2821,WBGene00247255],[Bm3770,WBGene00241748],[Bm4245,WBGene00242579]
DME_GACCYADW	Up in female		0.25	8.73956e-30	M4937_1.02	Bm1_55990	[Bm1788,WBGene00239396],[Bm6185,WBGene00241477],[Bm2821,WBGene00247255],[Bm5238,WBGene00247920]
gkmSVM.length.14.53	Up in male		0.332	1.49347e-08	M0632_1.02	Bm1_43625	[Bm2557,WBGene00247608],[Bm2020,WBGene00239324]
DME_YDGTAATTAATMA	Up in male		0.707	0.000260864	MA0924.1	pal-1	[Bm18145,WBGene00020031],[Bm2557,WBGene00247608],[Bm4053,WBGene00243853],[Bm6291,WBGene00240143]
Table Description
Motif name	The motif name shows the motif discovery tool and/or motif length or the consensus sequence
Input Promoters	The input promoters were used to perform motif discovery. There were 473 up-regulated genes in female vs male comparison at 30 dpi. Out of which, 132 gene promoters (i.e., cutoff |logFC| >=3) were used to perform motif discovery. There were 566 up-regulated genes in male vs female comparison at 30 dpi. Out of which, 205 gene promoters (i.e., cutoff |logFC| >=3) were used to perform motif discover…
P-value	The significance of motif enrichment in the up-regulated gene promoters vs randomly selected background promoters based on a Z-test.
Matched known motif	The discovered motif was matched to three motif databases using TOMTOM. The top match was shown.
Putative binding TF	The known binding TF for the top matched known motif was shown.
Orthologous gene pair containing the conserved motif	Conservation analysis was done for C. elegans, and O. volvulus. If the motif sites were conserved in either C. elegans or O. volvulus, then orthologous genes containing the conserved sites are gene pairs.
