# Supplementary material for: Sex chromosome evolution in parasitic nematodes of humans
Source: Nat Commun. 2020 Apr 23;11:1964. doi: 10.1038/s41467-020-15654-6 (PMC7181701; doi:10.1038/s41467-020-15654-6)
Supplement: Supplementary file 12 — Supplementary Dataset 9 [file 41467_2020_15654_MOESM12_ESM.xlsx]

## Sheet: Suppl. Data 9
Supplementary Data 9. Sex-biased motifs enriched in worms at 120 days post-infection (dpi)
Motif Name	Input promoters	Motif Logo	Percentage of up-regulated gene promoters containing the motif	P-value	Matched known motif	Putative binding TF	Orthologous gene pair containing the conserved motif
DME_MGGTCAAV	Up in female		0.197	4.9601e-10	M1471_1.02	Bm1_39290	[Bm1788,WBGene00239396],[Bm17625,WBGene00237159],[Bm17629,WBGene00237159]
DME_GVTADTGAWWAMA	Up in female		0.633	0.000309733	MA0542.1	elt-3	[Bm9883,WBGene00245539]
DME_ATRACCTM	Up in female		0.165	1.76334e-07	M4933_1.02	Bm1_46530	[Bm6185,WBGene00241477]
DME_VATGNCCT	Up in female		0.181	2.82475e-13	M4933_1.02	Bm1_46530	[Bm6185,WBGene00241477],[Bm3199,WBGene00242639]
DME_TTTGCATAWW	Up in male		0.833	7.45849e-13	M1244_1.02	Bm1_34080	[Bm6237,WBGene00242995],[Bm4031,WBGene00247968],[Bm7660,WBGene00242675],[Bm17123,WBGene00240256]
DME_AATTTRMATART	Up in male		0.902	2.23804e-11	M1244_1.02	Bm1_34080	[Bm6237,WBGene00242995],[Bm4031,WBGene00247968],[Bm7660,WBGene00022888],[Bm7660,WBGene00242675],[Bm17123,WBGene00240256],[Bm2184,WBGene00240387]
DME_AATTAATTAMTTA	Up in male		0.891	3.49817e-09	MA0928.1	zfh-2	[Bm6237,WBGene00242995],[Bm6335,WBGene00246855],[Bm8874,WBGene00242965],[Bm5111,WBGene00010883],[Bm2396,WBGene00239296],[Bm11717,WBGene00238891]
DME_AAHATGMAAAYT	Up in male		0.908	1.75795e-11	M4708_1.02	Bm1_46430	[Bm944,WBGene00239199],[Bm4031,WBGene00247968],[Bm2367,WBGene00247549],[Bm7660,WBGene00242675],[Bm17123,WBGene00240256]
Improbizer_TATGCAAATT	Up in male		0.885	8.62474e-17	M4708_1.02	Bm1_46430	[Bm6237,WBGene00242995],[Bm944,WBGene00239199],[Bm4031,WBGene00247968],[Bm7660,WBGene00242675]
DME_ATTGATAAAA	Up in male		0.741	1.48037e-07	MA0542.1	elt-3	[Bm4031,WBGene00008124],[Bm2396,WBGene00239296],[Bm17123,WBGene00240256]
DME_WTNNWTATGCAAA	Up in male		0.776	4.04669e-10	M1244_1.02	Bm1_34080	[Bm5773,WBGene00246221],[Bm17123,WBGene00240256]
DME_TATSYAAATTYVR	Up in male		0.776	1.1421e-10	M4708_1.02	Bm1_46430	[Bm6237,WBGene00242995],[Bm7660,WBGene00242675],[Bm11717,WBGene00238891]
DME_YWWTAWGCAAAT	Up in male		0.782	2.423e-13	M4708_1.02	Bm1_46430	[Bm7660,WBGene00242675],[Bm1562,WBGene00244308],[Bm17123,WBGene00240256]
BioProspector_w10_3	Up in male		0.914	5.33385e-12	M4708_1.02	Bm1_46430	[Bm2367,WBGene00247549],[Bm17123,WBGene00240256]
DME_TWATTTGYWTAA	Up in male		0.851	3.57241e-10	M4708_1.02	Bm1_46430	[Bm6237,WBGene00242995],[Bm4031,WBGene00247968],[Bm5773,WBGene00246221],[Bm7660,WBGene00242675]
Homer_12_1	Up in male		0.874	2.76287e-11	M4708_1.02	Bm1_46430	[Bm6237,WBGene00242995],[Bm4031,WBGene00247968],[Bm17313,WBGene00249141],[Bm7660,WBGene00242675],[Bm17123,WBGene00240256],[Bm8917,WBGene00246573]
Table Description
Motif name	The motif name shows the motif discovery tool and/or motif length or the consensus sequence
Input Promoters	The input promoters were used to perform motif discovery. There were 2032 up-regulated genes in female vs male comparison at 120 dpi. Out of which, 188 gene promoters (i.e., cutoff |logFC| >=5) were used to perform motif discovery. There were 2375 up-regulated genes in male vs female comparison at 120 dpi. Out of which, 174 gene promoters (i.e., cutoff |logFC| >=6) were used to perform motif disc…
P-value	The significance of motif enrichment in the up-regulated gene promoters vs randomly selected background promoters based on a Z-test.
Matched known motif	The discovered motif was matched to three motif databases using TOMTOM. The top match was shown.
Putative binding TF	The known binding TF for the top matched known motif was shown.
Orthologous gene pair containing the conserved motif	Conservation analysis was done for C. elegans, and O. volvulus. If the motif sites were conserved in either C. elegans or O. volvulus, then orthologous genes containing the conserved sites are gene pairs.
