# Supplementary material for: Sex chromosome evolution in parasitic nematodes of humans
Source: Nat Commun. 2020 Apr 23;11:1964. doi: 10.1038/s41467-020-15654-6 (PMC7181701; doi:10.1038/s41467-020-15654-6)
Supplement: Supplementary file 13 — Supplementary Dataset 10 [file 41467_2020_15654_MOESM13_ESM.xlsx]

## Sheet: O. volvulus
Supplementary Data 10. Y contig genes of B. malayi or O. volvulus and C. elegans orthologs
Sheet 1. O. volvulus Y contig genes
Note: Genes highlighted in green encode the only protein found on both the O.volvolus and B. malayi Y-specific contigs that have been identified. There is only one orthologue identified thus far in O. volvulus and multiple orthologues in B. malayi.
O. volvulus stable ID	Gene name	Scaffold name	C. elegans (PRJNA13758) [WS271] gene stable ID	C. elegans (PRJNA13758) [WS271] gene name	C. elegans (PRJNA13758) [WS271] chromosome	% identity
WBGene00249148	OVOC12339	OVOC_OO_000011
WBGene00249149	OVOC12340	OVOC_OO_000011
WBGene00249152	OVOC12343	OVOC_OO_000011
WBGene00249153	OVOC12344	OVOC_OO_000011
WBGene00249154	OVOC12345	OVOC_OO_000011
WBGene00249155	OVOC12346	OVOC_OO_000011
WBGene00249156	OVOC12347	OVOC_OO_000011	WBGene00006778	unc-42	V	46.5587
WBGene00249232	OVOC12423	OVOC_OO_000022
WBGene00249233	OVOC12424	OVOC_OO_000022
WBGene00249251	OVOC12442	OVOC_OO_000026
WBGene00249252	OVOC12443	OVOC_OO_000026	WBGene00001713	grl-4	IV	36.8231
WBGene00249253	OVOC12444	OVOC_OO_000026
WBGene00249337	OVOC12528	OVOC_OO_000046
WBGene00249340	OVOC12531	OVOC_OO_000046
WBGene00249345	OVOC12536	OVOC_OO_000049
WBGene00249346	OVOC12537	OVOC_OO_000049
WBGene00249360	OVOC12551	OVOC_OO_000052
WBGene00249362	OVOC12553	OVOC_OO_000053
WBGene00249363	OVOC12554	OVOC_OO_000053
WBGene00249372	OVOC12563	OVOC_OO_000056
WBGene00249373	OVOC12564	OVOC_OO_000056
WBGene00249379	OVOC12570	OVOC_OO_000058
WBGene00249380	OVOC12571	OVOC_OO_000058
WBGene00249381	OVOC12572	OVOC_OO_000058
WBGene00249399	OVOC12590	OVOC_OO_000063
WBGene00249409	OVOC12600	OVOC_OO_000067
WBGene00249410	OVOC12601	OVOC_OO_000067
WBGene00249411	OVOC12602	OVOC_OO_000068
WBGene00249412	OVOC12603	OVOC_OO_000068	WBGene00000876	cyl-1	V	50.7937
WBGene00249415	OVOC12606	OVOC_OO_000070
WBGene00249416	OVOC12607	OVOC_OO_000070
WBGene00249417	OVOC12608	OVOC_OO_000070
WBGene00249418	OVOC12609	OVOC_OO_000071	WBGene00020747	T24A6.7	V	15.8371
WBGene00249418	OVOC12609	OVOC_OO_000071	WBGene00015574	irg-1	V	16.0633
WBGene00249418	OVOC12609	OVOC_OO_000071	WBGene00007440	C08E8.4	V	16.0633
WBGene00249418	OVOC12609	OVOC_OO_000071	WBGene00016495	C37C3.1	V	19.6833
WBGene00249455	OVOC12646	OVOC_OO_000077
WBGene00249461	Ovo-ril-2	OVOC_OO_000082
WBGene00249462	OVOC12653	OVOC_OO_000082
WBGene00249491	OVOC12682	OVOC_OO_000096
WBGene00249492	OVOC12683	OVOC_OO_000096
WBGene00249502	OVOC12693	OVOC_OO_000101
WBGene00249504	OVOC12695	OVOC_OO_000103
WBGene00249505	OVOC12696	OVOC_OO_000103
WBGene00249506	OVOC12697	OVOC_OO_000103
WBGene00249514	OVOC12705	OVOC_OO_000109
WBGene00249515	OVOC12706	OVOC_OO_000109
WBGene00249525	OVOC12716	OVOC_OO_000115	WBGene00008423	D2045.5	III	37.883
WBGene00249525	OVOC12716	OVOC_OO_000115	WBGene00021639	Y47G6A.13	I	35.0975
WBGene00249529	OVOC12720	OVOC_OO_000116
WBGene00249534	OVOC12725	OVOC_OO_000122
WBGene00249535	OVOC12726	OVOC_OO_000122
WBGene00249540	OVOC12731	OVOC_OO_000124	WBGene00007394	C06H5.6	V	30.6554
WBGene00249541	OVOC12732	OVOC_OO_000126
WBGene00249542	OVOC12733	OVOC_OO_000126
WBGene00249543	OVOC12734	OVOC_OO_000126
WBGene00249544	OVOC12735	OVOC_OO_000127
WBGene00249562	OVOC12753	OVOC_OO_000139
WBGene00249563	OVOC12754	OVOC_OO_000139
WBGene00249564	OVOC12755	OVOC_OO_000140
WBGene00249565	OVOC12756	OVOC_OO_000140
WBGene00249566	OVOC12757	OVOC_OO_000140
WBGene00249568	OVOC12759	OVOC_OO_000142	WBGene00002010	hsp-6	V	69.1781
WBGene00249580	OVOC12771	OVOC_OO_000153
WBGene00249585	OVOC12776	OVOC_OO_000157
WBGene00249586	OVOC12777	OVOC_OO_000157
WBGene00249592	OVOC12783	OVOC_OO_000162
WBGene00249598	OVOC12789	OVOC_OO_000166
WBGene00249602	OVOC12793	OVOC_OO_000169
WBGene00249603	OVOC12794	OVOC_OO_000170	WBGene00019425	K06A1.2	II	18.1586
WBGene00249604	OVOC12795	OVOC_OO_000171
WBGene00249609	OVOC12800	OVOC_OO_000176
WBGene00249616	OVOC12807	OVOC_OO_000181
WBGene00249617	OVOC12808	OVOC_OO_000182
WBGene00249628	OVOC12819	OVOC_OO_000189
WBGene00249629	OVOC12820	OVOC_OO_000189
WBGene00249630	OVOC12821	OVOC_OO_000191	WBGene00000813	csn-1	V	25.5462
WBGene00249635	OVOC12826	OVOC_OO_000199	WBGene00008362	cfim-2	IV	27.6471
WBGene00249637	OVOC12828	OVOC_OO_000201	WBGene00008183	rin-1	V	27.1341
WBGene00249638	OVOC12829	OVOC_OO_000200
WBGene00249640	OVOC12831	OVOC_OO_000205	WBGene00009948	F52H3.6	II	58.6885
WBGene00249646	OVOC12837	OVOC_OO_000215
WBGene00249650	OVOC12841	OVOC_OO_000218
WBGene00249652	OVOC12843	OVOC_OO_000220
WBGene00249653	OVOC12844	OVOC_OO_000221
WBGene00249654	OVOC12845	OVOC_OO_000225	WBGene00010192	F57B7.2	V	52
WBGene00249657	OVOC12848	OVOC_OO_000227
WBGene00249663	OVOC12854	OVOC_OO_000235	WBGene00001431	fkb-6	V	53.8095
WBGene00249665	OVOC12856	OVOC_OO_000240
WBGene00249674	OVOC12865	OVOC_OO_000262
WBGene00249682	OVOC12873	OVOC_OO_000268
WBGene00249689	OVOC12880	OVOC_OO_000285	WBGene00007062	ebp-3	V	47.2868
WBGene00249696	OVOC12887	OVOC_OO_000293
WBGene00249697	OVOC12888	OVOC_OO_000293
WBGene00249711	OVOC12902	OVOC_OO_000321
WBGene00249712	OVOC12903	OVOC_OO_000322
WBGene00249718	OVOC12909	OVOC_OO_000337
WBGene00249729	OVOC12920	OVOC_OO_000366
WBGene00249730	OVOC12921	OVOC_OO_000367
WBGene00249736	OVOC12927	OVOC_OO_000387
WBGene00249742	OVOC12933	OVOC_OO_000403	WBGene00003919	par-4	V	52.7273
WBGene00249758	OVOC12949	OVOC_OO_000445
WBGene00249772	OVOC12963	OVOC_OO_000477
WBGene00255542	OVOC13509	OVOC_OO_000026

## Sheet: B. malayi
Supplementary Data 10. Y contig genes of B. malayi or O. volvulus and C. elegans orthologs
Sheet 2. B. malayi Y contig genes
Note: Genes highlighted in green encode the only protein found on both the O.volvulus and B. malayi Y-specific contigs that have been identified. There is only one orthologue identified thus far in O. volvulus and multiple orthologues in B. malayi.
B. malayi stable ID	Gene name	Scaffold	C. elegans (PRJNA13758) [WS271] gene stable ID	C. elegans (PRJNA13758) [WS271] gene name	C. elegans (PRJNA13758) [WS271] chromosome	% identity
WBGene00220536	Bm275	Bm_009
WBGene00220537	Bm276	Bm_009
WBGene00220538	Bm277	Bm_009
WBGene00226068	Bm5807	Bm_009
WBGene00229253	Bm8992	Bm_009
WBGene00229254	Bm8993	Bm_009	WBGene00008690	F11C1.1	X	35.2201
WBGene00229254	Bm8993	Bm_009	WBGene00018366	F42H10.2	III	37.1069
WBGene00229255	Bm8994	Bm_009	WBGene00000457	ceh-36	X	21.1454
WBGene00229256	Bm8995	Bm_009
WBGene00229257	Bm8996	Bm_009
WBGene00229258	Bm8997	Bm_009
WBGene00229259	Bm8998	Bm_009
WBGene00229842	Bm9581	Bm_009
WBGene00229844	Bm9583	Bm_009	WBGene00001502	ftt-2	X	62.2356
WBGene00235405	Bma-mir-84	Bm_009
WBGene00268246	Bm17102	Bm_009
WBGene00268247	Bm17103	Bm_009
WBGene00268248	Bm17104	Bm_009
WBGene00268249	Bm17105	Bm_009
WBGene00268250	Bm17106	Bm_009
WBGene00224590	Bm4329	Bm_010	WBGene00004893	sms-2	X	54.4987
WBGene00227602	Bm7341	Bm_010	WBGene00000441	ceh-18	X	16.9192
WBGene00230552	Bm10291	Bm_010
WBGene00230553	Bm10292	Bm_010	WBGene00009956	F53B2.5	IV	9.70874
WBGene00230555	Bm10294	Bm_010
WBGene00231427	Bm11166	Bm_010
WBGene00268252	Bm17108	Bm_010
WBGene00268253	Bm17109	Bm_010
WBGene00268255	Bm17111	Bm_010
WBGene00268256	Bm17112	Bm_010
WBGene00268258	Bm17114	Bm_010
WBGene00222892	Bm2631	Bm_012	WBGene00007534	fubl-1	V	42.4299
WBGene00224426	Bm4165	Bm_012
WBGene00225529	Bm5268	Bm_012
WBGene00229530	Bm9269	Bm_012
WBGene00229531	Bm9270	Bm_012
WBGene00229532	Bm9271	Bm_012
WBGene00229533	Bm9272	Bm_012	WBGene00017429	F13D11.4	X	45.2756
WBGene00229534	Bm9273	Bm_012	WBGene00000148	aph-2	I	28.9593
WBGene00268265	Bm17121	Bm_012
WBGene00268267	Bm17123	Bm_012	WBGene00077696	Marc-1	V	26.6376
WBGene00269271	Bm18131	Bm_012
WBGene00269537	Bm18322	Bm_012
WBGene00304761	Bm18589	Bm_012
WBGene00221383	Bm1122	Bm_015
WBGene00224507	Bm4246	Bm_015
WBGene00228668	Bm8407	Bm_015
WBGene00228669	Bm8408	Bm_015
WBGene00228670	Bm8409	Bm_015
WBGene00228672	Bm8411	Bm_015
WBGene00228673	Bm8412	Bm_015
WBGene00228674	Bm8413	Bm_015
WBGene00228675	Bm8414	Bm_015
WBGene00233616	Bm13355	Bm_015
WBGene00268274	Bm17130	Bm_015
WBGene00268276	Bm17132	Bm_015
WBGene00221373	Bm1112	Bm_016
WBGene00221639	Bm1378	Bm_016
WBGene00224234	Bm3973	Bm_016	WBGene00009589	F40F11.4	IV	21.1796
WBGene00228540	Bm8279	Bm_016
WBGene00228541	Bm8280	Bm_016
WBGene00228542	Bm8281	Bm_016	WBGene00004421	rpl-10	II	42.9825
WBGene00228543	Bm8282	Bm_016
WBGene00230422	Bm10161	Bm_016
WBGene00230423	Bm10162	Bm_016
WBGene00231362	Bm11101	Bm_016
WBGene00234593	Bm14332	Bm_016
WBGene00236744	Bm16847	Bm_016
WBGene00268278	Bm17135	Bm_016
WBGene00268279	Bm17136	Bm_016
WBGene00220389	Bm128	Bm_017
WBGene00222281	Bm2020	Bm_017	WBGene00015547	ain-1	X	18.9055
WBGene00268282	Bm17139	Bm_017
WBGene00228228	Bm7967	Bm_017
WBGene00228229	Bm7968	Bm_017
WBGene00228549	Bm8288	Bm_017
WBGene00228550	Bm8289	Bm_017
WBGene00228551	Bm8290	Bm_017
WBGene00229676	Bm9415	Bm_017
WBGene00229677	Bm9416	Bm_017	WBGene00011511	gpcp-2	II	48.1481
WBGene00230293	Bm10032	Bm_017
WBGene00255658	Bma-mir-5851	Bm_017
WBGene00268280	Bm17137	Bm_017
WBGene00269284	Bm18144	Bm_017
WBGene00269285	Bm18145	Bm_017
WBGene00220495	Bm234	Bm_019
WBGene00220496	Bm235	Bm_019
WBGene00221424	Bm1163	Bm_019
WBGene00221425	Bm1164	Bm_019
WBGene00229037	Bm8776	Bm_019
WBGene00229038	Bm8777	Bm_019	WBGene00003903	pab-2	X	56.8356
WBGene00229039	Bm8778	Bm_019
WBGene00229040	Bm8779	Bm_019
WBGene00229041	Bm8780	Bm_019
WBGene00233639	Bm13378	Bm_019
WBGene00234931	Bm14746	Bm_019
WBGene00268285	Bm17142	Bm_019
WBGene00268286	Bm17143	Bm_019
WBGene00220633	Bm372	Bm_024
WBGene00222608	Bm2347	Bm_024	WBGene00007700	C24H11.2	III	46.5374
WBGene00222608	Bm2347	Bm_024	WBGene00007699	C24H11.1	III	46.5374
WBGene00229683	Bm9422	Bm_024	WBGene00003559	ncl-1	III	53.6036
WBGene00229684	Bm9423	Bm_024
WBGene00229685	Bm9424	Bm_024
WBGene00235496	Bm15599	Bm_024
WBGene00268290	Bm17147	Bm_024
WBGene00268291	Bm17148	Bm_024
WBGene00225347	Bm5086	Bm_025	WBGene00000064	act-2	V	98.4043
WBGene00225347	Bm5086	Bm_025	WBGene00000065	act-3	V	98.1383
WBGene00225347	Bm5086	Bm_025	WBGene00000066	act-4	X	98.4043
WBGene00225347	Bm5086	Bm_025	WBGene00000063	act-1	V	98.1383
WBGene00226602	Bm6341	Bm_025	WBGene00004419	rpl-7A	IV	64.5283
WBGene00226602	Bm6341	Bm_025	WBGene00022219	Y73B3A.18	X	30.9434
WBGene00228359	Bm8098	Bm_025	WBGene00000238	bar-1	X	25.8734
WBGene00228785	Bm8524	Bm_025	WBGene00000064	act-2	V	98.4043
WBGene00228785	Bm8524	Bm_025	WBGene00000065	act-3	V	98.1383
WBGene00228785	Bm8524	Bm_025	WBGene00000066	act-4	X	98.4043
WBGene00228785	Bm8524	Bm_025	WBGene00000063	act-1	V	98.1383
WBGene00268292	Bm17149	Bm_025
WBGene00268293	Bm17150	Bm_025	WBGene00004419	rpl-7A	IV	60.1351
WBGene00268293	Bm17150	Bm_025	WBGene00022219	Y73B3A.18	X	6.75676
WBGene00229613	Bm9352	Bm_030
WBGene00229614	Bm9353	Bm_030
WBGene00230147	Bm9886	Bm_030
WBGene00255652	Bma-mir-5867	Bm_030
WBGene00268304	Bm17161	Bm_030
WBGene00223565	Bm3304	Bm_031	WBGene00003623	nhr-25	X	39.2265
WBGene00233607	Bm13346	Bm_031
WBGene00221426	Bm1165	Bm_035	WBGene00006757	unc-18	X	62.5
WBGene00226171	Bm5910	Bm_035
WBGene00229042	Bm8781	Bm_035
WBGene00229043	Bm8782	Bm_035
WBGene00229044	Bm8783	Bm_035
WBGene00233298	Bm13037	Bm_035
WBGene00234964	Bm14779	Bm_035
WBGene00268311	Bm17168	Bm_035
WBGene00230377	Bm10116	Bm_036
WBGene00230378	Bm10117	Bm_036	WBGene00000994	dic-1	IV	12.9952
WBGene00230380	Bm10119	Bm_036
WBGene00268312	Bm17169	Bm_036
WBGene00268313	Bm17170	Bm_036
WBGene00228164	Bm7903	Bm_037
WBGene00228165	Bm7904	Bm_037
WBGene00233690	Bm13429	Bm_037
WBGene00233691	Bm13430	Bm_037
WBGene00268314	Bm17171	Bm_037
WBGene00268315	Bm17172	Bm_037
WBGene00268316	Bm17173	Bm_037
WBGene00268317	Bm17174	Bm_037
WBGene00228537	Bm8276	Bm_040
WBGene00228538	Bm8277	Bm_040
WBGene00228539	Bm8278	Bm_040
WBGene00268322	Bm17179	Bm_040
WBGene00220626	Bm365	Bm_043
WBGene00229623	Bm9362	Bm_043	WBGene00001130	dyn-1	X	75.323
WBGene00268324	Bm17181	Bm_043
WBGene00229861	Bm9600	Bm_044
WBGene00233327	Bm13066	Bm_044
WBGene00230728	Bm10467	Bm_045
WBGene00230729	Bm10468	Bm_045	WBGene00009956	F53B2.5	IV	18.8889
WBGene00230730	Bm10469	Bm_045
WBGene00229246	Bm8985	Bm_046
WBGene00229247	Bm8986	Bm_046	WBGene00001441	fkh-9	X	21.9282
WBGene00236153	Bm16256	Bm_046
WBGene00268325	Bm17182	Bm_046
WBGene00220510	Bm249	Bm_058
WBGene00225188	Bm4927	Bm_058
WBGene00268337	Bm17194	Bm_058
WBGene00268338	Bm17195	Bm_058	WBGene00002991	lin-2	X	58.8235
WBGene00268339	Bm17196	Bm_058
WBGene00221791	Bm1530	Bm_063
WBGene00221792	Bm1531	Bm_063
WBGene00225301	Bm5040	Bm_063
WBGene00228032	Bm7771	Bm_063
WBGene00231360	Bm11099	Bm_063
WBGene00268342	Bm17199	Bm_063
WBGene00220775	Bm514	Bm_070
WBGene00221363	Bm1102	Bm_070
WBGene00230148	Bm9887	Bm_070
WBGene00231361	Bm11100	Bm_070
WBGene00268351	Bm17208	Bm_070
WBGene00228496	Bm8235	Bm_072
WBGene00228497	Bm8236	Bm_072
WBGene00228498	Bm8237	Bm_072
WBGene00228499	Bm8238	Bm_072
WBGene00232489	Bm12228	Bm_072
WBGene00228360	Bm8099	Bm_078
WBGene00228495	Bm8234	Bm_078
WBGene00268364	Bm17221	Bm_078
WBGene00268365	Bm17222	Bm_078
WBGene00268366	Bm17223	Bm_078
WBGene00268367	Bm17224	Bm_078
WBGene00221470	Bm1209	Bm_106
WBGene00229399	Bm9138	Bm_106
WBGene00229400	Bm9139	Bm_106	WBGene00016641	C44C1.1	X	34.7222
WBGene00268388	Bm17245	Bm_106
WBGene00268389	Bm17246	Bm_106
WBGene00268412	Bm17269	Bm_191
WBGene00268413	Bm17270	Bm_191
WBGene00220529	Bm268	Bm_203
WBGene00268419	Bm17276	Bm_203
WBGene00268441	Bm17298	Bm_273
WBGene00268442	Bm17299	Bm_273
WBGene00268444	Bm17301	Bm_277
